# Supplementary material for: Effect of echocardiography on prognosis in patients with type 2 diabetes mellitus
Source: PLoS One. 2025 Mar 19;20(3):e0318153. doi: 10.1371/journal.pone.0318153 (PMC11922201; doi:10.1371/journal.pone.0318153)
Supplement: S1 Data — (XLSX) [file pone.0318153.s001.xlsx]

## Sheet: Sheet1
index	icd_code	diabetes mellitus type	Nine complications of diabetes mellitus	Complications of T2DM	Diabetes type 1, type 2 and type 3 drug-induced type	echocardiography	ICU readmission	los	Readmission	Survival time	DEATH	RACE	Age	BMI	SEX	obesity	Marital status	family history	drinking	smokintg	duration	eGFR	SBP	DBP	SOFA2057	CCI13133	APSIII4765	surgery8168	coronTary_heart_disease	heart_failure	arrhythmia	heart_disease	hypertension	hyperlipidaemia	cardiomyopathy	myocardial_infarction	atherosclerosis	tuberculosis	hepatitis_b	epilepsy	cerebrovascular_disease	parkinsons_disease	hypertension	coronTary_heart_disease	myocardial_infarction	cerebral_hemorrhage	thyroid_diseases	kidney_calculi	chronic_gastritis
0	E1121	Type 2 diabetes mellitus with diabetic nephropathy	8	1	2	1	0	2.03542	0	771.402	0	2	73	33.6	2	1	2	0	0	0		0.787314	109	53		10		0	1	1	0	1	0	1	0	1	1	0	0	0	0	0	0	1	1	0	0	0	0
4739	E119	Type 2 diabetes mellitus without complications	0	0	2	0	0	5.02153	0			2	52	27.1	1	0	1	0	0	0		1.0605				4		0	0	0	0	0	1	0	0	0	0	0	0	0	0	0	1	0	0	0	0	0	0
1	E119	Type 2 diabetes mellitus without complications	0	0	2	1	0	2.09792	1			1	68	34.2	2	1	1	0	0	0	408.587	0.800534	128	82		6		1	0	0	0	0	0	1	0	0	0	0	0	0	0	0	0	0	0	0	0	0	0
9726	E1142	Type 2 diabetes mellitus with diabetic polyneuropathy	5	1	2	0	0	12.7785	0	64.5319	0	1	68	34.2	2	1	1	0	0	0	4.31667	0.805467	100	76		7		0	0	0	0	0	0	0	0	0	0	0	0	1	0	0	0	0	0	0	1	0	0
3	E119	Type 2 diabetes mellitus without complications	0	0	2	1	0	2.19722	0	46.1479	0	2	65	26.9	2	0	4	0	0	0		0.792827	102	70		7		0	1	0	0	1	1	1	0	1	1	0	0	0	0	0	0	0	0	0	0	0	0
977	E1121	Type 2 diabetes mellitus with diabetic nephropathy	8	1	2	0	0	2.98056	1			2	33	22.6	2	0	1	0	0	0	4.35208	0.912925	109	70		2		1	0	0	0	0	1	0	0	0	0	0	0	0	0	0	1	0	0	0	0	0	0
9	E119	Type 2 diabetes mellitus without complications	0	0	2	1	0	2.49306	0			2	91	4649.4	2	1	4	0	0	0		0.764391	128	70		9	38	1	1	1	0	1	1	1	0	0	0	0	0	0	0	0	0	1	0	0	0	0	0
11213	E1165	Type 2 diabetes mellitus with hyperglycemia	1	1	2	0	0	30.5826	1			1	68	3974.2	2	1	4	0	0	0		0.799161				6		0	0	1	0	0	0	1	0	0	0	0	0	1	0	0	0	0	0	0	1	0	0
11	E1140	Type 2 diabetes mellitus with diabetic neuropathy, unspecified	7	1	2	1	0	2.49931	0			1	50	40	1	1	1	0	0	0		1.09042	130	81		4		1	0	0	0	1	1	1	0	0	1	0	0	0	0	0	1	0	0	0	0	0	0
369	E1152	Type 2 diabetes mellitus with diabetic peripheral angiopathy with gangrene	6	1	2	0	0	2.79236	1			1	60	23.6	1	0	2	0	0	0	1096.11	1.06695	124	78		8		1	1	1	0	1	1	1	1	1	1	0	0	0	0	0	1	0	1	0	0	0	0
12	E119	Type 2 diabetes mellitus without complications	0	0	2	1	0	2.51042	1			1	60	38.7	1	1	1	0	0	0		1.06503				7		1	1	1	0	1	1	1	0	1	0	0	0	0	0	0	1	1	1	0	0	0	0
8465	E1165	Type 2 diabetes mellitus with hyperglycemia	1	1	2	0	0	9.13819	0			1	70	22.4	1	0	2	0	0	0	13.9972	1.01169	100	58		13		1	1	1	0	1	0	1	0	1	0	0	0	0	0	0	0	1	1	0	0	0	0
15	E1122	Type 2 diabetes mellitus with diabetic chronic kidney disease	9	1	2	1	0	2.52708	1			1	53	28	1	0	1	0	0	0		1.07537				6		1	0	0	0	0	1	1	0	0	0	0	0	0	0	0	0	0	0	0	0	0	0
2219	E1151	Type 2 diabetes mellitus with diabetic peripheral angiopathy without gangrene	6	1	2	0	0	3.6875	1			1	64	39.2	1	1	2	0	0	0	179.023	1.05566	101	56		7		0	1	1	0	1	0	1	0	1	1	0	0	0	0	0	0	1	1	0	0	0	0
16	E1122	Type 2 diabetes mellitus with diabetic chronic kidney disease	9	1	2	1	0	2.52986	1	134.249	0	1	87	21.6	1	0	2	0	0	0	134.842	0.999699	100	67		10	54	1	0	1	0	0	1	1	0	1	0	0	0	0	0	0	1	0	0	0	0	0	0
7241	E1122	Type 2 diabetes mellitus with diabetic chronic kidney disease	9	1	2	0	0	7.39444	0			1	77	38	1	1	1	0	0	1		1.00546	145	89	2	9	35	1	1	1	0	1	0	1	0	0	1	0	0	0	0	0	0	1	0	0	1	0	0
17	E119	Type 2 diabetes mellitus without complications	0	0	2	1	0	2.53333	1			2	58		2		1	0	0	0	21.8035	0.829175				4	55	1	1	0	0	1	1	0	0	1	0	0	0	1	0	0	0	0	1	0	0	0	0
2	E119	Type 2 diabetes mellitus without complications	0	0	2	0	0	2.1125	0			1	53	45.5	1	1	1	0	0	0	2.81042	1.08983	110	56	2	4	44	0	0	0	0	0	1	1	0	0	0	0	0	0	0	0	1	0	0	0	0	0	0
19	E119	Type 2 diabetes mellitus without complications	0	0	2	1	0	2.53819	1	980.024	0	1	65	39.1	2	1	4	0	1	0		0.802936			3	7	49	1	0	1	0	1	1	1	0	0	0	0	0	0	0	0	1	0	0	0	1	0	0
2452	E1122	Type 2 diabetes mellitus with diabetic chronic kidney disease	9	1	2	0	1	3.76319	1	100.095	0	1	65	38.9	2	1	4	0	0	0	100.758	0.81323			7	7	40	1	1	0	0	1	0	0	0	0	0	0	0	0	0	0	0	1	0	0	1	0	0
20	E11649	Type 2 diabetes mellitus with hypoglycemia without coma	2	1	2	1	0	2.54028	0			2	74	30.9	2	1	4	0	0	0		0.784695	104	80		7	71	1	1	1	0	1	1	1	0	1	1	0	0	0	0	0	0	1	0	0	1	0	0
3828	E11649	Type 2 diabetes mellitus with hypoglycemia without coma	2	1	2	0	0	4.61458	1			2	64	47	2	1	3	0	0	0		0.802967	110	60		10		1	1	1	0	1	0	1	0	1	0	0	0	0	0	0	0	1	1	0	0	0	0
23	E119	Type 2 diabetes mellitus without complications	0	0	2	1	0	2.55764	0			1	59	32.8	1	1	2	0	0	0	14.0049	1.05932	123	78		6		1	1	0	0	1	1	1	0	1	1	0	0	0	0	0	1	1	1	0	0	0	0
4260	E1122	Type 2 diabetes mellitus with diabetic chronic kidney disease	9	1	2	0	0	4.78889	1			1	59	32.8	1	1	2	0	0	0		1.06965	102	54		6		1	0	0	0	0	1	1	0	0	0	0	0	0	0	0	1	0	0	0	0	0	0
26	E119	Type 2 diabetes mellitus without complications	0	0	2	1	0	2.56806	0			1	82	26.4	2	0	4	0	0	0		0.7684	106	69		6	20	0	0	0	0	0	1	1	0	0	0	0	0	0	0	0	1	0	0	0	0	0	0
1310	E1122	Type 2 diabetes mellitus with diabetic chronic kidney disease	9	1	2	0	0	3.12014	1			1	51	36.5	1	1	2	0	0	0		1.06636				8		0	1	0	0	1	1	1	0	0	1	0	0	0	0	0	0	0	0	0	0	0	0
28	E119	Type 2 diabetes mellitus without complications	0	0	2	1	0	2.57292	1			1	55	38.7	2	1	1	0	0	0	352.649	0.831252	152	79		4		0	0	0	0	0	1	0	0	0	0	0	0	0	0	0	1	0	0	0	0	0	0
4088	E1165	Type 2 diabetes mellitus with hyperglycemia	1	1	2	0	0	4.72431	1			1	55	38.6	2	1	1	1	0	0	6.78472	0.836569				4		1	0	0	0	1	1	1	0	0	0	0	0	0	0	0	1	0	0	0	0	0	0
31	E119	Type 2 diabetes mellitus without complications	0	0	2	1	0	2.57917	1			2	51	24.8	2	0	1	0	0	0	193.533	0.844669	105	86		3		1	0	0	0	0	1	1	0	0	0	0	0	1	0	0	1	0	0	0	0	0	0
7459	E1122	Type 2 diabetes mellitus with diabetic chronic kidney disease	9	1	2	0	0	7.69792	0			2	62	24.4	1	0	3	0	0	0		1.06206				7		0	0	0	0	0	0	0	0	0	0	0	0	0	0	0	0	0	0	0	0	0	0
32	E119	Type 2 diabetes mellitus without complications	0	0	2	1	0	2.58056	1	468.242	0	2	73	41.6	2	1	1	0	0	0		0.782582	110	60		9		0	1	1	0	1	1	1	0	1	1	0	0	0	0	0	0	1	0	0	0	0	0
9318	E1122	Type 2 diabetes mellitus with diabetic chronic kidney disease	9	1	2	0	0	11.5188	1	135.047	0	2	83	25.2	2	0	2	0	0	0	94.7278	0.779648	134	72		11		0	0	1	0	0	1	1	0	0	0	0	0	0	1	0	1	0	0	0	0	0	0
34	E1142	Type 2 diabetes mellitus with diabetic polyneuropathy	5	1	2	1	1	2.58264	1			1	50		2		3	0	0	1	18.5632	0.851993	108	70	3	7	58	1	0	0	0	0	0	1	0	0	0	0	0	1	0	0	0	0	0	0	1	0	0
4	E119	Type 2 diabetes mellitus without complications	0	0	2	0	0	2.26944	0			1	76	30.1	1	1	2	0	0	0		1.0175	120	62		7		1	0	0	0	0	1	1	0	0	1	0	0	0	0	0	1	0	0	0	0	0	0
40	E1140	Type 2 diabetes mellitus with diabetic neuropathy, unspecified	7	1	2	1	0	2.59861	1			1	58	58	1	1	2	0	0	0		1.05508	112	43		10	27	0	0	0	0	0	0	1	0	0	0	0	0	0	0	0	0	0	0	1	1	0	0
4476	E1122	Type 2 diabetes mellitus with diabetic chronic kidney disease	9	1	2	0	0	4.88611	1	360.276	0	1	68	53	2	1	2	0	0	0	54.984	0.806448				15		0	0	1	0	0	1	1	0	0	0	0	0	0	0	0	1	0	0	0	0	0	0
43	E1165	Type 2 diabetes mellitus with hyperglycemia	1	1	2	1	0	2.60069	1	14.2451	1	2	73	21.6	2	0	1	0	0	0		0.783546			2	9	78	1	1	1	0	1	1	1	0	0	1	0	0	0	0	0	1	1	0	0	0	0	0
7602	E119	Type 2 diabetes mellitus without complications	0	0	2	0	0	7.82153	0			2	63	26.3	1	0	1	0	1	0		1.05801	100	38		9		1	0	0	0	0	1	1	0	0	0	0	0	0	0	0	1	0	0	0	0	0	0
44	E1121	Type 2 diabetes mellitus with diabetic nephropathy	8	1	2	1	0	2.60139	1			2	75	28	2	0	3	0	0	0		0.790205	100	60		9		0	0	0	0	0	1	1	0	0	0	0	0	0	0	1	0	0	0	0	1	0	0
8040	E1140	Type 2 diabetes mellitus with diabetic neuropathy, unspecified	7	1	2	0	0	8.54306	1			2	65	33.2	1	1	3	0	0	0	3.39167	1.05318	103	87		6		0	0	1	0	1	0	0	0	0	0	0	0	0	0	0	0	0	0	0	0	0	0
47	E119	Type 2 diabetes mellitus without complications	0	0	2	1	0	2.60764	1	1645.46	0	2	75	27.1	2	0	4	0	0	0		0.792141				8		1	1	0	0	1	0	1	0	0	1	0	0	0	0	0	0	1	0	0	1	0	0
4714	E119	Type 2 diabetes mellitus without complications	0	0	2	0	0	5.00625	0			2	75	26.6	2	0	4	0	0	0	46.5007	0.792194	104	49		7		1	1	0	0	1	1	1	0	0	0	0	0	0	0	0	1	1	0	0	1	0	0
49	E119	Type 2 diabetes mellitus without complications	0	0	2	1	0	2.60972	1			1	57	44	1	1	2	0	0	0		1.05157				14		1	1	1	1	1	1	1	0	0	0	0	1	0	0	0	0	1	0	0	0	0	0
9963	E1122	Type 2 diabetes mellitus with diabetic chronic kidney disease	9	1	2	0	1	13.7937	0	5.23472	1	2	82	24.5	1	0	1	1	0	0	5.23472	1.01142	101	70		13	66	1	1	1	0	1	1	0	0	1	0	0	0	0	0	0	1	1	1	0	1	0	0
51	E1165	Type 2 diabetes mellitus with hyperglycemia	1	1	2	1	0	2.61319	0			2	78	24.4	2	0	4	1	0	0		0.775918				7		0	0	0	0	0	1	1	0	0	0	0	0	0	0	0	1	0	0	0	0	0	0
3332	E119	Type 2 diabetes mellitus without complications	0	0	2	0	0	4.2	0			2	57	29.3	2	0	2	0	0	0		0.829639	121	66		3		0	0	0	0	0	0	1	0	0	0	0	0	1	0	0	0	0	0	0	0	0	0
52	E1140	Type 2 diabetes mellitus with diabetic neuropathy, unspecified	7	1	2	1	0	2.61458	1	104.531	0	1	72	27.5	2	0	4	0	0	0		0.787722	133	88		8		1	1	0	0	1	1	1	0	1	1	0	0	0	0	0	1	1	1	0	1	0	0
3519	E11649	Type 2 diabetes mellitus with hypoglycemia without coma	2	1	2	0	0	4.40347	0			2	77	29.6	1	0	2	0	0	0	13.5931	1.02183				7	39	1	1	1	1	1	0	0	1	1	0	0	0	0	0	0	0	1	1	0	1	0	0
53	E1122	Type 2 diabetes mellitus with diabetic chronic kidney disease	9	1	2	1	0	2.61736	1	235.083	0	1	64	35.8	2	1	3	0	0	0		0.806571				11		0	1	1	0	1	1	1	0	1	1	0	0	0	0	0	0	1	1	0	1	0	0
1826	E1122	Type 2 diabetes mellitus with diabetic chronic kidney disease	9	1	2	0	0	3.53819	0			2	79	20.4	1	0	2	0	0	0	3.23472	1.01742	110	70		8		1	0	0	0	0	0	0	0	0	0	0	0	0	0	0	0	0	0	0	0	0	0
58	E1165	Type 2 diabetes mellitus with hyperglycemia	1	1	2	1	0	2.62014	1			2	67	26.9	2	0	4	0	0	0		0.79643	100	62		6		0	0	0	0	0	1	1	0	0	0	0	0	0	0	0	1	0	0	0	0	0	0
10440	E119	Type 2 diabetes mellitus without complications	0	0	2	0	0	16.75	0			2	46	31.8	2	1	2	0	0	0	362.889	0.83613	129	88		3		1	0	0	0	0	1	1	0	0	0	0	0	0	0	0	1	0	0	0	0	0	0
60	E119	Type 2 diabetes mellitus without complications	0	0	2	1	0	2.62222	1	62.2326	0	1	73	21.7	1	0	2	0	0	0		1.02961	100	65		11		1	0	0	0	0	1	1	0	0	0	0	0	0	0	0	1	0	0	0	0	0	0
4484	E1122	Type 2 diabetes mellitus with diabetic chronic kidney disease	9	1	2	0	0	4.89028	1			1	73	23.3	1	0	2	0	0	0	14.5667	1.03199	128	76		11	44	1	1	1	0	1	0	1	0	1	0	0	0	0	0	0	0	1	1	0	1	0	0
65	E119	Type 2 diabetes mellitus without complications	0	0	2	1	0	2.62569	0			1	55		1		3	0	1	0	10.4833	1.08276	110	84	8	6	44	1	0	0	0	0	1	1	0	0	0	0	0	1	0	0	1	0	0	0	0	0	0
5	E119	Type 2 diabetes mellitus without complications	0	0	2	0	0	2.28889	0	15.0875	1	1	66	30.5	1	1	2	0	0	0		1.04311	106	64	3	8	96	1	1	1	0	1	1	0	0	0	1	0	0	0	0	0	0	1	0	0	0	0	0
71	E1165	Type 2 diabetes mellitus with hyperglycemia	1	1	2	1	0	2.63264	0				45	45.3	1	1	1	0	1	1	9.50764	1.12113	130	72		3	39	0	1	0	0	1	0	0	0	0	0	0	0	0	0	0	0	1	0	0	0	0	0
6	E1122	Type 2 diabetes mellitus with diabetic chronic kidney disease	9	1	2	0	0	2.41389	1	318.774	0	1	72	29.2	1	0	2	0	0	0		1.03349				14		1	0	0	0	0	1	1	0	0	0	0	0	0	0	0	0	0	0	0	1	0	0
72	E119	Type 2 diabetes mellitus without complications	0	0	2	1	0	2.63403	0			2	81	26.8	2	0	1	0	0	0	2.74306	0.781634	100	62		7		0	0	0	0	0	0	1	0	0	0	0	0	0	0	0	0	0	0	0	1	0	0
8084	E1122	Type 2 diabetes mellitus with diabetic chronic kidney disease	9	1	2	0	0	8.61806	1	569.347	0	1	77	41.7	2	1	4	0	0	0	274.067	0.789207				9		1	1	1	0	1	0	0	0	1	0	0	0	0	0	0	0	1	0	0	0	0	0
74	E1165	Type 2 diabetes mellitus with hyperglycemia	1	1	2	1	0	2.63472	1			1	55	30.4	2	1	3	0	0	0	58.2417	0.835692	100	60	3	3	84	1	0	0	0	0	0	0	0	0	0	0	0	0	0	0	0	0	0	0	1	0	0
1564	E119	Type 2 diabetes mellitus without complications	0	0	2	0	0	3.33542	0			2	70	28.8	2	0	1	0	0	0		0.789829				5		1	0	0	0	1	0	1	0	0	0	0	0	0	0	0	0	0	0	0	1	0	0
80	E11319	Type 2 diabetes mellitus with unspecified diabetic retinopathy without macular edema	4	1	2	1	0	2.63958	1	101.188	0	1	71	25.2	1	0	2	0	0	0		1.02793	100	70		14		1	0	0	0	0	0	1	0	0	0	0	0	0	0	1	0	0	0	0	0	0	0
1292	E119	Type 2 diabetes mellitus without complications	0	0	2	0	0	3.11111	0			1	81	20.4	2	0	2	0	0	0		0.767148				5		0	0	0	0	0	1	1	0	0	0	0	0	0	0	0	1	0	0	0	0	0	0
83	E11621	Type 2 diabetes mellitus with foot ulcer	3	1	2	1	0	2.64236	1			1	62	41.3	2	1	1	0	0	0		0.81197	115	61		6		1	1	1	0	1	0	1	0	0	0	0	0	0	0	0	0	1	0	0	0	0	0
5809	E1122	Type 2 diabetes mellitus with diabetic chronic kidney disease	9	1	2	0	0	5.89306	0			1	62	29.9	1	1	2	0	0	0	5.79444	1.03685				9	38	1	1	0	0	1	0	1	0	0	0	0	0	0	0	0	0	1	0	0	0	0	0
84	E1165	Type 2 diabetes mellitus with hyperglycemia	1	1	2	1	0	2.64236	0	32.2576	0	1	72	32.6	1	1	2	0	0	0		1.01705	122	44		12		1	0	0	0	0	0	1	0	1	0	0	0	0	0	0	0	0	1	0	0	0	0
1897	E11649	Type 2 diabetes mellitus with hypoglycemia without coma	2	1	2	0	0	3.57153	1			1	72	32.8	1	1	2	0	0	0	1469.9	1.03487	131	57		7		1	1	1	1	1	1	1	1	1	1	0	0	0	0	0	1	0	0	0	0	0	0
88	E119	Type 2 diabetes mellitus without complications	0	0	2	1	0	2.64444	0	1482.97	0	2	61	25	1	0	3	0	0	0		1.04849	120	70		7		1	1	1	0	1	1	1	1	1	1	0	0	0	0	0	1	1	1	0	0	0	0
7804	E1165	Type 2 diabetes mellitus with hyperglycemia	1	1	2	0	0	8.01389	1			2	82	30	2	1	4	0	0	0	169.801	0.780735	117	86		9		0	1	1	0	1	1	1	1	1	0	0	0	0	0	0	1	1	0	0	0	0	0
92	E119	Type 2 diabetes mellitus without complications	0	0	2	1	0	2.64583	0			2	73	19.2	2	0	2	0	0	0	6.44167	0.796416	106	62		6		1	0	0	0	0	1	1	0	0	0	0	0	0	0	0	1	0	0	0	0	0	0
6704	E1165	Type 2 diabetes mellitus with hyperglycemia	1	1	2	0	0	6.77431	1			2	84	30.5	2	1	3	0	0	0	709.906	0.777462	110	62		7		0	0	0	0	1	1	0	0	0	0	0	0	0	0	0	1	0	0	0	0	0	0
93	E1121	Type 2 diabetes mellitus with diabetic nephropathy	8	1	2	1	0	2.64722	1	329.605	0	1	48	41	2	1	2	0	0	0		0.835647	100	58		8	33	0	1	1	0	1	1	1	0	1	0	0	0	0	0	0	0	0	1	0	0	0	0
7323	E119	Type 2 diabetes mellitus without complications	0	0	2	0	0	7.55417	1			1	69	34.8	2	1	4	0	0	0	161.966	0.803439	100	54		4		1	0	0	0	0	1	0	0	0	0	0	0	0	0	0	1	0	0	0	1	0	0
94	E1140	Type 2 diabetes mellitus with diabetic neuropathy, unspecified	7	1	2	1	0	2.64722	1			1	64	45.4	2	1	1	0	0	0		0.799407	120	80		10		1	0	1	0	1	1	1	0	0	0	0	0	0	0	0	1	0	0	0	0	0	0
2973	E119	Type 2 diabetes mellitus without complications	0	0	2	0	0	3.97153	0			1	64	34	1	1	2	0	0	0	8.53958	1.05425	115	56		8		1	0	0	0	0	1	1	0	0	0	0	0	0	0	0	1	0	0	0	0	0	0
95	E1165	Type 2 diabetes mellitus with hyperglycemia	1	1	2	1	0	2.64792	0			2	57	26.4	2	0	2	0	0	0		0.813955				6		1	0	0	0	0	1	1	0	0	0	0	0	0	0	0	1	0	0	0	0	0	0
9440	E119	Type 2 diabetes mellitus without complications	0	0	2	0	0	11.8174	0			2	57	25.1	2	0	2	0	0	0	4.44792	0.811438	122	48		4		1	0	1	0	0	1	1	0	0	0	0	0	0	0	0	1	0	0	0	0	0	0
98	E119	Type 2 diabetes mellitus without complications	0	0	2	1	0	2.64861	0			2	79	24.8	2	0	1	0	0	0		0.779913	101	85		5		1	0	0	0	0	1	1	0	0	0	0	0	0	0	0	1	0	0	0	0	0	0
11459	E1142	Type 2 diabetes mellitus with diabetic polyneuropathy	5	1	2	0	0	54.8972	1			1	54	44.5	2	1	2	0	0	0		0.812943	100	58		6		0	0	1	0	1	1	1	0	0	0	0	0	0	0	0	0	0	0	0	0	0	0
106	E11319	Type 2 diabetes mellitus with unspecified diabetic retinopathy without macular edema	4	1	2	1	0	2.65556	1	1259.26	0	1	91	23.4	2	0	4	0	0	0	950.021	0.766652	138	62		8		0	1	1	0	1	1	0	0	0	0	0	0	0	0	0	1	0	0	0	1	0	0
9680	E1122	Type 2 diabetes mellitus with diabetic chronic kidney disease	9	1	2	0	0	12.6681	1			1	91	23.4	2	0	4	0	0	0	5.41181	0.766934	146	70		8		1	0	0	0	0	0	1	0	0	0	0	0	0	0	0	0	0	0	0	0	0	0
110	E119	Type 2 diabetes mellitus without complications	0	0	2	1	0	2.65694	1	272.385	0	1	83	23.7	1	0	4	0	0	0		0.985222	109	98		7	55	1	1	1	0	1	1	1	1	1	1	0	0	0	0	0	0	1	1	0	0	0	0
5115	E1140	Type 2 diabetes mellitus with diabetic neuropathy, unspecified	7	1	2	0	0	5.4375	1			1	62	28.6	1	0	2	0	0	0	1115.56	1.06107	100	62		5		1	0	0	0	0	1	1	0	0	0	0	0	0	0	0	1	0	0	0	0	0	0
111	E119	Type 2 diabetes mellitus without complications	0	0	2	1	0	2.65833	1			2	56	27.9	1	0	2	0	0	0	44.8687	1.07905	140	80		3	55	1	0	0	0	0	0	0	0	0	0	0	0	0	0	0	0	0	0	0	0	0	0
7633	E1165	Type 2 diabetes mellitus with hyperglycemia	1	1	2	0	0	7.84514	0			2	56	28.3	1	0	2	1	0	0	12.0104	1.07926				5	36	1	1	0	1	1	1	0	0	1	0	0	0	0	0	0	1	1	1	0	1	0	0
115	E1121	Type 2 diabetes mellitus with diabetic nephropathy	8	1	2	1	0	2.66042	1			1	55	32.4	1	1	1	0	0	0		1.06363				10	50	1	1	1	0	1	0	1	0	1	1	0	0	0	0	0	0	1	1	0	0	0	0
8159	E1142	Type 2 diabetes mellitus with diabetic polyneuropathy	5	1	2	0	0	8.69444	1			1	55	32.6	1	1	1	0	0	0	280.751	1.08431	121	69		9	41	1	1	1	0	1	0	1	0	1	0	0	0	0	0	0	0	1	0	0	0	0	0
121	E1165	Type 2 diabetes mellitus with hyperglycemia	1	1	2	1	0	2.66389	0				57	28.9	2	0	2	0	0	0		0.828251				4		0	1	0	0	1	1	1	0	0	1	0	0	0	0	0	1	1	0	0	0	0	0
7	E119	Type 2 diabetes mellitus without complications	0	0	2	0	0	2.48333	0	31.3076	1	1	69	25.9	1	0	2	0	1	0	31.3076	1.04197			11	9	135	1	1	0	0	1	1	0	0	0	0	0	0	0	0	0	1	1	0	0	0	0	0
128	E119	Type 2 diabetes mellitus without complications	0	0	2	1	0	2.66944	0			2	72	25.5	1	0	1	0	0	0		1.02008	109	57		5		0	0	0	0	0	1	1	0	0	0	0	0	0	0	0	1	0	0	0	0	0	0
1651	E119	Type 2 diabetes mellitus without complications	0	0	2	0	0	3.41944	1	235.107	0	1	57	29.8	1	0	3	0	1	0		1.06396				7		1	0	0	0	0	1	0	0	0	0	0	0	0	0	0	1	0	0	0	0	0	0
129	E119	Type 2 diabetes mellitus without complications	0	0	2	1	0	2.66944	1			1	58	39	2	1	2	0	0	0		0.819973				7		0	0	0	0	0	0	1	0	0	0	0	0	0	0	0	0	0	0	0	1	0	0
2531	E11649	Type 2 diabetes mellitus with hypoglycemia without coma	2	1	2	0	0	3.79097	1			1	79	34	2	1	4	0	0	0		0.771746				10		0	0	1	0	0	1	1	0	0	0	0	0	0	0	0	0	0	0	0	0	1	0
130	E1121	Type 2 diabetes mellitus with diabetic nephropathy	8	1	2	1	0	2.67014	1			1	57	36.5	1	1	2	0	0	0		1.05746				7		0	1	1	0	1	1	1	0	0	1	0	0	0	0	0	1	0	0	0	0	0	0
5389	E1165	Type 2 diabetes mellitus with hyperglycemia	1	1	2	0	0	5.64931	0			1	88	26.1	2	0	4	0	0	0		0.770641	108	64		6		1	1	0	0	1	0	1	0	0	1	0	0	0	0	0	0	1	0	0	0	0	0
131	E1165	Type 2 diabetes mellitus with hyperglycemia	1	1	2	1	0	2.67014	1			1	44	23	1	0	2	1	0	0		1.0943	115	56		4	30	1	1	0	1	1	1	1	0	0	0	0	0	0	0	0	1	1	0	0	0	0	0
1950	E119	Type 2 diabetes mellitus without complications	0	0	2	0	0	3.59375	0	43.2931	0	1	65	29.1	2	0	3	0	0	0		0.808061	108	70		12		1	0	1	0	1	0	1	0	0	0	0	0	0	0	0	0	0	0	0	0	0	0
132	E119	Type 2 diabetes mellitus without complications	0	0	2	1	0	2.67014	1			1	70	29.6	1	0	2	0	1	0		1.03822	100	60		8		0	0	0	0	1	1	0	0	0	0	0	0	0	0	0	1	0	0	0	0	0	0
8756	E119	Type 2 diabetes mellitus without complications	0	0	2	0	0	9.81181	0			1	70	29.8	1	0	2	0	0	0	14.7153	1.04002	103	69	4	8	66	1	0	0	0	0	1	0	0	0	0	0	0	0	0	0	1	0	0	0	0	0	0
135	E119	Type 2 diabetes mellitus without complications	0	0	2	1	0	2.67292	1	540.394	0	1	75	19.8	2	0	4	0	0	0		0.777859				5		0	0	0	0	0	1	1	0	0	0	0	0	0	0	0	0	0	0	0	1	0	0
10115	E119	Type 2 diabetes mellitus without complications	0	0	2	0	0	14.6222	1	67.1722	0	2	80	21.9	1	0	2	0	0	0	50.009	1.0156				5		1	0	0	0	0	0	1	0	0	0	0	0	0	0	0	0	0	0	0	0	0	0
137	E119	Type 2 diabetes mellitus without complications	0	0	2	1	0	2.67361	0	21.1917	0	2	68	21.7	1	0	1	0	0	0	13.9646	1.03015	148	70	4	7	52	1	1	0	0	1	1	1	0	1	0	0	0	1	0	0	1	0	0	1	0	0	0
1168	E1122	Type 2 diabetes mellitus with diabetic chronic kidney disease	9	1	2	0	0	3.05208	1			1	74	30.5	2	1	4	1	0	0	358.903	0.787013				9		1	1	0	0	1	0	0	0	1	0	0	0	0	0	1	0	1	1	0	1	0	0
138	E119	Type 2 diabetes mellitus without complications	0	0	2	1	0	2.67361	1	1389.42	0	1	73	25	1	0	1	0	1	1		1.02937	101	66		12		1	1	1	0	1	1	1	1	0	1	0	0	0	0	0	1	0	0	0	0	0	0
7724	E119	Type 2 diabetes mellitus without complications	0	0	2	0	0	7.925	0			1	73	23.9	1	0	1	0	0	0		1.01137	120	60		5		1	1	0	1	1	1	1	0	1	1	0	0	0	0	0	1	1	0	0	0	0	0
139	E1152	Type 2 diabetes mellitus with diabetic peripheral angiopathy with gangrene	6	1	2	1	0	2.67361	1	325.176	0	1	40	25.2	1	0	2	0	0	0		1.13077	100	63		3		1	1	0	0	1	1	1	0	0	1	0	0	0	0	0	1	1	0	0	0	0	0
6479	E1140	Type 2 diabetes mellitus with diabetic neuropathy, unspecified	7	1	2	0	0	6.6125	1	362.938	0	1	50	20.2	2	0	2	0	1	0	153.556	0.852395	126	70		4		1	0	0	0	0	1	0	0	0	0	0	0	0	0	0	1	0	0	0	0	0	0
141	E119	Type 2 diabetes mellitus without complications	0	0	2	1	0	2.67569	1			2	83	26.6	2	0	4	0	0	0	254.81	0.778994	102	54		6		1	1	0	0	1	1	0	0	1	1	0	0	0	0	0	0	0	0	0	0	0	0
3940	E119	Type 2 diabetes mellitus without complications	0	0	2	0	0	4.65833	0			2	42	54.5	1	1	1	0	0	0		1.12621	129	66		5		1	0	1	0	1	0	1	0	1	0	0	0	0	0	0	0	0	1	0	0	0	0
142	E119	Type 2 diabetes mellitus without complications	0	0	2	1	0	2.67569	0			1	73	26.5	2	0	4	0	0	0		0.790067				5		1	0	0	0	0	1	0	0	0	0	0	0	0	0	0	1	0	0	0	0	0	0
3241	E119	Type 2 diabetes mellitus without complications	0	0	2	0	0	4.11875	0	142.045	0	1	63	31.6	1	1	4	0	0	0		1.04152	101	65		8		0	1	1	0	1	1	0	1	0	1	0	0	0	0	0	0	1	0	0	1	0	0
145	E119	Type 2 diabetes mellitus without complications	0	0	2	1	0	2.68125	1			1	70	26.6	1	0	2	0	0	0		1.03264	100	62		8		1	1	1	0	1	1	1	0	0	1	0	0	0	0	0	1	1	0	0	0	0	0
998	E1122	Type 2 diabetes mellitus with diabetic chronic kidney disease	9	1	2	0	0	2.98889	1			1	91	32.6	2	1	3	0	0	0		0.765971				12		0	0	1	0	1	0	1	0	0	0	0	0	1	0	0	0	0	0	0	0	0	0
150	E1122	Type 2 diabetes mellitus with diabetic chronic kidney disease	9	1	2	1	0	2.68472	0	10.2688	1	1	91	27.8	1	0	2	0	0	0	11.0174	0.992418	113	68	3	14	78	1	0	1	0	0	1	0	0	0	0	0	0	0	0	0	1	0	0	0	0	0	0
119	E1151	Type 2 diabetes mellitus with diabetic peripheral angiopathy without gangrene	6	1	2	0	0	2.66389	0			1	91	27.5	1	0	2	0	0	0		0.982092	104	56		9		1	1	1	0	1	1	1	0	1	1	0	0	0	0	0	1	1	1	0	0	0	0
151	E119	Type 2 diabetes mellitus without complications	0	0	2	1	0	2.68542	0	202.247	0	1	50		1		3	1	1	0		1.07803			6	6	48	1	1	1	0	1	1	0	0	0	0	0	0	0	0	0	1	1	0	0	0	0	0
8	E1140	Type 2 diabetes mellitus with diabetic neuropathy, unspecified	7	1	2	0	0	2.48403	0			1	45		1		2	0	0	0	10.6556	1.12239	116	56		4	34	1	0	0	0	0	1	0	0	0	0	0	0	0	0	0	1	0	0	0	0	0	0
152	E119	Type 2 diabetes mellitus without complications	0	0	2	1	0	2.68681	0	132.052	0		91	29.3	2	0	4	0	0	0	19.6667	0.766067	115	77		12		1	0	0	0	0	1	1	0	0	0	0	0	0	0	0	1	0	0	0	1	0	0
10	E119	Type 2 diabetes mellitus without complications	0	0	2	0	0	2.49722	1	196.248	0	2	70	29.1	2	0	1	0	0	0	75.9979	0.802722	114	48		8	44	1	1	1	0	1	0	1	1	1	0	0	0	0	0	0	0	0	1	0	0	0	0
158	E119	Type 2 diabetes mellitus without complications	0	0	2	1	0	2.69167	1			2	61	38.6	1	1	3	1	0	0		1.03711	100	58		8		0	1	1	1	1	1	1	0	1	1	0	0	0	0	0	0	1	1	0	0	0	0
7518	E1165	Type 2 diabetes mellitus with hyperglycemia	1	1	2	0	0	7.74306	0			2	50	38.4	2	1	1	0	0	0		0.824859	100	63		4		1	0	0	0	0	1	1	0	0	0	0	0	0	0	0	1	0	0	0	0	0	0
161	E119	Type 2 diabetes mellitus without complications	0	0	2	1	0	2.69375	1			2	57	39.7	1	1	2	0	0	0	1179.72	1.07685	103	67		3		1	1	0	1	1	1	1	1	0	0	0	0	0	0	0	0	1	0	0	1	0	0
8931	E1140	Type 2 diabetes mellitus with diabetic neuropathy, unspecified	7	1	2	0	0	10.0882	0	346.001	0	2	57	51.2	2	1	1	0	0	0		0.816572	100	68		6		0	0	1	0	1	1	1	0	0	0	0	0	0	0	0	0	0	0	0	0	0	0
162	E119	Type 2 diabetes mellitus without complications	0	0	2	1	0	2.69444	0			2	64	53.2	2	1	1	0	0	0		0.796013	138	61		6		0	0	1	0	1	0	1	0	0	0	0	0	0	0	0	0	0	0	0	0	0	0
8357	E119	Type 2 diabetes mellitus without complications	0	0	2	0	0	8.94444	0			2	74	36.2	2	1	2	0	0	0	75.7993	0.794441	100	55		8		1	0	1	0	1	1	1	0	0	0	0	0	0	0	0	1	0	0	0	0	0	0
165	E1151	Type 2 diabetes mellitus with diabetic peripheral angiopathy without gangrene	6	1	2	1	0	2.69722	0			2	48	42.6	2	1	1	0	0	0		0.825959				5		0	1	0	0	1	0	0	0	0	0	0	0	0	0	0	0	1	0	0	0	0	0
1599	E1165	Type 2 diabetes mellitus with hyperglycemia	1	1	2	0	0	3.37431	1			2	48	42.6	2	1	1	0	0	0		0.831007	154	71		3		0	0	0	0	0	1	0	1	0	0	0	0	0	0	0	0	0	0	0	0	0	0
166	E119	Type 2 diabetes mellitus without complications	0	0	2	1	0	2.69792	1			1	48	21.3	1	0	2	0	0	0		1.08369				13		1	1	1	0	1	1	1	0	1	1	0	1	0	0	0	0	1	1	0	0	0	0
716	E1165	Type 2 diabetes mellitus with hyperglycemia	1	1	2	0	1	2.89583	1			1	38	36.5	1	1	1	0	0	0		1.11883	136	94		4	47	1	0	1	0	0	1	0	0	0	0	0	0	0	0	0	1	0	0	0	0	0	0
167	E119	Type 2 diabetes mellitus without complications	0	0	2	1	0	2.70069	0			1	63	20.8	1	0	2	0	1	0		1.04753	134	87		5		0	0	0	0	0	1	1	0	0	0	0	0	0	0	0	0	0	0	0	0	0	0
6858	E1151	Type 2 diabetes mellitus with diabetic peripheral angiopathy without gangrene	6	1	2	0	1	6.8875	0			1	63	32	2	1	1	0	0	0	9.74583	0.816606	110	60		7	32	1	0	0	0	0	1	1	0	0	1	0	0	0	0	0	1	0	0	0	0	0	0
168	E1165	Type 2 diabetes mellitus with hyperglycemia	1	1	2	1	0	2.70069	0			1	29	50.3	1	1	1	0	0	0	11.7812	1.19556				3		1	0	0	0	0	0	0	0	0	0	0	0	0	0	0	0	0	0	0	0	0	0
2135	E1122	Type 2 diabetes mellitus with diabetic chronic kidney disease	9	1	2	0	0	3.65764	1			2	85	20.4	2	0	2	0	0	0	5.07292	0.766115				8	25	0	0	0	0	0	0	1	0	0	0	0	0	0	0	0	0	0	0	0	1	0	0
175	E1122	Type 2 diabetes mellitus with diabetic chronic kidney disease	9	1	2	1	0	2.70417	0	315.967	0	1	60	29.2	1	0	2	0	0	0		1.05101			2	10	31	1	1	1	0	1	1	1	0	1	1	0	0	0	0	0	0	1	1	0	0	0	0
6083	E119	Type 2 diabetes mellitus without complications	0	0	2	0	0	6.0875	0			1	91	19.5	2	0	4	0	0	0	3.31181	0.765941	120	77		7		1	0	0	0	0	0	0	0	0	0	0	0	0	0	0	0	0	0	0	0	0	0
176	E119	Type 2 diabetes mellitus without complications	0	0	2	1	0	2.70486	0			1	83	31.3	1	1	2	0	0	0	148.281	1.00917	102	40		9	57	1	0	0	0	0	1	1	0	0	0	0	0	0	0	0	0	0	0	0	0	0	0
7598	E119	Type 2 diabetes mellitus without complications	0	0	2	0	0	7.81736	1	526.111	0	1	83	31.6	1	1	2	0	0	0	526.111	1.00773	149	55		10		1	1	1	0	1	0	1	1	1	0	0	0	0	0	0	0	1	1	0	0	0	0
177	E119	Type 2 diabetes mellitus without complications	0	0	2	1	0	2.70486	0			2	42	52.1	2	1	1	0	0	0		0.859607	110	58		3		0	0	0	0	0	0	0	0	0	0	0	0	1	0	0	0	0	0	0	0	0	0
6765	E1121	Type 2 diabetes mellitus with diabetic nephropathy	8	1	2	0	0	6.80903	0			2	42	40.6	1	1	2	0	0	0		1.13405				5	20	0	1	1	0	1	0	1	0	0	1	0	0	0	0	0	0	1	0	0	0	0	0
178	E119	Type 2 diabetes mellitus without complications	0	0	2	1	0	2.70486	1			1	65	37.2	1	1	2	0	0	0		1.03518	101	76		5		1	1	1	0	1	1	1	0	0	0	0	0	0	0	0	1	1	0	0	0	0	0
10276	E1140	Type 2 diabetes mellitus with diabetic neuropathy, unspecified	7	1	2	0	0	15.5451	1			1	65	37.2	1	1	2	0	0	0	1070.79	1.05275	107	69		5		1	0	0	0	0	1	1	0	0	0	0	0	0	0	0	1	0	0	0	0	0	0
181	E1122	Type 2 diabetes mellitus with diabetic chronic kidney disease	9	1	2	1	0	2.70694	0	494.323	0	1	68	30.7	1	1	2	0	1	0	13.1208	1.02731	100	60		11		1	1	1	0	1	1	0	1	0	0	0	0	0	0	0	1	1	0	0	0	0	0
10606	E119	Type 2 diabetes mellitus without complications	0	0	2	0	0	18.2812	1	44.2118	0	1	68	30.7	1	1	2	0	0	0	35.8299	1.04342				12		1	0	0	0	0	1	1	0	0	0	0	0	0	0	0	0	0	0	0	0	0	0
186	E119	Type 2 diabetes mellitus without complications	0	0	2	1	0	2.70833	0			1	71	24	1	0	2	0	0	0		1.03744	119	52		5		1	1	0	0	1	1	1	0	0	0	0	0	0	0	0	1	1	0	0	1	0	0
870	E119	Type 2 diabetes mellitus without complications	0	0	2	0	0	2.94583	1			1	71	24.1	1	0	2	0	0	0	21.084	1.03775	100	58		6	39	1	1	0	0	1	1	1	0	1	0	0	0	0	0	0	1	1	1	0	0	0	0
188	E1151	Type 2 diabetes mellitus with diabetic peripheral angiopathy without gangrene	6	1	2	1	0	2.70903	0	230	0	1	75	29.3	2	0	2	0	0	0		0.784637				8	29	1	0	0	0	0	1	1	0	0	1	0	0	0	0	0	1	0	0	0	0	0	0
9756	E1122	Type 2 diabetes mellitus with diabetic chronic kidney disease	9	1	2	0	0	12.8507	1			1	75	29.3	2	0	2	0	0	0	3.72569	0.79355				9		1	0	0	0	0	0	1	0	0	1	0	0	0	0	0	0	0	0	0	1	0	0
189	E11649	Type 2 diabetes mellitus with hypoglycemia without coma	2	1	2	1	1	2.71111	1			2	59	54.1	1	1	3	0	1	0	19.1132	1.04342			4	9	63	1	1	0	0	1	0	0	0	1	0	0	0	0	0	0	0	1	1	0	1	0	0
8448	E119	Type 2 diabetes mellitus without complications	0	0	2	0	0	9.09306	0			1	43	40.4	2	1	4	0	0	0		0.873887				3	57	1	0	0	0	0	1	0	0	0	0	0	0	0	0	0	1	0	0	0	0	0	0
190	E1151	Type 2 diabetes mellitus with diabetic peripheral angiopathy without gangrene	6	1	2	1	0	2.71111	1			2	73	24.9	1	0	1	0	0	0		1.01016	132	77		11		1	1	0	0	1	1	1	0	1	1	0	0	0	0	0	0	1	1	0	0	0	0
9955	E119	Type 2 diabetes mellitus without complications	0	0	2	0	0	13.7764	0			1	58	27.9	1	0	3	1	0	0	7.47361	1.05203	101	66		6		1	1	1	0	1	1	1	0	0	1	0	0	0	0	0	0	1	0	0	1	0	0
192	E119	Type 2 diabetes mellitus without complications	0	0	2	1	0	2.71319	0			1	81	26.5	2	0	4	0	0	0		0.769068				6		1	1	0	0	1	1	1	0	0	0	0	0	0	0	0	1	0	0	0	0	0	0
10979	E119	Type 2 diabetes mellitus without complications	0	0	2	0	0	23.0889	0			1	81	26.6	2	0	4	0	0	0		0.765467	100	60		6	35	0	1	1	1	1	0	1	1	0	0	0	0	0	0	0	0	1	0	0	0	0	0
194	E119	Type 2 diabetes mellitus without complications	0	0	2	1	0	2.71389	0	46.4542	0	1	91	30.3	2	1	4	0	0	0	11.166	0.765399	106	68		5		1	0	0	0	0	1	0	0	0	0	0	0	0	0	0	1	0	0	0	1	0	0
2379	E1140	Type 2 diabetes mellitus with diabetic neuropathy, unspecified	7	1	2	0	0	3.73681	1			1	81	35.3	1	1	4	0	0	0	675.053	0.993489				10	25	1	1	1	0	1	0	1	1	1	0	0	0	0	0	0	0	1	1	0	0	0	0
195	E119	Type 2 diabetes mellitus without complications	0	0	2	1	0	2.71389	0			1	55	35.5	2	1	2	0	0	0		0.827612				4		1	0	0	0	0	1	0	0	0	0	0	0	0	0	0	1	0	0	0	0	0	0
562	E119	Type 2 diabetes mellitus without complications	0	0	2	0	0	2.85139	1			1	55	23.6	1	0	3	0	1	0	289.164	1.06096	159	55		8	19	1	1	0	0	1	1	1	0	0	0	0	0	0	0	0	1	1	0	0	1	0	0
206	E119	Type 2 diabetes mellitus without complications	0	0	2	1	0	2.72083	0			1	53		1		1	0	0	1	2.93264	1.09146	108	66		3	26	1	0	0	0	0	1	1	0	0	0	0	0	0	0	0	1	0	0	0	0	0	0
13	E119	Type 2 diabetes mellitus without complications	0	0	2	0	0	2.51389	1			1	67	34.4	2	1	2	0	0	0	411.087	0.808958	100	61		5		0	1	1	0	1	1	1	0	1	0	0	0	0	0	0	1	1	0	0	0	0	0
209	E119	Type 2 diabetes mellitus without complications	0	0	2	1	0	2.72153	1			2	59	36.4	2	1	2	0	0	1		0.809753				6		1	1	1	0	1	1	1	0	1	1	0	0	0	0	0	1	1	1	0	0	0	0
10346	E11319	Type 2 diabetes mellitus with unspecified diabetic retinopathy without macular edema	4	1	2	0	0	15.8736	1			2	59	24.2	1	0	3	0	0	0		1.07194	128	77		7		0	0	0	0	0	1	1	0	0	0	0	0	0	0	0	1	0	0	0	0	0	0
214	E1122	Type 2 diabetes mellitus with diabetic chronic kidney disease	9	1	2	1	0	2.72708	1	51.159	0	1	82	11.7	1	0	2	0	0	0		0.9961			4	10	43	1	0	1	0	1	0	1	1	1	0	0	0	0	0	1	0	0	1	0	1	0	0
11470	E1165	Type 2 diabetes mellitus with hyperglycemia	1	1	2	0	0	57.5493	1			1	82	23.9	2	0	1	0	0	0	184.635	0.779888	101	40		9	55	1	1	1	0	1	0	1	1	1	0	0	0	0	0	0	0	0	0	0	0	0	0
215	E119	Type 2 diabetes mellitus without complications	0	0	2	1	0	2.72708	0			1	67	33.8	2	1	2	1	0	0	3.76319	0.800827	100	60		6	30	1	1	0	1	1	1	1	0	1	1	0	0	1	0	0	1	1	1	0	0	0	0
3107	E1140	Type 2 diabetes mellitus with diabetic neuropathy, unspecified	7	1	2	0	0	4.03472	0			1	88	28.3	2	0	4	0	0	0	6.59792	0.770325	100	70		8		1	1	1	0	1	0	0	1	0	0	0	0	0	0	0	0	1	0	0	1	0	0
216	E119	Type 2 diabetes mellitus without complications	0	0	2	1	0	2.72778	0			1	59	19.7	1	0	3	0	1	0	17.7465	1.07174				4	18	1	0	0	0	0	1	0	0	0	0	0	0	0	0	0	1	0	0	0	0	0	0
8023	E119	Type 2 diabetes mellitus without complications	0	0	2	0	0	8.52292	0			1	49	36.3	1	1	2	0	0	0	174.787	1.09753	106	74		3		0	0	0	0	0	0	0	0	0	0	0	0	0	0	0	0	0	0	0	0	0	0
221	E119	Type 2 diabetes mellitus without complications	0	0	2	1	0	2.72986	1			1	55	35.1	1	1	1	0	0	0		1.07291	124	68		5		1	1	1	0	1	1	1	0	0	1	0	0	0	0	0	1	0	0	0	1	0	0
2994	E1122	Type 2 diabetes mellitus with diabetic chronic kidney disease	9	1	2	0	0	3.97917	1			1	76	41.2	2	1	2	0	0	0	6.29514	0.791553	116	51		8		1	0	0	0	0	0	1	0	0	0	0	0	0	0	0	0	0	0	0	0	0	0
222	E1140	Type 2 diabetes mellitus with diabetic neuropathy, unspecified	7	1	2	1	0	2.73056	1			1	57	51.6	2	1	3	0	0	0		0.8269				5		0	0	0	0	1	1	1	0	0	0	0	0	0	0	0	1	0	0	0	0	0	0
4764	E119	Type 2 diabetes mellitus without complications	0	0	2	0	0	5.04028	1			2	61	25.3	1	0	1	0	0	0		1.05423	100	46		5		1	0	0	0	0	1	1	0	0	0	0	0	0	0	0	1	0	0	0	0	0	0
226	E119	Type 2 diabetes mellitus without complications	0	0	2	1	0	2.73403	1			2	71	0.2	1	0	3	0	0	0	857.647	1.03664	109	66		7		0	0	1	0	0	0	1	1	0	0	0	0	0	0	0	0	0	0	0	0	0	0
5179	E119	Type 2 diabetes mellitus without complications	0	0	2	0	0	5.50694	0			2	72	39.4	2	1	2	0	0	0	3.52292	0.797759	120	60		5		1	0	0	0	0	1	1	0	0	0	0	0	0	0	0	1	0	0	0	0	0	0
228	E119	Type 2 diabetes mellitus without complications	0	0	2	1	0	2.73472	0			2	30	29.7	2	0	1	0	0	0	20.6882	0.930765				1		1	0	0	0	0	0	0	0	0	0	0	0	0	0	0	0	0	0	0	0	0	0
2213	E1165	Type 2 diabetes mellitus with hyperglycemia	1	1	2	0	0	3.68542	1			2	30	31.4	2	1	1	0	0	0		0.895498	133	83		1		0	1	0	0	1	1	1	0	0	1	0	0	0	0	0	0	0	0	0	0	0	0
229	E119	Type 2 diabetes mellitus without complications	0	0	2	1	0	2.73681	1	543.22	0	2	61	22.3	1	0	1	0	0	0	533.012	1.06406	108	56		7		1	1	1	0	1	1	1	1	0	0	0	0	0	0	0	1	1	0	0	0	0	0
104	E119	Type 2 diabetes mellitus without complications	0	0	2	0	0	2.65486	0			1	47	64.4	2	1	2	0	0	0	25.1722	0.859305	100	66		3	35	1	0	1	0	0	1	0	0	0	0	0	0	0	0	0	1	0	0	0	0	0	0
231	E119	Type 2 diabetes mellitus without complications	0	0	2	1	0	2.73681	1			1	70	27.6	1	0	2	0	0	0		1.02068	114	70		6		0	1	0	0	1	1	1	0	1	1	0	0	0	0	0	1	1	1	0	0	0	0
9960	E119	Type 2 diabetes mellitus without complications	0	0	2	0	0	13.7868	0	169.713	0	1	60	44	1	1	1	0	0	0	11.6083	1.06822	142	59		11		1	0	0	0	0	1	0	0	0	0	0	0	0	0	0	1	0	0	0	0	0	0
232	E119	Type 2 diabetes mellitus without complications	0	0	2	1	0	2.7375	1	380.98	0	1	61	30.6	1	1	3	0	0	0		1.06021	110	63		11		1	1	0	0	1	1	1	0	1	0	0	0	0	0	0	1	1	1	0	0	0	0
9681	E119	Type 2 diabetes mellitus without complications	0	0	2	0	0	12.6722	0			1	61	30.7	1	1	3	1	0	0	3.47014	1.06479	100	54		5		1	1	0	0	1	1	1	0	1	0	0	0	0	0	0	1	1	1	0	0	0	0
234	E119	Type 2 diabetes mellitus without complications	0	0	2	1	0	2.73889	0			1	68		2			0	0	0	5.54444	0.806576	100	60	4	5	37	0	0	0	0	0	1	1	0	0	0	0	0	0	0	0	1	0	0	0	0	0	0
14	E1122	Type 2 diabetes mellitus with diabetic chronic kidney disease	9	1	2	0	0	2.52708	0				82	28.9	1	0	2	0	0	0	13.0333	1.00994				10	37	1	1	0	0	1	0	0	0	1	0	0	0	0	0	0	0	1	1	0	1	0	0
235	E1142	Type 2 diabetes mellitus with diabetic polyneuropathy	5	1	2	1	0	2.73889	0			1	55	50.5	2	1	1	0	0	0		0.829907				5	36	1	0	0	0	0	1	1	0	1	1	0	0	0	0	0	1	0	0	0	1	0	0
11272	E119	Type 2 diabetes mellitus without complications	0	0	2	0	1	32.9389	0	7.01806	1	1	66	61.8	2	1	2	0	0	0		0.806852	111	74	4	5	74	1	1	0	0	1	1	1	0	1	1	0	0	0	0	0	1	1	1	0	0	0	0
239	E1121	Type 2 diabetes mellitus with diabetic nephropathy	8	1	2	1	0	2.74028	1			2	66	32.7	2	1	4	0	0	0		0.796494	126	84		10		0	1	1	0	1	0	1	0	1	1	0	0	0	0	0	0	1	1	0	0	0	0
9039	E1122	Type 2 diabetes mellitus with diabetic chronic kidney disease	9	1	2	0	0	10.5875	1			2	35	44.1	1	1	2	0	1	0		1.16017	112	72		8		1	1	1	0	1	0	0	0	1	0	0	0	0	0	0	0	1	1	0	0	0	0
240	E1165	Type 2 diabetes mellitus with hyperglycemia	1	1	2	1	0	2.74097	1			1	63	25	2	0	2	0	0	0		0.796283	129	66		11		0	1	1	0	1	1	1	1	1	1	0	0	0	0	0	0	1	1	0	0	0	0
3544	E1142	Type 2 diabetes mellitus with diabetic polyneuropathy	5	1	2	0	0	4.43403	1	277.741	0	1	42	18.6	1	0	1	0	1	0	278.616	1.13806	104	72		4		1	0	0	0	0	0	0	0	1	0	0	0	0	0	0	0	0	0	0	0	0	0
244	E119	Type 2 diabetes mellitus without complications	0	0	2	1	0	2.74236	1			1	70	29	1	0	2	0	0	0		1.02207	119	74	4	8	45	1	1	1	0	1	1	1	1	1	1	0	0	0	0	0	0	1	0	0	0	0	0
9850	E1122	Type 2 diabetes mellitus with diabetic chronic kidney disease	9	1	2	0	1	13.1514	1	386.219	0	1	70	28.9	1	0	2	0	0	0	133.928	1.0396	111	57	2	9	45	1	1	0	0	1	1	1	0	0	0	0	0	0	0	0	0	1	0	0	0	0	0
247	E119	Type 2 diabetes mellitus without complications	0	0	2	1	0	2.74375	1	295.247	0	1	72	31	1	1	2	0	0	0		1.03099	111	60		8		0	1	1	0	1	1	1	1	1	1	0	0	0	0	0	1	1	1	0	0	0	0
5450	E119	Type 2 diabetes mellitus without complications	0	0	2	0	0	5.69097	1	46.0924	0	1	82	26	2	0	2	0	0	0	46.9222	0.780007	100	58		8	41	1	1	1	0	1	0	1	1	1	0	0	0	0	0	0	0	1	1	0	0	0	0
248	E119	Type 2 diabetes mellitus without complications	0	0	2	1	0	2.74444	0			1	91		2		1	0	0	0	3.1875	0.76686	110	60		6	46	0	1	0	0	1	1	0	0	0	0	0	0	0	0	0	1	1	0	0	1	0	0
18	E119	Type 2 diabetes mellitus without complications	0	0	2	0	0	2.53542	1			1	56	28.8	2	0	2	0	0	0	202.466	0.833173	116	82		7		1	1	0	0	1	1	1	0	0	0	0	0	0	0	0	1	1	0	0	0	0	0
249	E1122	Type 2 diabetes mellitus with diabetic chronic kidney disease	9	1	2	1	0	2.74583	1	300.856	0	2	79	20	1	0	2	0	0	0		0.997505	102	70		10		0	1	1	1	1	1	1	0	1	1	1	0	0	0	0	1	1	0	0	1	0	0
4620	E119	Type 2 diabetes mellitus without complications	0	0	2	0	0	4.95556	0			1	43	28.7	1	0	2	0	1	0	14.7924	1.13313	104	74		3		0	0	0	0	0	1	1	0	0	0	0	0	0	0	0	1	0	0	0	0	0	0
251	E119	Type 2 diabetes mellitus without complications	0	0	2	1	0	2.74722	0			2	85	25.4	1	0	1	0	0	1		1.00107	115	58		6		0	0	0	0	0	1	1	0	0	0	0	0	0	0	0	1	0	0	0	0	0	0
4483	E1165	Type 2 diabetes mellitus with hyperglycemia	1	1	2	0	0	4.88889	0			1	51	89.5	1	1	1	0	0	0		1.07243	109	69	2	8	53	1	1	1	0	1	1	1	0	1	1	0	0	0	0	0	0	1	1	0	0	0	0
256	E119	Type 2 diabetes mellitus without complications	0	0	2	1	0	2.75	0			2	64	57	2	1	1	0	0	0		0.798276	117	88		5		1	0	0	0	0	1	1	0	0	0	0	0	0	0	0	1	0	0	0	0	0	0
205	E119	Type 2 diabetes mellitus without complications	0	0	2	0	0	2.72014	0			2	63	29	2	0	1	1	0	0	9.58403	0.81802	101	49		10		0	0	0	0	0	1	0	0	0	0	0	0	0	0	0	1	0	0	0	1	0	0
262	E11621	Type 2 diabetes mellitus with foot ulcer	3	1	2	1	0	2.75278	1			1	49	40.5	1	1	2	0	0	0		1.08867	120	70		4		1	1	0	0	1	1	1	0	1	1	0	0	0	0	0	1	0	0	0	0	0	0
8598	E1122	Type 2 diabetes mellitus with diabetic chronic kidney disease	9	1	2	0	0	9.56875	1			2	84	15.8	2	0	1	0	0	0	750.065	0.776745				9	51	1	1	1	0	1	0	0	0	0	0	0	0	0	0	0	0	0	0	0	0	0	0
268	E119	Type 2 diabetes mellitus without complications	0	0	2	1	0	2.75625	0			1	88	30.9	1	1	4	0	0	0		0.997734	130	70		6	53	1	1	1	0	1	1	1	0	0	0	0	0	0	0	0	1	1	0	0	0	0	0
10572	E119	Type 2 diabetes mellitus without complications	0	0	2	0	0	17.8167	1			1	67	36	1	1	2	0	0	0		1.03629	124	66		6		1	0	0	0	0	1	1	0	0	0	0	0	0	0	0	1	0	0	0	0	0	0
269	E119	Type 2 diabetes mellitus without complications	0	0	2	1	0	2.75694	0			1	57	41.1	1	1	2	0	0	0	2.71319	1.07583	100	62		5		1	1	0	0	1	1	0	0	0	0	0	0	0	0	0	1	1	0	0	0	0	0
2599	E119	Type 2 diabetes mellitus without complications	0	0	2	0	0	3.81736	0			1	88	30.1	2	1	4	0	0	0	3.76319	0.75407	114	70		6		0	0	1	0	1	1	0	0	0	0	0	0	0	0	0	0	0	0	0	0	0	0
276	E119	Type 2 diabetes mellitus without complications	0	0	2	1	0	2.75833	0	217.003	0	2	71	23.4	2	0	1	0	0	0		0.782009	106	80		9		0	0	0	0	0	1	1	0	0	0	0	0	0	0	0	1	0	0	0	0	0	0
8698	E1152	Type 2 diabetes mellitus with diabetic peripheral angiopathy with gangrene	6	1	2	0	0	9.73819	1	385.053	0	2	71	22.8	2	0	1	0	0	0	147.908	0.799992			2	11	87	1	1	1	0	1	0	0	0	1	0	0	0	1	0	0	0	1	1	0	0	0	0
277	E1122	Type 2 diabetes mellitus with diabetic chronic kidney disease	9	1	2	1	0	2.75833	1	91.0792	0	1	84	26.1	2	0	2	0	0	0	5.71875	0.776965	102	69		10		1	1	1	0	1	0	0	0	0	0	0	0	0	0	0	0	1	0	0	1	0	0
9858	E11319	Type 2 diabetes mellitus with unspecified diabetic retinopathy without macular edema	4	1	2	0	0	13.2278	0			1	74	42.5	2	1	1	0	0	0	3.10139	0.794175	102	80		7		1	0	1	0	1	1	1	0	0	0	0	0	0	0	0	1	0	0	0	0	0	0
278	E1165	Type 2 diabetes mellitus with hyperglycemia	1	1	2	1	1	2.75903	1			1	49	37.4	1	1	2	0	1	0		1.07121			10	7	47	1	0	0	0	0	1	1	1	0	0	0	0	0	0	0	1	0	0	0	0	0	0
10416	E1122	Type 2 diabetes mellitus with diabetic chronic kidney disease	9	1	2	0	0	16.6271	1	190.566	0	2	85	28.9	1	0	2	0	0	0	167.142	1.00524	132	63		8		1	0	1	0	1	1	1	0	1	0	0	0	0	0	0	1	0	0	0	0	0	0
282	E119	Type 2 diabetes mellitus without complications	0	0	2	1	0	2.76111	0			1	37	35.4	2	1	2	0	0	0	3.00417	0.877534				3		0	1	0	0	1	1	1	0	0	0	0	0	0	0	0	1	0	0	0	1	0	0
5800	E1165	Type 2 diabetes mellitus with hyperglycemia	1	1	2	0	0	5.88958	1			2	52	20.7	1	0	1	0	0	0	69.6986	1.09446	111	76		8		1	1	1	0	1	0	1	0	1	0	0	0	0	0	0	0	1	1	0	0	0	0
284	E1165	Type 2 diabetes mellitus with hyperglycemia	1	1	2	1	0	2.76181	1	1301.48	0	1	83	24.3	2	0	2	0	0	0		0.771689	100	45	2	8	32	1	1	1	0	1	1	1	1	1	1	0	0	0	0	0	1	1	1	0	0	0	0
8094	E119	Type 2 diabetes mellitus without complications	0	0	2	0	0	8.625	0			1	73	29.4	1	0	2	0	0	0	3.14444	1.03178	100	56		7		1	0	0	0	0	0	0	0	0	0	0	0	0	0	0	0	0	0	0	0	0	0
288	E1122	Type 2 diabetes mellitus with diabetic chronic kidney disease	9	1	2	1	0	2.76319	1			2	42	21.8	1	0	1	1	0	0		1.09241	104	74		7		0	1	0	0	1	0	1	0	1	1	0	0	0	0	0	0	1	1	0	0	0	0
3950	E119	Type 2 diabetes mellitus without complications	0	0	2	0	0	4.66042	0			2	84	23	2	0	4	0	0	0		0.776832	100	62		5		1	0	0	0	0	1	0	0	0	0	0	0	0	0	0	1	0	0	0	0	0	0
292	E1140	Type 2 diabetes mellitus with diabetic neuropathy, unspecified	7	1	2	1	0	2.76528	1			1	42	28.9	1	0	1	0	1	0		1.12205	105	54		6		0	0	0	0	1	1	0	0	0	0	0	0	0	0	0	0	0	0	0	0	0	0
10998	E119	Type 2 diabetes mellitus without complications	0	0	2	0	0	23.5271	0			1	53	40.2	1	1	2	0	0	0	3.63125	1.07653	105	71		3		1	0	0	0	0	1	1	0	0	0	0	0	0	0	0	1	0	0	0	0	0	0
293	E119	Type 2 diabetes mellitus without complications	0	0	2	1	0	2.76528	0			1	59	30.2	1	1	2	0	0	0	1223.84	1.04482	112	80		7		0	1	1	0	1	1	1	1	1	1	0	0	0	0	0	1	1	0	0	0	0	0
6010	E1165	Type 2 diabetes mellitus with hyperglycemia	1	1	2	0	0	6.01944	1	160.379	0	1	69	24.9	2	0	2	0	0	0	38.025	0.804334	100	60		6		1	0	0	0	0	1	1	0	0	0	0	0	0	0	0	1	0	0	0	0	0	0
294	E119	Type 2 diabetes mellitus without complications	0	0	2	1	0	2.76597	0			1	61		2		1	0	1	0	12.7569	0.82018	132	72	2	10	105	1	0	0	0	0	1	0	0	0	0	0	0	0	0	0	1	0	0	0	0	0	0
21	E119	Type 2 diabetes mellitus without complications	0	0	2	0	0	2.54583	0			1	86		2		4	0	0	0	4.19097	0.774152	109	61	3	6	49	0	0	0	0	0	1	1	0	0	0	0	0	0	0	0	1	0	0	0	1	0	0
297	E119	Type 2 diabetes mellitus without complications	0	0	2	1	0	2.76736	0			1	68	30.2	1	1	2	0	0	0	86.5056	1.04431	122	58	3	5	44	1	1	0	0	1	1	0	0	1	1	0	0	0	0	0	1	1	1	0	0	0	0
10125	E119	Type 2 diabetes mellitus without complications	0	0	2	0	0	14.6576	0			1	68	30.3	1	1	2	0	0	0		1.03157	104	58		6		1	0	0	0	0	1	1	0	0	1	0	0	0	0	0	1	0	0	0	0	0	0
298	E119	Type 2 diabetes mellitus without complications	0	0	2	1	0	2.76806	1	127.074	0		62	34.5	2	1	4	0	0	0	127.478	0.819635			6	8	72	1	1	1	1	1	1	1	0	1	0	0	0	0	0	0	1	1	1	0	0	0	0
22	E1122	Type 2 diabetes mellitus with diabetic chronic kidney disease	9	1	2	0	0	2.55417	0			1	67	51	1	1	2	0	0	0		1.0468				7	34	1	1	0	0	1	0	1	0	0	0	0	0	0	0	0	0	1	0	0	1	0	0
299	E119	Type 2 diabetes mellitus without complications	0	0	2	1	0	2.76875	0			1	67	33.1	1	1	1	0	0	0	3.44097	1.04849				6		0	0	0	0	0	0	1	0	0	0	0	0	0	0	1	0	0	0	0	0	0	0
10490	E1140	Type 2 diabetes mellitus with diabetic neuropathy, unspecified	7	1	2	0	0	16.9924	0			1	77	27.7	2	0	1	0	0	0	4.63611	0.78897	103	64		8		0	0	0	0	0	1	1	0	0	0	0	0	0	0	0	1	0	0	0	0	0	0
300	E1140	Type 2 diabetes mellitus with diabetic neuropathy, unspecified	7	1	2	1	0	2.76875	1			1	86	30	1	1	2	0	0	0		1.00087	114	65		12	56	1	1	1	0	1	1	1	0	1	1	0	0	0	0	0	0	0	1	0	0	0	0
10535	E119	Type 2 diabetes mellitus without complications	0	0	2	0	0	17.5486	1	447.875	0	1	86	29.8	1	0	2	0	0	0	321.389	1.00294				8	28	1	0	0	0	0	1	1	0	0	0	0	0	0	0	0	1	0	0	0	0	0	0
308	E1152	Type 2 diabetes mellitus with diabetic peripheral angiopathy with gangrene	6	1	2	1	0	2.77153	1	114.81	0	1	87	22	1	0	2	0	1	0	12.5806	1.00026	112	63		11		1	1	1	0	1	0	0	0	0	1	0	0	0	0	0	0	1	0	0	1	0	0
9471	E119	Type 2 diabetes mellitus without complications	0	0	2	0	0	11.8562	0			1	87	22.3	1	0	2	0	0	0		0.998399	115	79		5		1	1	0	0	1	1	1	0	0	0	0	0	1	0	0	1	1	0	0	0	0	0
309	E1140	Type 2 diabetes mellitus with diabetic neuropathy, unspecified	7	1	2	1	0	2.77222	1			2	67	27.3	1	0	2	0	0	0		1.02292	105	80		9		1	1	1	1	1	1	1	1	1	1	0	0	0	0	0	0	1	1	0	0	0	0
3229	E1152	Type 2 diabetes mellitus with diabetic peripheral angiopathy with gangrene	6	1	2	0	0	4.11042	1			2	67	27.5	1	0	2	0	0	0		1.03048				8		1	0	0	0	0	1	1	0	0	1	0	0	0	0	0	0	0	0	0	0	0	0
311	E1122	Type 2 diabetes mellitus with diabetic chronic kidney disease	9	1	2	1	0	2.77292	0			2	74	34.7	2	1	2	0	0	0		0.79168	102	83		8		1	0	0	0	0	0	1	0	0	0	0	0	0	0	0	0	0	0	0	1	0	0
9967	E119	Type 2 diabetes mellitus without complications	0	0	2	0	0	13.8104	1			2	74	35.1	2	1	2	0	0	0	263.714	0.794723				5		1	0	0	0	0	1	0	0	0	0	0	0	0	0	0	1	0	0	0	0	0	0
312	E119	Type 2 diabetes mellitus without complications	0	0	2	1	0	2.77361	0			2	65	23.3	1	0	2	0	0	0		1.04811	142	80		5		1	0	0	0	0	0	0	0	0	0	0	0	0	0	0	0	0	0	0	0	0	0
5747	E119	Type 2 diabetes mellitus without complications	0	0	2	0	0	5.85556	1			2	65	23.4	1	0	2	0	0	0	133.65	1.05328	107	63		4		1	0	0	0	0	1	1	0	0	0	0	0	0	0	0	1	0	0	0	0	0	0
313	E11649	Type 2 diabetes mellitus with hypoglycemia without coma	2	1	2	1	0	2.77431	0	298.822	0	1	65	33.3	1	1	2	0	0	0		1.03347	117	72	2	9	65	1	1	1	0	1	1	1	0	1	1	0	0	0	0	0	1	1	0	0	0	0	0
4052	E119	Type 2 diabetes mellitus without complications	0	0	2	0	0	4.70764	1			1	75	28.2	2	0	2	0	1	0	153.427	0.792238				5		1	1	0	0	1	1	1	0	0	0	0	0	0	0	0	1	1	0	0	1	0	0
316	E11649	Type 2 diabetes mellitus with hypoglycemia without coma	2	1	2	1	0	2.77569	1	44.3069	0	1	69	27.8	2	0	2	0	0	0	44.6854	0.804886				6		0	0	0	0	0	1	1	0	0	0	0	0	0	0	0	1	0	0	0	0	0	0
1669	E1165	Type 2 diabetes mellitus with hyperglycemia	1	1	2	0	0	3.43472	1			1	80	39.3	2	1	3	0	0	0		0.777981	102	63		8		1	0	0	0	0	1	1	0	0	0	0	0	0	0	0	1	0	0	0	0	0	0
317	E119	Type 2 diabetes mellitus without complications	0	0	2	1	0	2.77639	0	99.475	0		67	8.7	1	0	2	0	0	0		1.0465	105	71	5	8	30	1	1	1	0	1	0	1	0	0	0	0	0	0	0	0	0	1	0	0	0	0	0
24	E119	Type 2 diabetes mellitus without complications	0	0	2	0	0	2.55764	0			1	59		1		1	0	0	0	6.625	1.07007	100	50		4	27	1	1	0	0	1	0	1	1	0	0	0	0	0	0	0	0	1	0	0	0	0	0
318	E119	Type 2 diabetes mellitus without complications	0	0	2	1	0	2.77708	0			1	91	24.9	1	0	2	0	0	0	8.98611	0.993491	122	80		6		0	0	1	0	0	1	1	1	0	0	0	0	0	0	0	1	0	0	0	0	0	0
7210	E1122	Type 2 diabetes mellitus with diabetic chronic kidney disease	9	1	2	0	0	7.30903	1	829.108	0	1	91	24.4	1	0	2	0	0	0	636.904	0.992156	113	62		11	39	0	0	1	0	0	1	1	1	1	0	0	0	0	0	0	1	0	1	0	0	0	0
320	E1165	Type 2 diabetes mellitus with hyperglycemia	1	1	2	1	0	2.77708	0			2	38	31.4	1	1	2	0	0	0	2.65833	1.13264	102	57		2	21	1	1	0	0	1	1	1	0	0	0	0	0	0	0	0	1	1	0	0	0	0	0
11130	E119	Type 2 diabetes mellitus without complications	0	0	2	0	0	26.909	0			2	49	41.5	1	1	3	0	0	0	2.83681	1.10786	109	56		3		0	0	0	0	0	0	1	0	0	0	0	0	0	0	0	0	0	0	0	0	0	0
322	E1165	Type 2 diabetes mellitus with hyperglycemia	1	1	2	1	0	2.77847	1			2	59	28.7	1	0	2	0	0	0		1.04502	102	44		14		1	0	1	0	1	1	0	0	0	1	0	0	0	0	0	1	0	0	0	0	0	0
3595	E119	Type 2 diabetes mellitus without complications	0	0	2	0	0	4.48819	0			2	59	28.6	1	0	2	0	0	0		1.07015			2	4	33	1	0	0	0	0	1	1	0	0	0	0	0	0	0	0	1	0	0	0	0	0	0
324	E119	Type 2 diabetes mellitus without complications	0	0	2	1	0	2.77917	1			1	70	28.2	1	0	4	0	0	0		1.01973	116	52		6		1	1	1	0	1	1	1	0	1	1	0	0	0	0	0	1	1	0	0	0	0	0
10714	E119	Type 2 diabetes mellitus without complications	0	0	2	0	0	19.641	1			1	70	28.1	1	0	4	1	0	0	902.602	1.04016	139	67		5		1	1	0	0	1	1	1	0	0	0	0	0	0	0	0	1	0	0	0	0	0	0
325	E119	Type 2 diabetes mellitus without complications	0	0	2	1	0	2.77917	0			2	54	35.6	2	1	3	0	0	0		0.823982	100	52	2	6	27	1	0	0	0	0	0	0	0	0	0	0	0	0	0	0	0	0	0	0	1	0	0
4950	E11649	Type 2 diabetes mellitus with hypoglycemia without coma	2	1	2	0	0	5.2	0			2	33	41.7	2	1	1	0	0	0	7.80833	0.91505				1		1	0	0	0	0	0	0	0	0	0	0	0	0	0	0	0	0	0	0	1	0	0
327	E1122	Type 2 diabetes mellitus with diabetic chronic kidney disease	9	1	2	1	0	2.77986	1			2	75	27.3	2	0	4	0	0	0		0.784138	100	60		9		0	0	1	0	1	0	1	0	1	0	0	0	0	0	0	0	0	1	0	0	0	0
9421	E1165	Type 2 diabetes mellitus with hyperglycemia	1	1	2	0	0	11.7819	1			2	44	37.9	1	1	2	0	0	0	3.05278	1.10779	152	89		4		0	1	0	0	1	1	1	1	0	0	0	0	0	0	0	1	1	0	0	0	1	0
328	E1140	Type 2 diabetes mellitus with diabetic neuropathy, unspecified	7	1	2	1	0	2.77986	0	90.7132	0		86		2			0	0	0	3.59861	0.774175	161	90		9	49	1	0	0	0	0	1	1	0	0	0	0	0	0	0	0	1	0	0	0	0	0	0
25	E119	Type 2 diabetes mellitus without complications	0	0	2	0	0	2.55972	0			1	81	19.1	2	0	4	0	0	0	4.11042	0.782087	130	90		6		1	0	0	0	0	0	1	0	0	0	0	0	0	0	0	0	0	0	0	0	0	0
329	E119	Type 2 diabetes mellitus without complications	0	0	2	1	0	2.78056	0			1	65	28.6	2	0	2	0	0	0		0.813254	103	66		4		1	0	0	0	0	1	1	0	0	0	0	0	0	0	0	1	0	0	0	0	0	0
6484	E1122	Type 2 diabetes mellitus with diabetic chronic kidney disease	9	1	2	0	0	6.61458	0			1	86	23.6	2	0	4	0	0	0		0.766471	112	68		10		0	0	1	0	0	1	1	0	0	0	0	0	0	1	0	1	0	0	0	0	0	0
331	E119	Type 2 diabetes mellitus without complications	0	0	2	1	0	2.78056	0			1	66	29.2	2	0	2	0	0	0		0.802975	100	70		6		1	0	0	0	0	1	1	0	0	1	0	0	0	0	0	1	0	0	0	1	0	0
7018	E119	Type 2 diabetes mellitus without complications	0	0	2	0	0	7.025	1			1	66	29.2	2	0	2	0	0	1	63.9764	0.811137				9		0	1	1	0	1	1	1	0	1	1	0	0	0	0	0	1	1	0	0	0	0	0
334	E119	Type 2 diabetes mellitus without complications	0	0	2	1	0	2.78194	0			1	71	26.9	1	0	2	0	0	0	6.48611	1.0359	110	68		6	26	1	1	0	0	1	1	1	0	1	0	0	0	0	0	0	1	1	1	0	0	0	0
11337	E11649	Type 2 diabetes mellitus with hypoglycemia without coma	2	1	2	0	0	38.5951	0			1	71	26.8	1	0	2	0	0	0		1.02647	104	73		5		1	0	0	0	0	1	1	0	0	0	0	0	0	0	0	1	0	0	0	0	0	0
336	E119	Type 2 diabetes mellitus without complications	0	0	2	1	0	2.78194	1	313.337	0	1	85	26.7	1	0	4	0	0	0		0.994708	108	68		12	52	1	1	1	0	1	1	1	0	1	1	0	0	0	0	0	1	1	0	0	1	0	0
1027	E1122	Type 2 diabetes mellitus with diabetic chronic kidney disease	9	1	2	0	0	2.99861	1			1	74	26.9	2	0	2	0	0	0	496.085	0.795009	105	60	5	10	106	1	1	1	0	1	0	1	0	0	1	0	0	0	0	0	0	1	0	0	0	0	0
341	E1122	Type 2 diabetes mellitus with diabetic chronic kidney disease	9	1	2	1	0	2.78333	1	85.1535	0	2	82	29	2	0	1	0	0	0	86.0146	0.762892	118	64		11	42	1	1	1	0	1	1	1	0	1	0	0	0	0	0	0	1	1	1	0	0	0	0
4494	E1165	Type 2 diabetes mellitus with hyperglycemia	1	1	2	0	0	4.89375	1			1	67	32.4	2	1	3	0	0	0		0.795113	100	70		7		0	0	0	0	0	1	1	0	0	1	0	0	0	0	0	1	0	0	0	0	0	0
345	E119	Type 2 diabetes mellitus without complications	0	0	2	1	0	2.78542	0			2	60	36.6	2	1	2	0	0	0		0.82324	110	62		4		1	0	0	0	0	1	1	0	0	0	0	0	0	0	0	1	0	0	0	0	0	0
9277	E11319	Type 2 diabetes mellitus with unspecified diabetic retinopathy without macular edema	4	1	2	0	0	11.2201	0			2	39	29.9	1	1	1	0	0	0	50.6042	1.10697	151	93		3		1	0	0	0	0	1	1	0	0	0	0	0	0	0	0	1	0	0	0	0	0	0
346	E1121	Type 2 diabetes mellitus with diabetic nephropathy	8	1	2	1	0	2.78542	1	908.36	0	2	62	29.3	1	0	2	0	0	0		1.03957			9	7	48	1	1	1	0	1	1	1	1	1	1	0	0	0	0	0	0	1	0	0	0	0	0
5903	E1122	Type 2 diabetes mellitus with diabetic chronic kidney disease	9	1	2	0	0	5.94653	0			2	72	23.6	2	0	2	0	0	0		0.797887	129	79		10	37	1	0	0	0	0	1	1	0	0	0	0	0	0	0	1	1	0	0	0	0	0	0
350	E119	Type 2 diabetes mellitus without complications	0	0	2	1	0	2.78611	0			2	36	31.7	1	1	2	0	0	0		1.14028	120	62		3		1	0	0	0	0	0	0	0	0	0	0	0	0	0	0	0	0	0	0	0	0	0
1963	E119	Type 2 diabetes mellitus without complications	0	0	2	0	0	3.59861	1			2	57	39.8	2	1	3	0	0	0	80.6201	0.832307	104	70		4		1	0	0	0	0	1	1	0	0	0	0	0	0	0	0	1	0	0	0	0	0	0
352	E1152	Type 2 diabetes mellitus with diabetic peripheral angiopathy with gangrene	6	1	2	1	0	2.78681	1			2	86	22	1	0	4	0	0	0		0.994933	106	70		6		1	1	0	0	1	1	1	0	0	1	0	0	0	0	0	1	0	0	0	1	0	0
6353	E119	Type 2 diabetes mellitus without complications	0	0	2	0	0	6.49722	0			2	65	27.3	1	0	2	0	0	0	4.97292	1.05267	120	86		4		1	0	0	0	0	1	0	0	0	0	0	0	0	0	0	1	0	0	0	0	0	0
354	E1122	Type 2 diabetes mellitus with diabetic chronic kidney disease	9	1	2	1	0	2.78819	1			1	73	45	1	1	2	0	0	0		1.01108				11		1	1	1	0	1	1	1	0	1	1	0	0	0	0	0	0	1	1	0	0	0	0
9616	E1165	Type 2 diabetes mellitus with hyperglycemia	1	1	2	0	0	12.2854	0			1	72	28.7	2	0	1	0	0	0	6.51111	0.798151	116	46		7		0	0	0	0	0	0	0	0	0	0	0	0	0	0	0	0	0	0	0	0	0	0
355	E11621	Type 2 diabetes mellitus with foot ulcer	3	1	2	1	0	2.78889	1			1	67	37.7	1	1	2	0	0	0		1.03	106	67		7		1	1	1	0	1	1	1	0	1	1	0	0	0	0	0	1	1	0	0	0	0	0
6417	E119	Type 2 diabetes mellitus without complications	0	0	2	0	0	6.56181	1			1	67	37.4	1	1	2	1	0	0	378.981	1.04805	135	64		5	45	1	1	1	1	1	1	1	0	1	1	0	0	0	0	0	1	1	1	0	0	0	0
357	E119	Type 2 diabetes mellitus without complications	0	0	2	1	0	2.78958	1	39.1785	0	2	78	25.2	2	0	1	0	0	0		0.777339	110	50		11	43	1	1	1	0	1	1	1	1	1	0	0	0	0	0	0	0	1	1	0	0	0	0
1420	E1151	Type 2 diabetes mellitus with diabetic peripheral angiopathy without gangrene	6	1	2	0	0	3.20139	1	6.10764	1	1	74	39.4	2	1	4	0	0	0		0.781334	104	31		10		1	1	1	0	1	1	1	0	1	1	0	0	0	0	0	0	1	0	0	1	0	0
358	E1140	Type 2 diabetes mellitus with diabetic neuropathy, unspecified	7	1	2	1	0	2.78958	1	74.3736	1	1	65	37.3	2	1	2	0	0	0		0.799808	100	70	5	11	112	1	1	1	0	1	1	1	0	0	1	0	0	0	0	0	1	1	0	0	0	0	0
10206	E119	Type 2 diabetes mellitus without complications	0	0	2	0	0	14.9313	0	19.0229	0	1	86	32.4	2	1	4	0	0	0	5.79375	0.77366	114	62		14		1	1	1	0	1	0	1	0	1	0	0	0	0	0	0	0	1	1	0	0	0	0
360	E1122	Type 2 diabetes mellitus with diabetic chronic kidney disease	9	1	2	1	0	2.78958	1			1	74	40.3	2	1	2	0	0	0		0.78453	123	57		9		0	1	1	0	1	1	1	0	0	0	0	0	0	0	0	0	1	0	0	0	0	0
7761	E1122	Type 2 diabetes mellitus with diabetic chronic kidney disease	9	1	2	0	0	7.97569	1			1	63	28.8	2	0	1	0	0	0	2.90069	0.818245	110	90		11	29	0	0	0	0	0	0	1	0	0	0	0	0	0	0	0	0	0	0	0	0	0	0
361	E119	Type 2 diabetes mellitus without complications	0	0	2	1	0	2.78958	1			1	68	34.4	2	1	4	0	0	0	168.61	0.80396	107	77		6		1	0	1	0	0	1	1	0	0	0	0	0	0	0	0	1	0	0	0	0	0	0
11095	E1122	Type 2 diabetes mellitus with diabetic chronic kidney disease	9	1	2	0	0	25.8521	1	289.928	0	1	47	27.9	1	0	3	0	0	0		1.08972	150	86	13	8	124	1	1	1	0	1	1	1	1	0	1	0	0	0	0	0	1	0	0	0	0	0	0
365	E119	Type 2 diabetes mellitus without complications	0	0	2	1	0	2.79028	0	115.155	0	1	91	26.6	2	0	3	0	0	0	2.76181	0.766814	126	54		14		0	1	1	0	1	0	0	0	0	0	0	0	0	0	0	0	1	0	0	0	0	0
8869	E119	Type 2 diabetes mellitus without complications	0	0	2	0	0	9.98264	0			1	70	31.8	2	1	1	0	0	0	4.01736	0.803008	142	78		5		1	0	0	0	0	1	1	0	0	0	0	0	0	0	0	1	0	0	0	0	0	0
367	E119	Type 2 diabetes mellitus without complications	0	0	2	1	0	2.79167	0			1	88	29.5	1	0	2	0	0	0	49.6583	0.998606	104	60		8		1	1	1	0	1	1	1	0	1	0	0	0	0	0	0	1	1	0	0	0	0	0
10493	E1151	Type 2 diabetes mellitus with diabetic peripheral angiopathy without gangrene	6	1	2	0	0	17.05	0	371.219	0	1	88	29.8	1	0	2	0	0	0	43.9479	0.998275				10		0	1	1	0	1	1	1	0	1	0	0	0	0	0	0	0	1	1	0	0	0	0
371	E119	Type 2 diabetes mellitus without complications	0	0	2	1	0	2.79306	1			1	64	49.1	2	1	2	0	0	0		0.799287				6	34	0	1	1	0	1	1	1	0	0	0	0	0	0	0	0	1	1	0	0	0	0	0
8794	E119	Type 2 diabetes mellitus without complications	0	0	2	0	0	9.87292	0			1	53	37.6	2	1	1	0	0	0	2.1125	0.815035	100	60		5		0	0	0	0	0	1	1	0	0	0	0	0	0	0	0	1	0	0	0	0	0	0
372	E1122	Type 2 diabetes mellitus with diabetic chronic kidney disease	9	1	2	1	1	2.79306	1	184.232	0	1	70		2		3	0	1	0	20.9715	0.802793	103	69	4	14	24	1	1	0	0	1	1	1	0	1	0	0	0	0	0	0	1	1	1	0	0	0	0
27	E1165	Type 2 diabetes mellitus with hyperglycemia	1	1	2	0	0	2.57153	0			1	67	41.5	1	1	2	0	0	0	8.72361	1.04726				4		0	0	0	0	0	1	1	0	0	0	0	0	0	0	0	1	0	0	0	0	0	0
376	E1165	Type 2 diabetes mellitus with hyperglycemia	1	1	2	1	1	2.79444	0	37.3236	1	1	62	34.4	2	1	3	1	0	0	38.0562	0.820721	155	66	2	5	50	1	0	1	0	1	1	1	1	0	0	0	0	0	0	0	1	0	0	0	1	0	0
5713	E119	Type 2 diabetes mellitus without complications	0	0	2	0	0	5.83194	0			2	77	31.1	2	1	1	0	0	0	4.89375	0.788492	100	60		6		1	0	0	0	0	1	0	0	0	0	0	0	0	0	0	1	0	0	0	0	0	0
377	E119	Type 2 diabetes mellitus without complications	0	0	2	1	0	2.79514	0			1	67	35.3	1	1	3	1	1	0		1.04286	138	74		5		1	0	0	0	1	1	1	0	0	0	0	0	0	0	0	1	0	0	0	0	0	0
4622	E1165	Type 2 diabetes mellitus with hyperglycemia	1	1	2	0	0	4.95556	1			1	56	24.5	1	0	2	0	0	0	94.9965	1.08091	117	75		7		1	1	0	0	1	1	0	0	1	0	0	0	0	0	0	1	1	1	0	0	0	0
380	E1122	Type 2 diabetes mellitus with diabetic chronic kidney disease	9	1	2	1	1	2.79792	1				75		2		4	0	0	0	122.63	0.792673	117	62	4	10	68	1	1	1	0	1	0	1	0	0	0	0	0	1	0	0	0	1	0	0	1	0	0
29	E119	Type 2 diabetes mellitus without complications	0	0	2	0	0	2.575	0	10.2875	1	1	84	19.1	1	0	1	0	0	0	10.7118	1.00709	110	70		14		0	0	0	0	0	1	1	0	0	0	0	0	0	0	0	1	0	0	0	0	0	0
383	E11621	Type 2 diabetes mellitus with foot ulcer	3	1	2	1	0	2.79861	0	184.061	0	1	79	26.6	1	0	3	0	0	0		1.00415	125	72		7		1	1	1	0	1	1	1	0	1	1	0	0	0	0	0	0	1	0	0	0	0	0
9429	E1151	Type 2 diabetes mellitus with diabetic peripheral angiopathy without gangrene	6	1	2	0	0	11.8007	1	36.4889	0	1	79	26.6	1	0	3	0	0	0	37.159	1.01703				9		1	0	0	0	0	0	1	0	0	1	0	0	0	0	0	0	0	0	0	0	0	0
386	E1122	Type 2 diabetes mellitus with diabetic chronic kidney disease	9	1	2	1	0	2.79861	0	4.08194	1	2	84	28.1	2	0	4	0	0	0	4.32083	0.776881	110	60		8		0	0	0	0	0	1	0	0	0	0	0	0	0	0	0	1	0	0	0	0	0	0
8572	E119	Type 2 diabetes mellitus without complications	0	0	2	0	0	9.51944	0			2	53	49.7	2	1	1	0	0	0	363.624	0.841824				3		0	0	0	0	0	1	1	0	0	0	0	0	0	0	0	1	0	0	0	0	0	0
387	E1140	Type 2 diabetes mellitus with diabetic neuropathy, unspecified	7	1	2	1	0	2.79931	1	1208.48	0	1	72	31.1	2	1	4	0	0	0		0.79808	142	74		10	35	1	1	1	0	1	1	1	1	1	1	0	0	0	0	0	1	1	1	0	0	0	0
10628	E119	Type 2 diabetes mellitus without complications	0	0	2	0	0	18.6167	0			1	51	35.8	2	1	2	1	0	0	4.69306	0.83078	100	58		4		1	1	0	1	1	1	1	0	1	1	0	0	0	0	0	1	1	1	0	1	0	0
389	E1165	Type 2 diabetes mellitus with hyperglycemia	1	1	2	1	0	2.8	1	176.851	0	2	70	25.9	2	0	2	0	0	0		0.787547			4	11	39	1	1	0	0	1	1	1	0	0	1	0	0	0	0	0	0	0	0	1	1	0	0
9036	E11649	Type 2 diabetes mellitus with hypoglycemia without coma	2	1	2	0	0	10.5764	1	251.403	0	2	91	20.8	2	0	4	0	0	0	64.1424	0.766722	110	49	3	6	41	1	0	0	0	0	1	1	0	0	0	0	0	0	0	0	0	0	0	0	0	0	0
394	E1122	Type 2 diabetes mellitus with diabetic chronic kidney disease	9	1	2	1	0	2.80139	1	225.342	0	2	61	27.2	1	0	1	0	0	0		1.0546	102	80		8		1	1	0	0	1	1	1	0	1	1	0	0	0	0	0	0	1	1	0	0	0	0
3649	E119	Type 2 diabetes mellitus without complications	0	0	2	0	0	4.52292	1			1	46	41.8	2	1	2	0	0	0	446.442	0.864898	112	67		4	37	1	0	0	0	0	0	0	0	0	0	0	0	0	0	0	0	0	0	0	0	0	0
396	E1122	Type 2 diabetes mellitus with diabetic chronic kidney disease	9	1	2	1	0	2.80139	1			1	83	36.4	1	1	1	0	0	0		1.00219	128	65	2	8	48	1	0	1	0	1	1	1	0	0	0	0	0	0	0	0	0	0	0	0	0	0	0
9951	E1122	Type 2 diabetes mellitus with diabetic chronic kidney disease	9	1	2	0	0	13.7583	1	63.034	0	1	83	37.8	1	1	1	0	0	0	55.7451	1.00829				14		1	0	1	0	0	1	0	0	0	0	0	0	0	0	0	0	0	0	0	0	0	0
398	E1122	Type 2 diabetes mellitus with diabetic chronic kidney disease	9	1	2	1	0	2.80278	1			2	66	40.6	1	1	4	0	0	0		1.02732				9		0	0	1	0	1	1	1	0	0	0	0	0	0	0	0	1	0	0	0	0	0	0
8833	E119	Type 2 diabetes mellitus without complications	0	0	2	0	0	9.92986	0			2	34	34.9	1	1	1	1	0	0	2.86389	1.17997				2	18	0	0	0	0	1	0	1	0	0	0	0	0	0	0	0	0	0	0	0	0	0	0
400	E119	Type 2 diabetes mellitus without complications	0	0	2	1	0	2.80347	0			2	38	23.4	1	0	1	0	0	1		1.14011	114	52		4		1	1	0	0	1	1	1	0	1	1	0	0	0	0	0	0	0	0	0	1	0	0
466	E1122	Type 2 diabetes mellitus with diabetic chronic kidney disease	9	1	2	0	0	2.82569	1			2	80	24.3	2	0	4	0	0	0	6.53889	0.783172				9		0	0	0	0	0	0	0	0	0	0	0	0	0	0	0	0	0	0	0	0	0	0
416	E119	Type 2 diabetes mellitus without complications	0	0	2	1	0	2.80833	0			1	64	24	1	0	3	0	1	0	3.81944	1.03841	101	47		5		0	0	0	0	0	1	1	0	0	0	0	0	1	0	0	1	0	0	0	0	0	0
2144	E119	Type 2 diabetes mellitus without complications	0	0	2	0	0	3.65972	1			1	85	30.2	2	1	4	0	0	0	287.889	0.775449	100	62		6		1	1	0	0	1	1	1	0	1	0	0	0	0	0	0	1	1	1	0	0	0	0
417	E1122	Type 2 diabetes mellitus with diabetic chronic kidney disease	9	1	2	1	0	2.80833	1	312.237	0	2	81	27.5	1	0	2	0	0	0		1.00268	134	75		9		0	1	1	0	1	1	1	0	0	1	0	0	0	0	0	1	1	0	0	1	0	0
4423	E119	Type 2 diabetes mellitus without complications	0	0	2	0	0	4.85764	1			1	55	30.8	2	1	2	0	1	0		0.833854				4		1	1	0	1	1	1	1	0	1	0	0	0	0	0	0	0	0	1	0	0	0	0
419	E119	Type 2 diabetes mellitus without complications	0	0	2	1	0	2.80903	0			1	53	24.5	1	0	1	0	1	0		1.08434	102	70		3		0	0	0	0	0	1	1	0	0	0	0	0	0	0	0	1	0	0	0	0	0	0
5397	E1122	Type 2 diabetes mellitus with diabetic chronic kidney disease	9	1	2	0	0	5.65625	0			1	85	30.9	1	1	4	0	0	0	14.6062	1.00534	102	45		9		1	1	0	0	1	0	1	0	0	0	0	0	0	0	0	0	1	0	0	0	0	0
420	E119	Type 2 diabetes mellitus without complications	0	0	2	1	0	2.80903	1			1	64	40.1	2	1	4	0	1	0		0.795654				8		0	1	1	0	1	1	1	0	0	1	0	0	0	0	0	0	1	0	0	0	0	0
1125	E119	Type 2 diabetes mellitus without complications	0	0	2	0	0	3.02917	0			1	32	32.6	2	1	1	0	0	1	5.70278	0.917864	105	93		1		1	0	0	0	0	0	0	0	0	0	0	0	0	0	0	0	0	0	0	0	0	0
424	E1122	Type 2 diabetes mellitus with diabetic chronic kidney disease	9	1	2	1	0	2.80972	0			1	54	36.4	1	1	2	0	0	0		1.06934	100	60		8		1	0	1	0	0	1	1	0	1	0	0	0	0	0	0	0	0	0	0	0	0	0
3476	E1122	Type 2 diabetes mellitus with diabetic chronic kidney disease	9	1	2	0	0	4.36111	1			1	54	36.7	1	1	2	0	0	0	572.908	1.08617	110	50		6		0	1	1	0	1	0	1	0	0	0	0	0	0	0	0	0	0	0	0	0	0	0
428	E1165	Type 2 diabetes mellitus with hyperglycemia	1	1	2	1	0	2.81042	1	82.1639	0	1	44	35.1	1	1	1	0	0	0		1.09576	140	60		14		0	1	1	0	1	1	1	0	1	1	0	0	0	0	1	1	1	1	0	1	0	0
5624	E1122	Type 2 diabetes mellitus with diabetic chronic kidney disease	9	1	2	0	0	5.78403	1	458.246	0	1	86	36.4	2	1	4	0	0	0	303.801	0.774229	110	70		14		1	0	0	0	0	1	1	0	0	0	0	0	0	0	0	0	0	0	0	0	0	0
431	E1165	Type 2 diabetes mellitus with hyperglycemia	1	1	2	1	0	2.8125	1			1	59	34.2	1	1	2	0	0	0	55.8618	1.06918	110	80		6		1	0	0	0	0	1	0	0	0	0	0	0	0	0	0	1	0	0	0	0	0	0
5251	E119	Type 2 diabetes mellitus without complications	0	0	2	0	0	5.57292	1			1	59	34.2	1	1	2	0	0	0	794.818	1.07071				6		1	1	1	0	1	1	0	1	0	0	0	0	0	0	0	0	0	0	0	0	0	0
433	E1122	Type 2 diabetes mellitus with diabetic chronic kidney disease	9	1	2	1	0	2.81319	1			2	53	39.8	2	1	1	0	0	0		0.818523	100	66		7		0	1	1	1	1	1	1	1	1	1	0	0	0	0	0	0	1	0	0	0	0	0
8063	E119	Type 2 diabetes mellitus without complications	0	0	2	0	0	8.57917	1			2	64	51.2	2	1	2	0	0	0	107.499	0.814025	100	62		4		1	0	0	0	0	1	1	0	0	0	0	0	0	0	0	1	0	0	0	0	0	0
434	E1122	Type 2 diabetes mellitus with diabetic chronic kidney disease	9	1	2	1	0	2.81319	1	33.9382	0	2	84	21.6	1	0	4	0	0	0	34.6951	0.9952	124	70		16		1	0	1	0	0	0	1	0	0	0	0	0	0	0	0	0	0	0	0	0	0	0
2184	E119	Type 2 diabetes mellitus without complications	0	0	2	0	0	3.675	0			2	63	26.6	1	0	2	0	0	0	8.10278	1.05855			5	4	26	1	0	0	0	0	1	1	0	0	0	0	0	0	0	0	1	0	0	0	0	0	0
435	E119	Type 2 diabetes mellitus without complications	0	0	2	1	0	2.81319	1	171.119	0	1	79	20.4	2	0	2	0	0	0		0.779861	100	60		8		0	0	0	0	0	1	1	0	0	0	0	0	0	0	0	1	0	0	0	0	0	0
11298	E1165	Type 2 diabetes mellitus with hyperglycemia	1	1	2	0	0	35.0882	0	23.4264	0	1	69	25.3	1	0	2	0	0	0		1.03842	148	78	2	6	77	1	1	0	0	1	1	0	0	1	1	0	0	0	0	0	1	1	1	0	0	0	0
436	E119	Type 2 diabetes mellitus without complications	0	0	2	1	0	2.81389	1	1515.05	0	2	37	31.4	2	1	1	0	0	0	600.775	0.89047				1		1	0	0	0	0	1	0	0	0	0	0	0	0	0	0	1	0	0	0	0	0	0
959	E1121	Type 2 diabetes mellitus with diabetic nephropathy	8	1	2	0	0	2.97431	1			2	37	30.7	2	1	1	0	0	0		0.85664	100	60		5		0	0	1	0	0	1	1	0	1	0	0	0	0	0	0	0	0	0	0	0	0	0
441	E119	Type 2 diabetes mellitus without complications	0	0	2	1	0	2.81667	1	393.726	0	1	83	19.7	2	0	4	0	0	0		0.768258	121	50	2	9	37	0	1	1	0	1	1	1	0	1	1	0	0	0	0	0	1	1	1	0	0	0	0
2918	E119	Type 2 diabetes mellitus without complications	0	0	2	0	0	3.94236	1			1	52	29.8	1	0	2	0	0	0	15.6667	1.094	124	73		4	23	1	0	0	0	0	1	1	0	0	0	0	0	0	0	0	1	0	0	0	0	0	0
442	E1122	Type 2 diabetes mellitus with diabetic chronic kidney disease	9	1	2	1	0	2.81736	1			2	70	25	1	0	4	0	0	0		1.0299	130	66		8		0	0	0	0	0	0	1	0	0	0	0	0	0	0	0	0	0	0	0	1	0	0
1798	E1140	Type 2 diabetes mellitus with diabetic neuropathy, unspecified	7	1	2	0	0	3.52153	1	468.925	0	2	80	20.3	2	0	4	0	0	0	429.673	0.783158	144	96		8		1	0	0	0	0	0	1	0	0	0	0	0	0	0	0	0	0	0	0	0	0	0
443	E1122	Type 2 diabetes mellitus with diabetic chronic kidney disease	9	1	2	1	0	2.81806	1			2	81	31.4	1	1	1	0	0	0		0.994335	103	42		9		1	0	1	0	1	1	1	0	0	1	0	0	0	0	0	0	0	0	0	1	0	0
1741	E11621	Type 2 diabetes mellitus with foot ulcer	3	1	2	0	0	3.48611	1	8.21458	1	1	66	45.7	2	1	2	0	0	0		0.804527	102	52	8	6	46	1	0	1	0	1	1	1	0	1	0	0	0	0	0	0	0	0	1	0	0	0	0
445	E119	Type 2 diabetes mellitus without complications	0	0	2	1	0	2.81806	0			1	56	40.6	2	1	1	0	0	0	3.75139	0.831146	100	53		3		1	0	0	0	0	1	1	0	0	0	0	0	0	0	0	1	0	0	0	0	0	0
118	E119	Type 2 diabetes mellitus without complications	0	0	2	0	0	2.66319	0			1	56	40.5	2	1	1	0	0	0	13.0743	0.833358	157	76	7	7	43	1	1	0	0	1	1	0	0	0	0	0	0	0	0	0	1	1	0	0	0	0	0
446	E1121	Type 2 diabetes mellitus with diabetic nephropathy	8	1	2	1	0	2.81806	1			1	81	33	1	1	2	0	0	0	17.95	1.01343	104	48		11	46	1	0	1	0	0	0	1	0	1	0	0	0	0	0	0	0	0	1	0	1	0	0
7294	E119	Type 2 diabetes mellitus without complications	0	0	2	0	0	7.51111	0			1	81	32.8	1	1	2	0	0	0	6.78472	1.01248	110	78	4	8	28	1	1	1	0	1	1	1	1	0	0	0	0	1	0	0	1	1	0	0	0	0	0
448	E119	Type 2 diabetes mellitus without complications	0	0	2	1	0	2.81875	0			1	67	24.4	1	0	4	0	0	0	1162.85	1.03873				9		0	1	1	0	1	1	1	1	1	1	0	0	0	1	0	0	1	0	0	0	0	0
5064	E1122	Type 2 diabetes mellitus with diabetic chronic kidney disease	9	1	2	0	0	5.36528	1	66.2403	0	2	82	20.8	1	0	2	0	0	0	66.3861	1.01104	118	62		9		0	1	1	0	1	1	1	1	1	0	0	0	0	0	0	1	1	0	0	0	0	0
450	E119	Type 2 diabetes mellitus without complications	0	0	2	1	0	2.81944	1			1	61	28.4	1	0	1	0	0	0		1.06034			2	5	30	1	1	0	0	1	1	1	0	0	1	0	0	0	0	0	1	1	0	0	0	0	0
8207	E1151	Type 2 diabetes mellitus with diabetic peripheral angiopathy without gangrene	6	1	2	0	0	8.75694	1			1	61	28.4	1	0	1	0	0	1		1.05543				13		1	1	0	0	1	1	1	0	0	1	0	0	0	0	0	0	1	0	0	1	0	0
452	E1140	Type 2 diabetes mellitus with diabetic neuropathy, unspecified	7	1	2	1	0	2.82014	1	159.392	0	1	85	26.2	2	0	2	0	0	0		0.766014	102	50		6		1	0	1	0	1	1	0	0	0	0	0	0	0	0	0	1	0	0	0	0	0	0
9313	E1165	Type 2 diabetes mellitus with hyperglycemia	1	1	2	0	0	11.4882	1			1	75	31.1	1	1	2	0	0	0		1.02267	130	65		6		1	1	0	0	1	1	1	0	1	0	0	0	0	0	0	0	1	1	0	0	0	0
453	E119	Type 2 diabetes mellitus without complications	0	0	2	1	0	2.82014	0	37.459	0	2	73	26.2	1	0	2	0	0	0		1.01357				8		1	0	0	0	0	1	1	0	0	1	0	0	0	0	0	1	0	0	0	0	0	0
271	E119	Type 2 diabetes mellitus without complications	0	0	2	0	0	2.75764	0			2	73	26.4	1	0	2	0	0	0	27.1812	1.0308	104	54		5		1	0	0	0	0	1	0	0	0	0	0	0	0	0	0	1	0	0	0	0	0	0
455	E119	Type 2 diabetes mellitus without complications	0	0	2	1	0	2.82083	0				75		2			0	0	0	5.38056	0.792606				6	51	0	0	0	0	0	1	1	0	0	0	0	0	0	0	0	1	0	0	0	0	0	0
30	E119	Type 2 diabetes mellitus without complications	0	0	2	0	0	2.57569	0			1	63	24.4	1	0	2	0	0	0		1.05829				5	32	1	1	0	0	1	1	1	0	1	1	0	0	0	0	0	1	0	1	0	0	0	0
456	E1165	Type 2 diabetes mellitus with hyperglycemia	1	1	2	1	0	2.82292	1	351.176	0	2	65	40.5	1	1	2	0	0	0		1.03858	108	64		7		1	0	1	0	1	1	1	0	0	1	0	0	0	0	0	1	0	0	0	0	0	0
10021	E1122	Type 2 diabetes mellitus with diabetic chronic kidney disease	9	1	2	0	0	13.9583	1			2	75	24.1	1	0	3	0	0	0	59.4799	1.02648	102	60		9	53	1	0	0	0	0	0	1	0	1	0	0	0	0	0	0	0	0	1	0	0	0	0
457	E119	Type 2 diabetes mellitus without complications	0	0	2	1	0	2.82361	0			1	84	23	2	0	4	0	0	0		0.776493	100	50		5		0	0	0	0	0	1	1	0	0	0	0	0	0	0	0	1	0	0	0	1	0	0
4401	E1122	Type 2 diabetes mellitus with diabetic chronic kidney disease	9	1	2	0	0	4.84792	1			1	84	22.9	2	0	4	0	0	0	457.833	0.776444	118	58		10	47	1	0	1	0	1	0	1	0	0	0	0	0	0	0	0	0	0	0	0	1	0	0
458	E1122	Type 2 diabetes mellitus with diabetic chronic kidney disease	9	1	2	1	0	2.82361	0			1	60	17.3	1	0	1	0	0	0		1.0567	109	65		11		1	1	1	0	1	1	1	1	1	1	0	0	0	0	0	0	1	1	0	0	0	0
1371	E119	Type 2 diabetes mellitus without complications	0	0	2	0	0	3.16111	0			1	71	28.3	1	0	2	0	0	0	6.70486	1.03698	100	68	3	6	24	1	1	0	0	1	1	1	0	0	0	0	0	0	0	0	1	1	0	0	0	0	0
460	E119	Type 2 diabetes mellitus without complications	0	0	2	1	1	2.82431	0			1	74	29.5	2	0	4	0	0	0		0.781924	130	88		7	36	1	1	1	0	1	1	1	0	1	1	0	0	0	0	0	1	0	0	0	1	0	0
2077	E119	Type 2 diabetes mellitus without complications	0	0	2	0	0	3.63403	0			2	79	31.4	1	1	2	0	0	0	5.80625	1.01682				6	45	1	1	0	0	1	1	1	0	1	0	0	0	0	0	0	1	1	1	0	0	0	0
461	E1122	Type 2 diabetes mellitus with diabetic chronic kidney disease	9	1	2	1	0	2.82431	1	33.2472	0	1	82	27	1	0	2	0	0	0		0.999525	110	70		11	65	1	0	1	0	0	0	0	0	0	0	0	0	0	0	0	0	0	0	0	0	0	0
5716	E1122	Type 2 diabetes mellitus with diabetic chronic kidney disease	9	1	2	0	0	5.83333	1			1	82	26.7	1	0	2	0	0	0	25.8097	1.00219	140	86		10		0	1	0	0	1	0	1	0	0	0	0	0	0	0	0	0	1	0	0	0	0	0
465	E119	Type 2 diabetes mellitus without complications	0	0	2	1	0	2.825	0			2	61	44.9	2	1	2	0	0	0		0.817915	109	71		5		1	0	0	0	0	1	1	0	0	0	0	0	0	0	0	1	0	0	0	0	0	0
8692	E119	Type 2 diabetes mellitus without complications	0	0	2	0	0	9.72986	1			2	71	27.4	2	0	3	0	0	0	217.849	0.800472	110	70		7		1	0	1	0	1	1	1	1	0	0	0	0	0	0	0	1	0	0	0	1	0	0
467	E11649	Type 2 diabetes mellitus with hypoglycemia without coma	2	1	2	1	0	2.82569	1			2	79	34	2	1	1	0	0	0		0.769265	109	75		12		0	1	1	0	1	0	1	0	1	1	0	0	0	0	0	0	1	1	0	0	0	0
933	E119	Type 2 diabetes mellitus without complications	0	0	2	0	0	2.96389	0			1	53	26	2	0	2	0	1	0	10.5694	0.843673	100	50	4	6	41	1	0	0	0	0	1	1	0	0	0	0	0	0	0	0	1	0	0	0	0	0	0
471	E119	Type 2 diabetes mellitus without complications	0	0	2	1	0	2.82708	0			1	80	31.1	1	1	2	0	0	0		1.00899	110	70		6		0	1	0	0	1	1	1	0	0	1	0	0	0	0	0	1	1	0	0	1	0	0
4774	E119	Type 2 diabetes mellitus without complications	0	0	2	0	0	5.04792	0			1	80	30.9	1	1	2	1	0	0	8.99167	1.01538	127	90	6	6	51	1	1	1	0	1	1	0	0	0	0	0	0	0	0	0	1	1	0	0	1	0	0
472	E119	Type 2 diabetes mellitus without complications	0	0	2	1	0	2.82778	1			1	67	44.5	2	1	3	0	0	0		0.798344	122	61		6		0	0	1	0	1	1	1	1	1	0	0	0	0	0	0	1	0	0	0	0	0	0
3632	E119	Type 2 diabetes mellitus without complications	0	0	2	0	0	4.5125	0			1	56	33	2	1	2	1	0	1	5.6875	0.834791				4	22	1	0	0	0	0	1	0	0	0	0	0	0	0	0	0	1	0	0	0	0	0	0
473	E119	Type 2 diabetes mellitus without complications	0	0	2	1	0	2.82778	0	17.6556	1		42		2			0	1	0	17.6556	0.876364	111	49	2	5	140	1	0	0	0	0	1	0	0	0	0	0	0	0	0	0	1	0	0	0	0	0	0
33	E119	Type 2 diabetes mellitus without complications	0	0	2	0	0	2.58194	0			2	71	29	1	0	2	0	0	0	4.60208	1.03689	103	46		6		1	1	0	0	1	1	1	0	1	0	0	0	0	0	0	1	1	1	0	0	0	0
474	E119	Type 2 diabetes mellitus without complications	0	0	2	1	0	2.82847	1			2	63	27.7	2	0	2	0	0	0		0.803619	120	60		5		0	0	0	0	0	1	1	0	0	0	0	0	0	0	0	0	0	0	0	0	0	0
1810	E1122	Type 2 diabetes mellitus with diabetic chronic kidney disease	9	1	2	0	0	3.52917	1			2	53	31.9	1	1	2	0	0	0	4.16111	1.09172	100	80		7		1	0	1	0	0	0	0	0	0	0	0	0	0	0	0	0	0	0	0	0	0	0
477	E119	Type 2 diabetes mellitus without complications	0	0	2	1	0	2.82986	0			2	67	36.3	2	1	1	0	0	0		0.787911				5		0	0	0	0	0	1	1	0	0	0	0	0	0	0	0	1	0	0	0	0	0	0
4539	E119	Type 2 diabetes mellitus without complications	0	0	2	0	0	4.91667	1			1	41	27.9	2	0	2	0	0	0	340.652	0.879855	108	63		4		1	0	0	0	0	1	1	0	0	0	0	0	0	0	0	1	0	0	0	0	0	0
478	E1122	Type 2 diabetes mellitus with diabetic chronic kidney disease	9	1	2	1	0	2.82986	1	88.7236	0	1	71	41.8	1	1	3	0	0	0		1.03061	100	70		16		1	1	1	0	1	1	1	0	1	0	0	0	0	0	0	0	1	1	0	1	0	0
2125	E1122	Type 2 diabetes mellitus with diabetic chronic kidney disease	9	1	2	0	0	3.65556	0			1	60	30.5	1	1	2	0	1	0	5.27222	1.04266	120	80	2	8	18	1	1	0	0	1	1	1	0	0	0	0	0	0	0	0	0	1	0	0	1	0	0
479	E119	Type 2 diabetes mellitus without complications	0	0	2	1	0	2.82986	0			1	74	24	1	0	2	0	0	0		1.01367				6		1	1	0	0	1	1	1	0	1	1	0	0	0	0	0	1	1	1	0	0	0	0
3727	E119	Type 2 diabetes mellitus without complications	0	0	2	0	0	4.56389	1			1	74	35.3	2	1	1	1	1	0	148.055	0.794694	105	45		8		1	0	0	0	0	1	1	0	0	0	0	0	0	0	0	1	0	0	0	0	0	0
481	E119	Type 2 diabetes mellitus without complications	0	0	2	1	0	2.83056	1			2	69	31.6	2	1	4	0	0	0		0.794342	102	52		7		1	0	1	0	1	1	1	0	0	0	0	0	0	0	0	1	0	0	0	0	0	0
3247	E1121	Type 2 diabetes mellitus with diabetic nephropathy	8	1	2	0	0	4.12292	1			2	37	25.7	2	0	1	0	0	0		0.891356	130	65		7		0	0	1	0	0	1	1	0	1	0	0	0	1	0	0	1	0	1	0	0	0	0
482	E119	Type 2 diabetes mellitus without complications	0	0	2	1	0	2.83125	0			1	88	24.3	2	0	1	0	0	0	4.93264	0.771564	118	78		5		1	0	0	0	0	1	0	0	0	0	0	0	0	0	0	1	0	0	0	1	0	0
8930	E1122	Type 2 diabetes mellitus with diabetic chronic kidney disease	9	1	2	0	0	10.0861	0			1	78	29.5	1	0	1	0	0	0	5.65972	1.02085				9		0	1	0	1	1	0	0	0	0	0	0	0	0	0	0	0	1	0	0	1	0	0
483	E119	Type 2 diabetes mellitus without complications	0	0	2	1	0	2.83125	0	6.55833	0	1	88	31.8	1	1	2	0	0	0		0.995811			2	5	46	0	1	1	0	1	0	0	0	0	1	0	0	0	0	0	0	1	0	0	0	0	0
1450	E1122	Type 2 diabetes mellitus with diabetic chronic kidney disease	9	1	2	0	0	3.22222	1	75.3618	0	1	88	31.3	1	1	2	0	0	0	75.2743	0.999288	100	48		10		0	1	1	0	1	1	1	1	0	0	0	0	0	0	0	1	1	0	0	0	0	0
484	E119	Type 2 diabetes mellitus without complications	0	0	2	1	0	2.83125	0			1	58	28.7	2	0	3	0	0	0		0.829961				4		1	0	0	0	0	1	1	0	0	0	0	0	0	0	0	1	0	0	0	0	0	0
7840	E119	Type 2 diabetes mellitus without complications	0	0	2	0	0	8.06181	0	10.9514	0	1	58	28.9	2	0	3	0	0	0	5.82639	0.811	108	62		4		1	0	0	0	0	0	0	0	0	0	0	0	0	0	0	0	0	0	0	0	0	0
489	E119	Type 2 diabetes mellitus without complications	0	0	2	1	0	2.83194	1	37.0507	0	1	73	29.3	2	0	2	0	0	0		0.788209	137	74	2	14	41	1	0	0	0	0	1	0	0	0	0	0	0	0	0	0	0	0	0	1	0	0	0
9282	E11319	Type 2 diabetes mellitus with unspecified diabetic retinopathy without macular edema	4	1	2	0	0	11.2715	0			1	73	29.3	2	0	2	0	0	0	12.8507	0.797439				10	26	1	1	1	1	1	0	1	0	1	0	0	0	0	0	0	0	1	1	0	0	0	0
490	E119	Type 2 diabetes mellitus without complications	0	0	2	1	0	2.83194	1			1	83	32.6	2	1	4	0	0	0		0.766426	100	66		6	32	1	1	1	0	1	1	1	0	0	1	0	0	0	0	0	0	1	0	0	0	0	0
7917	E1165	Type 2 diabetes mellitus with hyperglycemia	1	1	2	0	0	8.175	1			1	83	32.6	2	1	4	0	0	0		0.767435	110	58		9		0	1	1	0	1	1	1	0	1	1	0	0	0	0	0	0	1	0	0	0	0	0
493	E119	Type 2 diabetes mellitus without complications	0	0	2	1	1	2.83264	0			1	54	27.7	1	0	2	0	0	0		1.05855	100	56		4	18	1	0	1	0	0	1	1	0	0	1	0	0	1	0	0	1	0	0	0	0	0	0
2627	E1122	Type 2 diabetes mellitus with diabetic chronic kidney disease	9	1	2	0	0	3.82569	1			1	55	55.3	1	1	2	0	0	0		1.05902				7	49	1	1	1	0	1	0	1	0	0	1	0	0	0	0	0	0	1	0	0	0	0	0
497	E119	Type 2 diabetes mellitus without complications	0	0	2	1	0	2.83403	0			1	73		1		2	1	0	0	4.61458	1.03057	100	74		7	46	1	1	0	0	1	1	1	0	0	0	0	0	0	0	0	1	1	0	0	0	0	0
35	E119	Type 2 diabetes mellitus without complications	0	0	2	0	0	2.58472	0			1	91	30.9	2	1	4	0	0	0	8.73611	0.767158				7		1	1	1	0	1	0	1	0	0	0	0	0	0	0	0	0	1	0	0	1	0	0
500	E119	Type 2 diabetes mellitus without complications	0	0	2	1	0	2.83542	0			1	80	36.4	2	1	4	0	0	0	4.97639	0.784359	100	62		7		0	1	1	0	1	1	0	0	0	0	0	0	0	0	0	1	1	0	0	0	0	0
7718	E119	Type 2 diabetes mellitus without complications	0	0	2	0	0	7.91528	0			1	59	41.7	2	1	2	0	0	0	5.62917	0.825999	100	66		4	33	1	1	0	0	1	1	0	0	0	0	0	0	0	0	0	1	1	0	0	0	0	0
503	E119	Type 2 diabetes mellitus without complications	0	0	2	1	0	2.83542	0	3.00625	1	1	56		1		2	0	0	1	3.00625	1.08186	102	48	6	3	115	1	0	0	0	0	0	0	0	0	0	0	0	0	0	0	0	0	0	0	1	0	0
36	E119	Type 2 diabetes mellitus without complications	0	0	2	0	0	2.58611	0				82	28.3	1	0	2	0	0	0	6.59792	1.01029	117	78	2	7	23	1	1	1	0	1	1	1	0	0	0	0	0	0	0	0	1	1	0	0	0	0	0
505	E119	Type 2 diabetes mellitus without complications	0	0	2	1	0	2.83611	1			2	46	20.2	2	0	1	0	0	0	559.853	0.837429				4		0	0	1	0	0	1	0	1	0	0	0	0	0	0	0	0	0	0	0	0	0	0
7884	E119	Type 2 diabetes mellitus without complications	0	0	2	0	0	8.11111	1			2	68	31.7	1	1	4	0	1	0	64.2729	1.04517			7	8	51	1	0	1	0	0	0	0	0	0	0	0	0	0	0	0	0	0	0	0	0	0	0
506	E1122	Type 2 diabetes mellitus with diabetic chronic kidney disease	9	1	2	1	0	2.83611	1			1	61	30.6	1	1	2	0	0	0		1.05299				9		1	1	1	0	1	0	1	0	0	1	0	0	0	0	0	0	0	0	0	0	0	0
5849	E119	Type 2 diabetes mellitus without complications	0	0	2	0	0	5.91875	0			1	61	30.7	1	1	2	0	0	0	209.003	1.06326	114	52		5		0	1	0	0	1	1	1	0	0	0	0	0	0	0	0	1	1	0	0	0	0	0
508	E1165	Type 2 diabetes mellitus with hyperglycemia	1	1	2	1	0	2.83681	1			1	48	26.5	1	0	3	0	0	0		1.07429				4		0	1	0	1	1	1	1	0	1	1	0	0	0	0	0	1	1	1	0	1	0	0
9215	E1140	Type 2 diabetes mellitus with diabetic neuropathy, unspecified	7	1	2	0	0	10.9812	1			1	69	32.5	2	1	4	1	0	0	1144.86	0.804946	120	78		6	41	1	0	0	0	0	1	1	0	0	0	0	0	0	0	0	0	0	0	0	1	0	0
511	E1122	Type 2 diabetes mellitus with diabetic chronic kidney disease	9	1	2	1	0	2.8375	0	82.2472	0	1	76	35.9	1	1	2	0	0	0		1.00373				12		0	0	1	0	0	1	1	0	0	1	0	0	1	0	0	0	0	0	0	0	0	0
3657	E1122	Type 2 diabetes mellitus with diabetic chronic kidney disease	9	1	2	0	0	4.52778	1			1	76	35.4	1	1	2	0	0	0	418.363	1.02412	102	60		10		1	1	1	0	1	1	0	0	0	0	0	0	0	0	0	0	1	0	0	0	0	0
512	E119	Type 2 diabetes mellitus without complications	0	0	2	1	0	2.83819	1	639.204	0	1	58	46.5	1	1	2	0	0	0		1.05216				6		1	1	1	0	1	1	1	1	1	0	0	0	0	0	0	1	1	0	0	0	0	0
3449	E11621	Type 2 diabetes mellitus with foot ulcer	3	1	2	0	0	4.34236	0			1	58	46.2	1	1	2	0	0	0	6.99097	1.07253				3		1	0	0	0	0	1	1	0	0	0	0	0	0	0	0	1	0	0	0	0	0	0
514	E1140	Type 2 diabetes mellitus with diabetic neuropathy, unspecified	7	1	2	1	0	2.83889	1	1453.94	0	1	73	25.7	1	0	2	0	0	0		1.02033	140	82		9		1	1	1	0	1	1	1	1	1	1	0	0	0	0	0	0	1	1	0	0	0	0
3797	E11621	Type 2 diabetes mellitus with foot ulcer	3	1	2	0	0	4.60069	1			1	63	42	1	1	1	0	0	0		1.05548	120	60		5		1	0	1	0	0	1	1	0	1	0	0	0	0	0	0	1	0	0	0	0	0	0
520	E1140	Type 2 diabetes mellitus with diabetic neuropathy, unspecified	7	1	2	1	0	2.84167	0	231.783	0	1	86	22.7	1	0	2	0	0	0		0.99708				8		1	1	0	0	1	0	1	0	0	1	0	0	0	0	0	0	1	0	0	0	0	0
8921	E1151	Type 2 diabetes mellitus with diabetic peripheral angiopathy without gangrene	6	1	2	0	0	10.0743	0			1	86	22.7	1	0	2	0	0	0		0.99422				7		0	0	1	0	1	0	1	0	0	0	0	0	0	0	0	0	0	0	0	0	0	0
524	E1140	Type 2 diabetes mellitus with diabetic neuropathy, unspecified	7	1	2	1	0	2.84236	1				63	22.7	1	0	1	0	0	0	19.7431	1.05929	118	60		8		1	0	0	0	0	1	0	0	0	0	0	0	0	0	0	1	0	0	0	0	0	0
37	E119	Type 2 diabetes mellitus without complications	0	0	2	0	0	2.59028	1			2	72	24.8	1	0	2	0	0	0	105.172	1.03379	107	58		13		1	0	0	0	0	1	1	0	0	0	0	0	0	0	0	1	0	0	0	0	0	0
526	E1165	Type 2 diabetes mellitus with hyperglycemia	1	1	2	1	0	2.84306	1			1	72	31.2	1	1	3	1	0	0	25.6111	1.0329	103	56		9		1	1	1	0	1	0	1	1	1	0	0	0	0	0	0	0	1	1	0	0	0	0
559	E119	Type 2 diabetes mellitus without complications	0	0	2	0	0	2.85	0			1	61	31.4	2	1	1	0	0	0	5.75069	0.821251				9		1	1	0	0	1	1	0	0	1	0	0	0	1	0	0	1	1	1	0	0	0	0
527	E119	Type 2 diabetes mellitus without complications	0	0	2	1	0	2.84306	0			1	63	25.2	1	0	2	0	0	0	3.36181	1.05889	102	58		5		1	1	0	1	1	1	1	0	1	0	0	0	0	0	0	1	1	1	0	0	0	0
7887	E1140	Type 2 diabetes mellitus with diabetic neuropathy, unspecified	7	1	2	0	0	8.11181	1			1	73	20.1	2	0	2	0	0	1		0.792208	108	54		8		1	0	0	0	0	1	1	0	0	0	0	0	0	0	0	1	0	0	0	0	0	0
528	E119	Type 2 diabetes mellitus without complications	0	0	2	1	0	2.84306	0			1	55	22.5	2	0	2	0	0	0	7.24097	0.82512	108	57		5		1	0	0	0	0	1	1	0	0	0	0	0	1	0	0	1	0	0	0	1	0	0
9740	E11649	Type 2 diabetes mellitus with hypoglycemia without coma	2	1	2	0	0	12.8111	0			1	66	22.8	1	0	4	0	0	0	2.77153	1.04908	120	60		5		1	0	0	0	0	1	0	0	0	0	0	0	0	0	0	1	0	0	0	0	0	0
529	E119	Type 2 diabetes mellitus without complications	0	0	2	1	0	2.84375	1	1128.98	0	1	69	17.4	2	0	1	0	0	0		0.800333				6	44	0	0	1	0	0	1	1	0	1	1	0	0	0	0	0	1	0	0	0	0	0	0
7822	E1122	Type 2 diabetes mellitus with diabetic chronic kidney disease	9	1	2	0	0	8.03125	1			1	70	33.7	1	1	2	0	0	0		1.02495	100	60		9		1	1	1	0	1	1	1	0	1	1	0	0	0	0	1	0	0	0	0	0	0	0
530	E119	Type 2 diabetes mellitus without complications	0	0	2	1	0	2.84375	0	13.2979	0	2	61	23.5	2	0	2	0	0	0		0.811896				10		1	0	0	0	0	1	1	0	0	0	0	0	0	0	0	1	0	0	0	0	0	0
869	E119	Type 2 diabetes mellitus without complications	0	0	2	0	0	2.94514	0			2	51	39.3	2	1	1	0	0	0	8.96181	0.848905	108	60		6		1	0	0	0	0	1	1	0	0	0	0	0	0	0	0	1	0	0	0	0	0	0
532	E1121	Type 2 diabetes mellitus with diabetic nephropathy	8	1	2	1	0	2.84375	0			1	45	30.4	1	1	2	0	0	0		1.10724	104	66		6		1	0	0	0	0	1	0	0	0	0	0	0	0	0	0	0	0	0	0	0	0	0
4468	E1165	Type 2 diabetes mellitus with hyperglycemia	1	1	2	0	0	4.88194	0			1	45	30.4	1	1	2	1	0	0	6.69167	1.08782				3	36	1	1	0	1	1	1	1	0	0	0	0	0	0	0	0	1	1	0	0	0	0	0
537	E1122	Type 2 diabetes mellitus with diabetic chronic kidney disease	9	1	2	1	0	2.84583	1			1	67	27.1	1	0	1	0	0	0		1.04337	113	85		8		1	1	0	0	1	1	1	0	0	1	0	0	0	0	0	0	0	0	0	0	0	0
10954	E119	Type 2 diabetes mellitus without complications	0	0	2	0	0	22.7806	0			1	88	33.2	2	1	2	0	0	0	3.76528	0.770724				9		1	0	1	0	0	0	0	0	0	0	0	0	0	0	0	0	0	0	0	0	0	0
538	E119	Type 2 diabetes mellitus without complications	0	0	2	1	0	2.84583	1	993.542	0	2	50	22.5	2	0	1	1	0	0		0.830516				6		1	0	0	0	0	1	1	0	0	0	0	0	0	0	0	0	0	0	0	0	0	0
6552	E1165	Type 2 diabetes mellitus with hyperglycemia	1	1	2	0	0	6.66944	0			2	50	22.6	2	0	1	0	0	0		0.828978	100	62		4		0	0	0	0	0	1	1	0	0	0	0	0	0	0	0	0	0	0	0	0	0	0
540	E1165	Type 2 diabetes mellitus with hyperglycemia	1	1	2	1	0	2.84653	0			1	47	32.3	2	1	2	0	0	0	4.06389	0.859755	144	64		2		1	0	0	0	0	1	1	0	0	0	0	0	0	0	0	1	0	0	0	0	0	0
11016	E119	Type 2 diabetes mellitus without complications	0	0	2	0	0	23.8	0			1	27	53.7	1	1	1	0	1	0	3.39097	1.22396	100	54		1		1	0	0	0	0	1	1	0	0	0	0	0	0	0	0	1	0	0	0	0	0	0
546	E1151	Type 2 diabetes mellitus with diabetic peripheral angiopathy without gangrene	6	1	2	1	0	2.84722	1	831.194	0	1	71	25.8	2	0	2	0	0	0		0.788392	135	70		17		1	1	1	0	1	1	1	1	1	1	0	0	0	0	0	0	0	0	0	0	0	0
7013	E1122	Type 2 diabetes mellitus with diabetic chronic kidney disease	9	1	2	0	0	7.02292	1			1	82	25.9	1	0	4	0	0	0	8.85556	1.0098	122	60		9		0	0	1	0	0	0	0	0	0	0	0	0	1	0	1	0	0	0	0	0	0	0
548	E1140	Type 2 diabetes mellitus with diabetic neuropathy, unspecified	7	1	2	1	0	2.84792	1			1	65	36.3	2	1	2	0	0	0	46.9049	0.812932	109	67		11		1	1	0	0	1	1	1	0	0	0	0	0	0	0	0	1	0	0	0	0	0	0
946	E119	Type 2 diabetes mellitus without complications	0	0	2	0	0	2.97014	0			1	76	47.6	2	1	3	0	0	0		0.785641	106	40		8		1	1	1	0	1	1	1	0	0	1	0	0	0	0	0	1	1	0	0	0	0	0
550	E1122	Type 2 diabetes mellitus with diabetic chronic kidney disease	9	1	2	1	0	2.84792	1			1	69	36.9	1	1	2	1	0	0	8.45	1.02107				10		1	1	1	0	1	1	1	0	1	1	0	0	0	0	0	0	1	1	0	0	0	0
3147	E119	Type 2 diabetes mellitus without complications	0	0	2	0	0	4.06042	0			1	58	25.4	1	0	1	0	0	0	2.85069	1.07461				3		0	0	0	0	0	1	0	0	0	0	0	0	0	0	0	1	0	0	0	0	0	0
555	E1165	Type 2 diabetes mellitus with hyperglycemia	1	1	2	1	0	2.84931	0			2	36	38	1	1	2	0	0	0		1.15583	110	70		2		1	0	0	0	0	1	0	0	0	0	0	0	0	0	0	1	0	0	0	0	0	0
9464	E119	Type 2 diabetes mellitus without complications	0	0	2	0	0	11.8424	0			2	46	32.7	2	1	2	0	0	0	141.564	0.864863	104	55		5		1	0	0	0	0	0	0	0	0	0	0	0	0	0	0	0	0	0	0	0	0	0
558	E119	Type 2 diabetes mellitus without complications	0	0	2	1	0	2.85	1	141.122	0	1	78	38.7	2	1	4	0	0	0		0.786163				8		1	1	1	0	1	1	1	1	1	1	0	0	0	0	0	1	1	0	0	0	0	0
8711	E1121	Type 2 diabetes mellitus with diabetic nephropathy	8	1	2	0	0	9.74931	1	252.307	0	1	78	39	2	1	4	0	0	0	3.04028	0.786807	124	68		9		1	0	1	0	0	0	1	0	0	0	0	0	0	0	0	0	0	0	0	1	0	0
561	E119	Type 2 diabetes mellitus without complications	0	0	2	1	0	2.85069	0			2	55	21.2	2	0	1	0	0	0	2.89236	0.826207	120	62		3		0	0	0	0	0	0	0	0	0	0	0	0	0	0	0	0	0	0	0	0	0	0
2087	E119	Type 2 diabetes mellitus without complications	0	0	2	0	0	3.63542	1	176.054	0	2	87	27.5	2	0	4	0	0	0	143.762	0.771165	100	69		5		0	0	0	0	0	1	1	0	0	0	0	0	0	0	0	1	0	0	0	0	0	0
563	E119	Type 2 diabetes mellitus without complications	0	0	2	1	0	2.85139	1			2	61	27.8	2	0	1	0	0	0		0.799014				7	38	1	0	0	0	0	1	1	0	0	0	0	0	0	0	0	1	0	0	0	0	0	0
4573	E119	Type 2 diabetes mellitus without complications	0	0	2	0	0	4.93264	0			1	25	36.2	2	1	1	0	0	0	8.51458	0.957746			4	2	36	1	0	0	0	0	0	0	0	0	0	0	0	0	0	0	0	0	0	0	0	0	0
571	E11621	Type 2 diabetes mellitus with foot ulcer	3	1	2	1	0	2.85347	1	926.135	0	2	47	36.9	2	1	1	0	0	1		0.836961	100	58		6		1	1	1	0	1	1	1	0	1	1	0	0	0	0	0	0	1	1	0	1	0	0
756	E119	Type 2 diabetes mellitus without complications	0	0	2	0	0	2.91042	1			2	47	37.4	2	1	1	0	0	0		0.847418	120	81		4		1	0	0	0	0	1	1	0	0	0	0	0	0	0	0	1	0	0	0	0	0	0
576	E1165	Type 2 diabetes mellitus with hyperglycemia	1	1	2	1	0	2.85417	1			2	23	61.5	1	1	1	1	0	0		1.25032				4		1	0	1	0	0	1	0	0	0	0	0	0	0	0	0	1	0	0	0	0	0	0
1665	E1151	Type 2 diabetes mellitus with diabetic peripheral angiopathy without gangrene	6	1	2	0	0	3.43264	1			2	32	28.2	2	0	1	0	0	0		0.88896				3		1	0	0	0	0	1	1	0	0	1	0	0	0	0	0	1	0	0	0	0	0	0
577	E1122	Type 2 diabetes mellitus with diabetic chronic kidney disease	9	1	2	1	0	2.85556	1	1129.26	0	2	79	23.9	1	0	2	0	0	0		1.00588	100	58	4	10	51	1	1	1	0	1	1	1	0	1	1	0	0	0	0	0	0	1	1	0	0	0	0
2641	E119	Type 2 diabetes mellitus without complications	0	0	2	0	0	3.83194	0	94.3549	0	2	79	23.9	1	0	2	0	0	0	73.3556	1.01743	138	71	4	14	102	1	1	1	0	1	0	1	1	1	0	0	0	0	0	0	0	1	1	0	0	0	0
578	E1165	Type 2 diabetes mellitus with hyperglycemia	1	1	2	1	0	2.85556	0	49.3208	0	1	88	24.1	1	0	2	0	0	0	7.02014	0.999184				9		0	1	0	0	1	0	0	0	0	0	0	0	0	0	0	0	1	0	0	0	0	0
7645	E1165	Type 2 diabetes mellitus with hyperglycemia	1	1	2	0	0	7.85347	0	123.11	0	1	88	24.2	1	0	2	0	0	0	51.6653	0.999243	135	77		11		1	0	0	0	0	1	1	0	0	0	0	0	0	0	0	1	0	0	0	0	0	0
579	E1122	Type 2 diabetes mellitus with diabetic chronic kidney disease	9	1	2	1	1	2.85556	0			2	79	30.5	2	1	4	0	0	0		0.777921	102	52		9	57	1	0	1	0	1	1	1	0	0	0	0	0	0	0	0	1	0	0	0	1	0	0
6169	E1140	Type 2 diabetes mellitus with diabetic neuropathy, unspecified	7	1	2	0	0	6.18889	0			2	58	35.9	2	1	2	0	0	0	3.23194	0.820686	120	50		5		1	0	0	0	0	0	0	0	0	0	0	0	0	0	0	0	0	0	0	1	0	0
580	E1165	Type 2 diabetes mellitus with hyperglycemia	1	1	2	1	0	2.85625	0			1	72	21.9	2	0	3	0	0	0		0.794356				6		1	0	0	0	0	1	1	0	0	0	0	0	0	0	0	1	0	0	0	0	0	0
5636	E1165	Type 2 diabetes mellitus with hyperglycemia	1	1	2	0	0	5.79028	0	318.937	0	1	62	38.4	2	1	2	0	0	0	4.61944	0.805455	121	54		8		1	1	0	0	1	1	0	0	1	1	0	0	0	0	0	1	1	1	0	1	0	0
581	E1122	Type 2 diabetes mellitus with diabetic chronic kidney disease	9	1	2	1	0	2.85625	1			2	58	33.6	2	1	1	0	0	0		0.808905	100	50		10	46	1	0	1	0	0	1	1	0	0	0	0	0	1	0	0	0	0	0	0	0	0	0
5018	E119	Type 2 diabetes mellitus without complications	0	0	2	0	0	5.30139	0			2	80	55.8	2	1	3	0	0	0	3.78403	0.783509				8		1	1	0	0	1	1	0	0	0	0	0	0	0	0	1	1	1	0	1	1	0	0
583	E1165	Type 2 diabetes mellitus with hyperglycemia	1	1	2	1	0	2.85625	0	14.5931	0	2	67	25.7	1	0	2	0	0	0		1.04406	144	83		13		0	0	0	0	0	1	1	0	0	0	0	0	0	0	0	1	0	0	0	0	0	0
4396	E119	Type 2 diabetes mellitus without complications	0	0	2	0	0	4.84514	0			2	67	26.6	1	0	2	0	0	0		1.02455	122	70		5		0	0	0	0	0	1	1	0	0	0	0	0	0	0	0	1	0	0	0	0	0	0
586	E1165	Type 2 diabetes mellitus with hyperglycemia	1	1	2	1	0	2.85764	1	163.126	0	1	88	25.3	2	0	4	0	0	0		0.756096	103	62		7		0	1	1	0	1	1	1	0	0	0	0	0	0	0	0	0	1	0	0	0	0	0
3291	E119	Type 2 diabetes mellitus without complications	0	0	2	0	0	4.16389	0			1	57	35.4	1	1	2	0	0	0	5.83333	1.07723	100	54		6		1	0	0	0	0	1	0	0	0	0	0	0	0	0	0	1	0	0	0	0	0	0
587	E11649	Type 2 diabetes mellitus with hypoglycemia without coma	2	1	2	1	0	2.85903	1	1076.42	0	1	63	31.5	1	1	2	0	0	0		1.03408			9	5	56	1	0	0	0	0	1	1	0	0	0	0	0	0	0	0	1	0	0	0	1	0	0
3104	E1122	Type 2 diabetes mellitus with diabetic chronic kidney disease	9	1	2	0	0	4.03333	0	17.9792	0	1	73	26.5	2	0	2	0	0	0		0.788872	101	51	4	10	54	1	0	0	0	0	0	1	0	0	0	0	0	0	0	0	0	0	0	0	0	0	0
588	E1140	Type 2 diabetes mellitus with diabetic neuropathy, unspecified	7	1	2	1	0	2.85972	1			1	73	35	1	1	4	0	0	0		1.02146	124	71		8		0	0	0	0	0	1	1	0	0	0	0	0	0	0	0	0	0	0	0	1	0	0
8454	E1151	Type 2 diabetes mellitus with diabetic peripheral angiopathy without gangrene	6	1	2	0	0	9.10694	1			2	88	31.8	1	1	2	0	0	0		0.998095	122	64		8		0	1	0	0	1	1	1	0	0	0	0	0	0	0	1	1	1	0	0	0	0	0
591	E119	Type 2 diabetes mellitus without complications	0	0	2	1	0	2.86042	0			1	65	26.9	1	0	1	0	0	0	8.42847	1.05292				5		0	0	0	0	0	1	1	0	0	0	0	0	1	0	0	1	0	0	0	0	0	0
11155	E1165	Type 2 diabetes mellitus with hyperglycemia	1	1	2	0	0	27.8833	0	895.401	0	1	76	38	1	1	2	0	0	0		1.01136	128	65		5		1	1	1	0	1	1	1	0	0	1	0	0	0	0	0	1	1	0	0	0	0	0
592	E1165	Type 2 diabetes mellitus with hyperglycemia	1	1	2	1	0	2.86042	1			1	67	34.3	2	1	4	0	0	0		0.791048	100	70		11	50	1	1	1	1	1	1	1	0	1	1	0	1	0	0	0	0	1	1	0	0	0	0
2326	E119	Type 2 diabetes mellitus without complications	0	0	2	0	0	3.72153	0			2	82	31.2	2	1	2	0	0	0		0.774688	118	58		10		1	1	1	0	1	1	1	0	1	1	0	0	0	0	0	0	1	1	0	0	0	0
594	E119	Type 2 diabetes mellitus without complications	0	0	2	1	0	2.86181	0			1	70		1		2	0	0	0	8.72083	1.038	122	76	5	5	35	1	0	0	0	0	1	1	0	0	0	0	0	0	0	0	1	0	0	0	0	0	0
38	E119	Type 2 diabetes mellitus without complications	0	0	2	0	0	2.59375	0			1	62	25.1	1	0	2	0	0	0	5.70347	1.06142	110	70		5	28	1	1	0	0	1	1	1	0	1	0	0	0	0	0	0	1	1	1	0	0	0	0
596	E1122	Type 2 diabetes mellitus with diabetic chronic kidney disease	9	1	2	1	0	2.86319	1			1	39	36.8	1	1	1	0	0	0		1.10517				6		0	0	1	0	0	1	1	0	0	0	0	0	0	0	0	0	0	0	0	0	0	0
6000	E1165	Type 2 diabetes mellitus with hyperglycemia	1	1	2	0	0	6.00903	0			1	49	31.8	2	1	1	0	0	0	5.10139	0.852516	109	65		2		0	0	0	0	0	1	1	0	0	0	0	0	1	0	0	1	0	0	0	0	0	0
599	E119	Type 2 diabetes mellitus without complications	0	0	2	1	0	2.86389	1	47.1465	0	2	74	21.2	2	0	1	1	0	0		0.793237	126	88		11		0	0	0	0	0	1	1	0	0	0	0	0	0	0	0	1	0	0	0	0	0	0
10931	E1165	Type 2 diabetes mellitus with hyperglycemia	1	1	2	0	0	22.434	1	475.015	0	1	60	52.2	2	1	3	1	0	0	339.63	0.823351	103	80		8		1	0	0	0	0	1	1	0	0	0	0	0	0	0	0	1	0	0	0	0	0	0
604	E119	Type 2 diabetes mellitus without complications	0	0	2	1	0	2.86528	0			1	71	30	2	1	2	0	1	0		0.791986	116	64		7		1	0	0	0	0	1	1	0	0	0	0	0	0	0	0	0	0	0	0	0	0	0
3224	E119	Type 2 diabetes mellitus without complications	0	0	2	0	0	4.10764	1			1	61	35.2	1	1	2	0	0	0		1.04053				7		1	1	0	0	1	1	1	0	1	1	0	0	0	0	0	0	1	1	0	0	0	0
606	E119	Type 2 diabetes mellitus without complications	0	0	2	1	0	2.86528	1			1	57	32.3	2	1	1	0	0	0		0.81846				4		1	0	0	0	0	1	1	0	0	0	0	0	0	0	0	1	0	0	0	0	0	0
8295	E1165	Type 2 diabetes mellitus with hyperglycemia	1	1	2	0	0	8.86806	0			1	68	43.7	2	1	2	0	0	0		0.799813	109	55		5		1	0	0	0	0	1	1	0	0	0	0	0	0	0	0	1	0	0	0	1	0	0
610	E1140	Type 2 diabetes mellitus with diabetic neuropathy, unspecified	7	1	2	1	0	2.86597	1	77.3181	0	1	81	34.9	1	1	2	0	0	0		1.00915				10		1	1	1	0	1	0	1	0	1	1	0	0	0	0	0	0	1	0	0	0	0	0
5078	E119	Type 2 diabetes mellitus without complications	0	0	2	0	0	5.3875	0			1	81	34.8	1	1	2	0	0	0	5.90972	1.01401				7		1	1	0	0	1	1	1	0	0	0	0	0	0	0	0	1	1	0	0	0	0	0
612	E119	Type 2 diabetes mellitus without complications	0	0	2	1	0	2.86736	0			1	80	28	1	0	4	1	0	0	4.7	1.01581	121	63		5		1	1	0	0	1	0	0	0	0	0	0	0	0	0	0	0	1	0	0	0	0	0
539	E1165	Type 2 diabetes mellitus with hyperglycemia	1	1	2	0	0	2.84583	1			1	49	49.7	1	1	1	0	0	0	165.394	1.10341	94	54		3	27	1	1	0	0	1	1	1	0	0	0	0	0	0	0	0	1	1	0	0	0	0	0
615	E119	Type 2 diabetes mellitus without complications	0	0	2	1	0	2.86806	1			1	86	25.6	2	0	1	0	0	0		0.771615	115	55		6		0	0	0	0	0	1	0	0	0	0	0	0	0	0	0	1	0	0	0	0	0	0
6525	E119	Type 2 diabetes mellitus without complications	0	0	2	0	0	6.64514	0	938.32	0	1	86	25.5	2	0	1	0	0	0		0.773442	122	82		5		1	1	1	0	1	1	1	0	0	0	0	0	0	0	0	1	1	0	0	0	0	0
617	E1122	Type 2 diabetes mellitus with diabetic chronic kidney disease	9	1	2	1	0	2.86875	0			1	59		1		2	0	0	0	4.8375	1.07068	110	65		8	48	0	1	1	0	1	0	1	0	1	0	0	0	0	0	0	0	1	1	0	0	0	0
39	E1165	Type 2 diabetes mellitus with hyperglycemia	1	1	2	0	0	2.59792	0				56	28.5	2	0	3	0	0	0	7.27986	0.835495	100	60		3	27	1	1	0	1	1	1	1	0	0	0	0	0	0	0	0	1	1	0	0	0	0	0
619	E1122	Type 2 diabetes mellitus with diabetic chronic kidney disease	9	1	2	1	0	2.86875	0			2	87		2		3	0	0	0	13.8569	0.772532	111	47		9	49	1	0	0	0	0	0	1	0	0	0	0	0	0	0	0	0	0	0	1	0	0	0
41	E1122	Type 2 diabetes mellitus with diabetic chronic kidney disease	9	1	2	0	0	2.6	1			2	37	43.6	2	1	1	0	0	0	723.883	0.864298	110	58		7		1	1	1	0	1	1	1	0	1	0	0	0	0	0	0	0	0	1	0	0	0	0
620	E1165	Type 2 diabetes mellitus with hyperglycemia	1	1	2	1	0	2.87014	0	55.1021	0	2	56	31.4	2	1	2	0	0	0		0.815543	100	60		10		1	0	0	0	0	1	0	0	0	0	0	0	0	0	0	1	0	0	0	1	0	0
5831	E119	Type 2 diabetes mellitus without complications	0	0	2	0	0	5.90694	0	16.1313	0	2	56	31.6	2	1	2	0	0	0	9.67153	0.833838	140	82		3		1	0	0	0	0	1	0	0	0	0	0	0	0	0	0	1	0	0	0	0	0	0
624	E1122	Type 2 diabetes mellitus with diabetic chronic kidney disease	9	1	2	1	0	2.87083	0			1	70	26.4	2	0	2	0	0	1		0.793979	100	50		9	34	1	0	0	0	0	0	1	0	0	1	0	0	0	0	0	0	0	0	0	1	0	0
8506	E1142	Type 2 diabetes mellitus with diabetic polyneuropathy	5	1	2	0	0	9.25417	0			1	91	21.5	2	0	4	0	0	0	3.81528	0.767171	100	60		7		0	0	0	0	0	1	1	0	0	0	0	0	0	0	0	1	0	0	0	0	0	0
627	E1140	Type 2 diabetes mellitus with diabetic neuropathy, unspecified	7	1	2	1	0	2.87153	1			2	75	30.7	2	1	2	0	0	0	44.8514	0.793164	118	79		6	70	1	0	0	0	0	0	0	0	0	0	0	0	0	0	0	0	0	0	0	0	0	0
8381	E119	Type 2 diabetes mellitus without complications	0	0	2	0	0	8.975	0			1	39	39.3	2	1	2	0	0	0	2.66944	0.887238	102	51		1		0	0	0	0	0	0	0	0	0	0	0	0	0	0	0	0	0	0	0	1	0	0
629	E119	Type 2 diabetes mellitus without complications	0	0	2	1	0	2.87153	1	154.208	0	1	68	26.8	2	0	3	0	0	0		0.79632	100	56		10		0	1	1	0	1	1	1	1	1	1	0	0	0	0	0	1	1	1	0	1	0	0
6193	E119	Type 2 diabetes mellitus without complications	0	0	2	0	0	6.22014	0			1	68	26.6	2	0	3	0	0	0	5.96528	0.80651				5		1	0	0	0	0	1	1	0	0	0	0	0	0	0	0	1	0	0	0	1	0	0
633	E119	Type 2 diabetes mellitus without complications	0	0	2	1	0	2.87292	0			2	49	24.5	2	0	1	0	0	0	4.86042	0.828414				4		1	0	0	0	0	0	0	0	1	0	0	0	0	0	0	0	0	0	0	0	0	0
1694	E119	Type 2 diabetes mellitus without complications	0	0	2	0	0	3.45208	1			2	60	35.7	2	1	2	0	0	0		0.80411	126	76		4		1	0	0	0	0	1	1	0	0	0	0	0	0	0	0	1	0	0	0	1	0	0
635	E119	Type 2 diabetes mellitus without complications	0	0	2	1	0	2.87292	1	64.2333	0	1	84	34.4	2	1	4	0	0	0		0.767711	102	61		8		0	0	1	0	1	1	1	0	0	1	0	0	0	0	0	1	0	0	0	1	0	0
10430	E1165	Type 2 diabetes mellitus with hyperglycemia	1	1	2	0	0	16.7188	0			1	74	51.2	2	1	3	0	0	0	15.9104	0.795156	116	60	2	5	50	1	1	0	0	1	1	1	0	0	0	0	0	0	0	0	1	1	0	0	0	0	0
640	E119	Type 2 diabetes mellitus without complications	0	0	2	1	0	2.87431	1			1	62	28.7	1	0	1	0	0	0		1.04807	120	75		6	49	1	0	1	0	1	1	1	0	0	0	0	0	0	0	0	1	0	0	0	1	0	0
2547	E1140	Type 2 diabetes mellitus with diabetic neuropathy, unspecified	7	1	2	0	0	3.79653	1			1	62	28.9	1	0	1	0	0	0	124.681	1.06173	106	49		9		1	0	0	0	0	1	1	0	0	0	0	0	0	0	0	0	0	0	0	0	0	0
643	E1121	Type 2 diabetes mellitus with diabetic nephropathy	8	1	2	1	0	2.87569	1	1092.11	0	1	50	41.5	1	1	2	0	0	0		1.08542	110	62		6		0	1	1	0	1	1	1	0	0	0	0	0	0	0	0	1	0	0	0	0	0	0
7586	E119	Type 2 diabetes mellitus without complications	0	0	2	0	0	7.80278	0			1	60	25	1	0	3	1	0	0	2.94861	1.0666	107	56		4		0	0	0	0	1	0	0	0	0	0	0	0	0	0	0	0	0	0	0	0	0	0
644	E1142	Type 2 diabetes mellitus with diabetic polyneuropathy	5	1	2	1	0	2.87639	1			1	60	36.9	1	1	3	0	0	0	20.3951	1.06669				7		1	0	0	0	0	0	1	0	0	0	0	0	0	0	0	0	0	0	0	0	0	0
4245	E119	Type 2 diabetes mellitus without complications	0	0	2	0	0	4.78333	0			1	39	41.8	1	1	1	0	0	0	9.40833	1.15056	146	50		2		1	0	0	0	0	1	0	0	0	0	0	0	0	0	0	1	0	0	0	0	0	0
645	E119	Type 2 diabetes mellitus without complications	0	0	2	1	0	2.87708	1			1	37	19	2	0	1	0	0	1		0.890124	108	70		4		1	0	1	0	1	1	0	1	0	0	0	0	0	0	0	0	0	0	0	1	0	0
1423	E119	Type 2 diabetes mellitus without complications	0	0	2	0	0	3.20278	1	88.3708	0	2	74	27.1	1	0	2	1	0	0	88.659	1.02794				7		1	1	0	0	1	1	1	0	1	0	0	0	0	0	0	1	1	0	0	0	0	0
648	E119	Type 2 diabetes mellitus without complications	0	0	2	1	0	2.87778	0			2	64	39.9	2	1	1	0	0	0	3.54792	0.805593				5		1	0	0	0	0	1	0	0	0	0	0	0	1	0	0	1	0	0	0	0	0	0
11346	E1142	Type 2 diabetes mellitus with diabetic polyneuropathy	5	1	2	0	0	38.8389	0			2	64	28.7	1	0	2	0	0	0	84.7618	1.05462	100	62		6		1	1	0	0	1	1	1	0	1	0	0	0	0	0	0	1	1	1	0	0	0	0
649	E1165	Type 2 diabetes mellitus with hyperglycemia	1	1	2	1	0	2.87778	0			2	37	44.2	1	1	1	0	0	0		1.14672	124	72		2		1	0	0	0	0	1	0	0	0	0	0	0	0	0	0	1	0	0	0	0	0	0
8513	E1165	Type 2 diabetes mellitus with hyperglycemia	1	1	2	0	0	9.27361	0	36.0903	0	2	47	28.1	1	0	2	0	1	0	32.8403	1.11339	114	65	10	5	114	1	0	0	0	0	1	1	0	0	0	0	1	0	0	0	1	0	0	0	0	0	0
651	E119	Type 2 diabetes mellitus without complications	0	0	2	1	0	2.87778	1			2	78	29.2	1	0	2	0	0	0		1.00997	131	57		6		1	1	1	0	1	1	1	1	1	1	0	0	0	0	0	1	1	0	0	0	0	0
5108	E1122	Type 2 diabetes mellitus with diabetic chronic kidney disease	9	1	2	0	0	5.43264	0			1	63	32.5	1	1	4	1	0	0		1.03176				9		1	1	0	1	1	1	1	0	1	1	0	0	0	0	0	0	1	1	0	0	0	0
652	E1152	Type 2 diabetes mellitus with diabetic peripheral angiopathy with gangrene	6	1	2	1	0	2.87847	1	118.08	0	2	73	26.6	1	0	2	0	1	0		1.0241	100	60		11		1	1	1	0	1	1	0	1	1	1	0	0	0	0	0	0	1	0	0	1	0	0
3757	E1122	Type 2 diabetes mellitus with diabetic chronic kidney disease	9	1	2	0	0	4.58403	1			2	73	26.6	1	0	2	0	0	0	457.516	1.03247	119	61		8		1	0	0	0	0	1	1	0	0	0	0	0	0	0	0	0	0	0	0	0	0	0
657	E1122	Type 2 diabetes mellitus with diabetic chronic kidney disease	9	1	2	1	0	2.87986	1			1	70	41	1	1	1	0	0	0		1.01853	114	70		9		0	1	1	0	1	1	1	0	0	0	0	0	0	0	0	0	1	0	0	1	0	0
5035	E1122	Type 2 diabetes mellitus with diabetic chronic kidney disease	9	1	2	0	0	5.32361	1	137.307	0	1	80	24.4	1	0	2	0	0	0	15.9632	0.997069	131	69		16		0	1	0	0	1	1	1	0	0	1	0	0	0	0	0	0	1	0	0	0	0	0
659	E119	Type 2 diabetes mellitus without complications	0	0	2	1	0	2.88125	1	186.403	0	1	76	23	2	0	1	0	0	0		0.785115	100	68		12		1	1	1	0	1	1	0	0	0	1	0	0	0	0	0	1	1	0	0	1	0	0
912	E1152	Type 2 diabetes mellitus with diabetic peripheral angiopathy with gangrene	6	1	2	0	0	2.95833	1			1	66	28.3	1	0	1	0	0	0	1036.51	1.04883	120	70		5		1	1	1	0	1	0	1	0	1	0	0	0	0	0	0	0	0	0	0	0	0	0
661	E119	Type 2 diabetes mellitus without complications	0	0	2	1	0	2.88125	0			2	54	20.7	2	0	2	0	0	0	5.0875	0.822384	101	64		4		0	0	0	0	0	0	0	0	0	0	0	0	0	0	0	0	0	0	0	0	0	0
9013	E1122	Type 2 diabetes mellitus with diabetic chronic kidney disease	9	1	2	0	0	10.516	0	215.426	0	2	65	20.5	1	0	4	0	0	0	3.29375	1.05141	100	74		9		1	1	0	0	1	0	1	0	1	0	0	0	0	0	0	0	1	1	0	0	0	0
662	E1121	Type 2 diabetes mellitus with diabetic nephropathy	8	1	2	1	0	2.88125	1			1	74	28.4	1	0	2	0	0	0		1.02329	101	58		8		1	0	1	0	0	1	1	1	0	1	0	0	0	0	0	0	0	0	0	0	0	0
10091	E119	Type 2 diabetes mellitus without complications	0	0	2	0	0	14.4576	0			1	74	28.3	1	0	2	0	0	0	4.19375	1.02833	125	65		6		0	1	0	0	1	1	0	0	0	0	0	0	0	0	0	1	1	0	0	0	0	1
663	E119	Type 2 diabetes mellitus without complications	0	0	2	1	0	2.88125	0	222.302	0	1	60	23.7	1	0	2	0	0	0	3.07361	1.04948	100	48		7		1	1	1	0	1	1	1	0	0	1	0	0	0	0	0	1	1	0	0	0	0	0
10655	E1122	Type 2 diabetes mellitus with diabetic chronic kidney disease	9	1	2	0	0	18.7931	1	166.012	0	1	81	29.6	2	0	3	0	0	0	14.7347	0.782985	104	60		10		1	0	1	0	0	0	1	0	0	0	0	0	0	0	0	0	0	0	0	0	0	0
672	E119	Type 2 diabetes mellitus without complications	0	0	2	1	0	2.88403	0			1	28	58.2	2	1	1	0	0	0		0.889891	130	60		1		0	0	0	0	0	1	1	0	0	0	0	0	1	0	0	1	0	0	0	0	0	0
11301	E1165	Type 2 diabetes mellitus with hyperglycemia	1	1	2	0	0	35.5903	0			2	85	33.5	1	1	4	0	0	0	10.7188	1.00556	100	52		5		1	0	0	0	0	1	1	0	0	0	0	0	0	0	0	1	0	0	0	0	0	0
674	E119	Type 2 diabetes mellitus without complications	0	0	2	1	0	2.88472	1			1	76	32.6	1	1	1	0	0	0		1.02546	130	75		5		1	0	0	0	0	1	1	0	0	0	0	0	0	0	1	1	0	0	0	0	0	0
4873	E119	Type 2 diabetes mellitus without complications	0	0	2	0	0	5.11875	0			1	76	33.9	1	1	1	0	0	1	3.67153	1.02397	107	47		7		0	0	0	0	0	1	1	0	1	0	0	0	0	0	0	1	0	1	0	0	0	0
676	E119	Type 2 diabetes mellitus without complications	0	0	2	1	0	2.88472	0			2	80	24.6	2	0	2	0	0	0		0.774602				7		0	1	1	0	1	1	1	0	1	1	0	0	0	0	0	1	1	1	0	0	0	0
1754	E119	Type 2 diabetes mellitus without complications	0	0	2	0	0	3.49306	0			2	70	29.6	1	0	2	0	0	0	6.65417	1.03984	108	74		6	20	0	0	0	0	0	1	1	0	0	0	0	0	0	0	0	1	0	0	0	0	0	0
678	E119	Type 2 diabetes mellitus without complications	0	0	2	1	0	2.88472	0			2	70		2		2	0	0	0		0.798119	123	57	2	11	58	1	0	1	0	1	1	0	0	1	1	0	0	0	0	0	1	0	1	0	1	0	0
42	E1165	Type 2 diabetes mellitus with hyperglycemia	1	1	2	0	0	2.6	1	66.0563	0	1	75		2		4	0	0	0	8.86875	0.792607	103	88		8	23	1	0	1	0	1	0	1	0	0	0	0	0	1	0	0	0	0	0	0	1	0	0
680	E119	Type 2 diabetes mellitus without complications	0	0	2	1	0	2.88542	0	27.2681	0	1	67	31.3	2	1	2	0	0	0	6.88611	0.80845	102	60		6		0	0	0	0	0	1	1	0	0	0	0	0	0	0	0	1	0	0	0	0	0	0
829	E119	Type 2 diabetes mellitus without complications	0	0	2	0	0	2.93264	1	910.542	0	1	57	36.7	1	1	2	0	0	0		1.07606	131	60		7		1	1	1	0	1	1	1	1	0	1	0	0	0	0	0	0	1	0	0	1	0	0
681	E1165	Type 2 diabetes mellitus with hyperglycemia	1	1	2	1	0	2.88542	1			2	45	46.3	2	1	1	0	0	0		0.86482	100	74		3		1	1	1	0	1	1	1	0	0	1	0	0	0	0	0	1	0	0	0	0	0	0
4923	E119	Type 2 diabetes mellitus without complications	0	0	2	0	0	5.16736	1			2	66	41.1	2	1	3	1	0	0	96.3889	0.810851	100	40		10		1	0	0	0	0	1	1	0	0	0	0	0	0	0	0	1	0	0	0	0	0	0
682	E119	Type 2 diabetes mellitus without complications	0	0	2	1	0	2.88542	1			1	49	37.2	2	1	1	0	0	0		0.838312	105	66	2	7	35	0	0	0	0	1	1	1	0	0	0	0	0	0	0	0	0	0	0	0	1	1	0
7261	E119	Type 2 diabetes mellitus without complications	0	0	2	0	0	7.44444	1	118.745	0	2	85	17.5	1	0	2	0	0	0	105.472	0.997486	100	40		6		1	1	0	0	1	1	1	0	1	1	0	0	0	0	0	1	0	0	0	0	0	0
683	E119	Type 2 diabetes mellitus without complications	0	0	2	1	0	2.88542	0			2	38	66.8	1	1	1	0	0	0		1.10461				5		0	1	1	0	1	1	1	0	1	1	0	0	0	0	0	0	1	1	0	0	0	0
10261	E1165	Type 2 diabetes mellitus with hyperglycemia	1	1	2	0	0	15.3646	1			2	37	39	1	1	1	1	0	0	378.803	1.16359	169	86		2		0	0	0	0	0	1	0	0	0	0	0	0	0	0	0	1	0	0	0	0	0	0
685	E119	Type 2 diabetes mellitus without complications	0	0	2	1	0	2.88611	1			2	52	34.7	2	1	3	0	0	0		0.823634				4		1	1	1	1	1	1	1	0	1	0	0	0	0	0	0	1	0	0	0	0	0	0
3708	E119	Type 2 diabetes mellitus without complications	0	0	2	0	0	4.55486	0			2	41	29.3	2	0	2	0	0	0		0.8526				2		1	0	0	0	0	1	0	0	0	0	0	0	0	0	0	1	0	0	0	0	0	0
686	E119	Type 2 diabetes mellitus without complications	0	0	2	1	0	2.88681	0	248.006	0	2	57	31.4	1	1	2	1	0	0	2.56806	1.07752	119	66		9		0	0	0	0	0	1	1	0	0	0	0	0	0	0	0	1	0	0	0	0	0	0
4251	E119	Type 2 diabetes mellitus without complications	0	0	2	0	0	4.78611	0			1	31	34.7	2	1	2	0	0	0	4.75	0.880205	103	75		3		1	0	0	0	0	1	0	0	0	0	0	0	0	0	0	0	0	0	0	1	0	0
690	E1165	Type 2 diabetes mellitus with hyperglycemia	1	1	2	1	0	2.88819	1			1	68	30.5	1	1	2	0	0	0		1.04124	120	60	2	6	34	0	0	0	0	1	1	1	0	0	0	0	0	0	0	1	1	0	0	0	0	0	0
11151	E1151	Type 2 diabetes mellitus with diabetic peripheral angiopathy without gangrene	6	1	2	0	0	27.8479	1			1	68	30.5	1	1	2	0	0	0	4.40903	1.04531				6		1	1	0	0	1	1	1	0	0	0	0	0	0	0	0	1	1	0	0	0	0	0
691	E1140	Type 2 diabetes mellitus with diabetic neuropathy, unspecified	7	1	2	1	0	2.88819	1			1	75	30.3	2	1	4	0	0	0		0.77871	109	61		8	33	0	1	1	0	1	1	1	0	1	1	0	0	0	0	0	1	1	0	0	0	0	0
9569	E119	Type 2 diabetes mellitus without complications	0	0	2	0	0	12.0889	0			1	33	29	1	0	1	0	0	1	2.94653	1.18293				1		0	0	0	0	0	0	0	0	0	0	0	0	0	0	0	0	0	0	0	0	0	0
693	E1122	Type 2 diabetes mellitus with diabetic chronic kidney disease	9	1	2	1	0	2.88889	0	78.3701	0	1	81	24.8	2	0	3	0	0	0	6.13403	0.769495	111	61		12		0	1	1	0	1	1	1	0	1	0	0	0	0	0	0	0	0	1	0	0	0	0
64	E119	Type 2 diabetes mellitus without complications	0	0	2	0	0	2.625	1	340.608	0	1	71	41.3	2	1	2	0	0	1	176.326	0.801204			4	7	31	1	0	1	0	1	0	1	0	1	0	0	0	0	0	0	0	0	1	0	0	0	0
694	E1122	Type 2 diabetes mellitus with diabetic chronic kidney disease	9	1	2	1	1	2.88889	1	273.864	0	1	86	29.7	1	0	4	0	0	0		0.993243	121	70		8	39	1	0	0	0	1	1	1	0	0	0	0	0	0	0	0	0	0	0	0	0	0	0
4511	E119	Type 2 diabetes mellitus without complications	0	0	2	0	0	4.90139	0			1	86	29.7	1	0	4	0	0	0	5.12847	1.00287	110	90		6	39	1	1	0	1	1	1	1	0	1	0	0	0	0	0	0	1	1	1	0	0	0	0
696	E119	Type 2 diabetes mellitus without complications	0	0	2	1	0	2.88889	1			2	60	33.6	2	1	1	0	0	0		0.80657	123	65		8		0	1	1	0	1	1	1	0	0	0	0	0	0	0	0	0	0	0	0	0	0	0
4948	E1165	Type 2 diabetes mellitus with hyperglycemia	1	1	2	0	0	5.19514	1			2	60	21.8	1	0	2	0	0	0	3.01806	1.06702	108	49		5		0	0	0	0	0	1	1	0	0	0	0	0	0	0	0	1	0	0	0	0	0	0
700	E119	Type 2 diabetes mellitus without complications	0	0	2	1	0	2.88958	1			1	72	26.5	2	0	4	0	0	0	573.728	0.798299	131	71		9		1	1	1	1	1	1	1	1	1	0	0	0	0	0	0	1	1	0	0	0	0	0
9822	E1122	Type 2 diabetes mellitus with diabetic chronic kidney disease	9	1	2	0	0	13.0347	1			2	67	44.9	1	1	1	0	0	0	2.84792	1.04771	116	62		7		1	0	0	0	0	0	0	0	0	0	0	0	0	0	0	0	0	0	0	0	0	0
703	E1165	Type 2 diabetes mellitus with hyperglycemia	1	1	2	1	0	2.89028	1			1	52	33.7	1	1	2	1	0	0	983.908	1.09538	103	55		4	53	1	1	1	0	1	1	1	1	0	0	0	0	0	0	0	1	1	0	0	0	0	0
7641	E1140	Type 2 diabetes mellitus with diabetic neuropathy, unspecified	7	1	2	0	0	7.85	0			1	52	33.8	1	1	2	0	0	0		1.06598	110	65		6		1	0	0	0	0	1	1	0	0	0	0	0	0	0	0	1	0	0	0	0	0	0
704	E119	Type 2 diabetes mellitus without complications	0	0	2	1	0	2.89167	1	342.887	0	2	83	37.8	2	1	4	0	0	0		0.777772	125	69		9		0	1	1	0	1	1	1	0	0	1	0	0	0	0	0	0	1	0	0	0	0	0
3561	E1165	Type 2 diabetes mellitus with hyperglycemia	1	1	2	0	0	4.45833	1			2	62	44.4	2	1	2	0	0	0		0.800716	104	59		12	38	1	0	0	0	0	0	1	0	0	1	0	0	0	0	0	0	0	0	0	1	0	0
706	E119	Type 2 diabetes mellitus without complications	0	0	2	1	1	2.89236	0			1	87	23.4	2	0	4	0	0	0		0.763369			2	10	63	1	1	1	0	1	1	1	0	0	1	0	0	0	0	0	0	1	0	0	0	0	0
7552	E119	Type 2 diabetes mellitus without complications	0	0	2	0	0	7.76458	1	21.0139	0	1	87	23.5	2	0	4	0	0	0	21.5819	0.763766				12		1	0	0	0	0	1	0	0	0	0	0	0	0	0	0	1	0	0	0	1	0	0
708	E1122	Type 2 diabetes mellitus with diabetic chronic kidney disease	9	1	2	1	0	2.89236	0			1	56	36	1	1	2	0	0	0		1.04715				9		1	1	1	0	1	1	1	1	1	1	0	0	0	0	0	0	1	1	0	0	0	0
4472	E1122	Type 2 diabetes mellitus with diabetic chronic kidney disease	9	1	2	0	0	4.88333	1			1	56	35.9	1	1	2	0	0	0		1.06757	124	40		9		1	1	1	0	1	0	0	0	0	1	0	0	0	0	0	0	0	0	0	0	0	0
709	E1165	Type 2 diabetes mellitus with hyperglycemia	1	1	2	1	0	2.89306	1			1	40	42.2	2	1	1	0	0	0		0.853746	110	70		2		0	1	1	0	1	1	0	0	1	0	0	0	0	0	0	1	0	0	0	0	0	0
11422	E1122	Type 2 diabetes mellitus with diabetic chronic kidney disease	9	1	2	0	0	47.6431	1	32.7576	0	2	76	21.9	1	0	2	0	0	0	33.341	1.02503				8		0	1	0	0	1	1	1	0	1	0	0	0	0	0	0	0	1	0	0	0	0	0
712	E1165	Type 2 diabetes mellitus with hyperglycemia	1	1	2	1	0	2.89514	1			1	60	16.5	1	0	1	0	0	0		1.06045				12	37	1	1	1	0	1	1	1	1	1	1	0	0	0	0	0	0	1	0	0	0	0	0
250	E1142	Type 2 diabetes mellitus with diabetic polyneuropathy	5	1	2	0	0	2.74653	0			1	71	28.2	1	0	2	0	1	0	5.375	1.03622	112	66	4	7	27	1	1	0	0	1	1	1	0	0	0	0	0	0	0	0	1	1	0	0	0	0	0
713	E119	Type 2 diabetes mellitus without complications	0	0	2	1	0	2.89583	1			1	51	50.4	2	1	2	0	0	0		0.831107	120	72		5		1	1	1	1	1	1	1	0	1	0	0	0	0	0	0	0	1	1	0	0	0	0
3683	E1121	Type 2 diabetes mellitus with diabetic nephropathy	8	1	2	0	0	4.54236	0			2	76	30.9	2	1	1	0	0	0	809.785	0.790311	136	84		9		1	0	0	0	0	0	1	0	0	0	0	0	0	0	0	0	0	0	0	0	0	0
715	E119	Type 2 diabetes mellitus without complications	0	0	2	1	0	2.89583	1			2	52	26.9	1	0	2	0	0	0	14.7354	1.08343				4		1	0	1	0	0	1	1	0	0	0	0	0	0	0	0	1	0	0	0	0	0	0
3678	E119	Type 2 diabetes mellitus without complications	0	0	2	0	0	4.53958	0			2	52	25.7	1	0	2	0	0	0	3.61042	1.06486	103	67		4		1	0	0	0	0	1	1	0	0	0	0	0	0	0	0	1	0	0	0	0	0	0
719	E1121	Type 2 diabetes mellitus with diabetic nephropathy	8	1	2	1	0	2.89722	1			1	64	29.1	1	0	2	0	0	0		1.0456				8		1	1	1	0	1	1	0	0	0	1	0	0	0	0	0	0	0	0	0	0	0	0
5951	E119	Type 2 diabetes mellitus without complications	0	0	2	0	0	5.97292	0			1	64	29.3	1	0	2	0	0	0		1.03475				7		1	0	0	0	0	1	1	0	1	1	0	0	0	0	0	1	0	1	0	0	0	0
720	E119	Type 2 diabetes mellitus without complications	0	0	2	1	0	2.89722	0	146.304	0	1	70	19.9	2	0	2	0	0	0	9.96042	0.802043				14		0	0	0	0	0	0	0	0	0	0	0	0	0	0	0	0	0	0	0	0	0	0
3565	E119	Type 2 diabetes mellitus without complications	0	0	2	0	0	4.46181	0	97.7632	0	1	60	25	1	0	2	0	0	0	5.27014	1.06782	114	72		7		1	0	0	0	0	1	1	0	0	0	0	0	0	0	0	1	0	0	0	0	0	0
721	E1122	Type 2 diabetes mellitus with diabetic chronic kidney disease	9	1	2	1	0	2.89792	0			2	37	44.1	1	1	1	0	0	0	2.79792	1.14172	136	52		7		0	0	1	0	0	0	1	1	0	0	0	0	0	0	0	0	0	0	0	0	0	0
237	E1122	Type 2 diabetes mellitus with diabetic chronic kidney disease	9	1	2	0	0	2.73958	1			2	47	27	1	0	2	0	0	0	6.85833	1.11306	110	55		5		1	0	0	0	0	0	1	0	0	0	0	0	0	0	0	0	0	0	0	0	0	0
722	E119	Type 2 diabetes mellitus without complications	0	0	2	1	0	2.89792	0	39.8361	0	2	82	30.4	2	1	2	0	0	0		0.779915				7		1	0	1	0	0	1	1	0	1	0	0	0	0	0	0	1	0	1	0	0	0	0
6047	E119	Type 2 diabetes mellitus without complications	0	0	2	0	0	6.04722	0	133.353	0	1	67	33.6	2	1	4	0	0	0	133.492	0.789018	104	60		11		1	0	1	0	1	1	0	0	0	0	0	0	0	0	1	1	0	0	0	0	0	0
727	E119	Type 2 diabetes mellitus without complications	0	0	2	1	0	2.89931	0			2	51	45.7	2	1	1	0	0	0		0.840491	158	74		5		0	0	1	0	0	1	1	0	1	0	0	0	0	0	0	1	0	0	0	0	0	0
9594	E119	Type 2 diabetes mellitus without complications	0	0	2	0	0	12.1618	0			2	61	29.4	2	0	2	0	0	0		0.809029	100	40		5		0	0	0	0	0	1	1	0	0	0	0	0	0	0	0	1	0	0	0	0	0	0
731	E119	Type 2 diabetes mellitus without complications	0	0	2	1	0	2.90069	1				54	38.6	2	1	1	0	0	0		0.832854	100	80		4		0	0	0	0	0	1	1	0	0	0	0	0	0	0	0	1	0	0	0	0	0	0
45	E119	Type 2 diabetes mellitus without complications	0	0	2	0	0	2.60278	1			1	72	39.7	2	1	4	0	0	0	517.669	0.797803				7		0	0	0	0	0	1	1	0	0	0	0	0	0	0	0	1	0	0	0	1	0	0
739	E119	Type 2 diabetes mellitus without complications	0	0	2	1	0	2.90347	0			1	74	35.8	1	1	2	0	0	0	979.268	1.02865				7		1	0	0	0	0	1	1	0	0	0	0	0	0	0	0	0	0	0	0	0	0	0
1435	E119	Type 2 diabetes mellitus without complications	0	0	2	0	0	3.2125	0			1	84	30.6	2	1	2	0	1	0		0.77384				8		1	0	0	0	0	1	1	0	0	0	0	0	0	0	0	1	0	0	0	1	0	0
745	E1122	Type 2 diabetes mellitus with diabetic chronic kidney disease	9	1	2	1	0	2.90625	1			2	41	23.6	1	0	1	0	0	0		1.10816	112	52		5		1	1	0	1	1	0	1	0	0	1	0	0	0	0	0	0	0	0	0	1	0	0
4318	E1165	Type 2 diabetes mellitus with hyperglycemia	1	1	2	0	0	4.81042	1			2	52	46.3	2	1	1	0	0	0		0.828177	114	68		7		0	0	1	0	0	1	1	0	1	1	0	0	0	0	0	1	0	1	0	0	0	0
746	E119	Type 2 diabetes mellitus without complications	0	0	2	1	0	2.90625	0			2	71	36.3	1	1	2	0	0	0		1.0181	107	63		6		0	0	0	0	0	1	1	0	0	0	0	0	0	0	0	1	0	0	0	0	0	0
1916	E1140	Type 2 diabetes mellitus with diabetic neuropathy, unspecified	7	1	2	0	0	3.58056	0			2	81	31.2	2	1	2	0	0	0	985.641	0.781546	106	67		7		0	1	1	0	1	1	0	0	0	0	0	0	0	0	0	1	1	0	0	1	0	0
749	E1165	Type 2 diabetes mellitus with hyperglycemia	1	1	2	1	0	2.90694	1			1	57	23.7	1	0	2	0	0	0		1.04481				11		1	1	0	0	1	1	1	0	0	1	0	0	0	0	0	1	1	0	0	0	0	1
9841	E119	Type 2 diabetes mellitus without complications	0	0	2	0	0	13.0826	0			1	68	35.5	1	1	3	0	0	0		1.03845				10		0	0	0	0	0	1	1	0	1	1	0	0	1	0	0	1	0	1	0	0	0	0
755	E1165	Type 2 diabetes mellitus with hyperglycemia	1	1	2	1	0	2.90972	1	1532.2	0	2	62	49.1	2	1	1	0	0	0		0.80611	116	72		6	36	0	1	1	0	1	1	1	0	0	0	0	0	0	0	0	1	0	0	0	0	0	0
10207	E119	Type 2 diabetes mellitus without complications	0	0	2	0	0	14.95	1			1	36	41.1	2	1	2	0	0	0	28.1875	0.900037				1		1	0	0	0	0	0	0	0	0	0	0	0	0	0	0	0	0	0	0	0	0	0
758	E119	Type 2 diabetes mellitus without complications	0	0	2	1	0	2.91042	1			2	25	52.5	1	1	1	0	0	0	783.67	1.24	100	70	2	5	33	1	1	1	0	1	1	0	1	1	0	0	0	0	0	0	0	1	1	0	0	0	0
10972	E1165	Type 2 diabetes mellitus with hyperglycemia	1	1	2	0	0	22.9236	0			2	34	20.8	2	0	1	0	0	0	5.85278	0.910876	108	68		1	35	1	0	0	0	0	0	0	0	0	0	0	0	0	0	0	0	0	0	0	0	0	0
759	E119	Type 2 diabetes mellitus without complications	0	0	2	1	0	2.91042	1			1	54	21.6	1	0	2	0	0	0		1.06398	110	78		6		0	1	1	0	1	1	1	0	1	1	0	0	0	0	0	1	1	0	0	0	0	0
8345	E1140	Type 2 diabetes mellitus with diabetic neuropathy, unspecified	7	1	2	0	0	8.93194	0			1	44	38.1	1	1	1	1	1	0		1.09662	110	70		5		0	0	0	0	0	1	1	0	0	0	0	0	0	0	0	1	0	0	0	0	0	0
760	E119	Type 2 diabetes mellitus without complications	0	0	2	1	0	2.91111	0			1	88		2		4	0	0	0		0.771062	149	63	2	5	50	1	1	0	0	1	1	1	0	0	0	0	0	0	0	0	1	1	0	0	1	0	0
46	E119	Type 2 diabetes mellitus without complications	0	0	2	0	1	2.60764	0			1	72	28.8	1	0	2	0	0	0	10.6146	1.03372				9	47	1	1	0	0	1	0	0	0	1	0	0	0	0	0	0	0	1	1	0	0	0	0
762	E1165	Type 2 diabetes mellitus with hyperglycemia	1	1	2	1	0	2.91111	0			1	52	37.7	1	1	2	0	0	0		1.08094	110	58		3		1	1	0	0	1	1	1	0	0	0	0	0	0	0	0	1	1	0	0	0	0	0
1232	E1122	Type 2 diabetes mellitus with diabetic chronic kidney disease	9	1	2	0	0	3.07847	0	66.1063	0	2	88	29.1	1	0	2	0	0	0	3.73819	0.99822	104	59		14		1	0	0	0	0	0	1	0	0	0	0	0	0	0	0	0	0	0	0	0	0	0
768	E119	Type 2 diabetes mellitus without complications	0	0	2	1	0	2.91181	0			1	45	27.5	1	0	1	1	1	0		1.11882	118	82		3		1	0	0	0	0	0	0	0	0	0	0	0	0	0	0	0	0	0	0	0	0	0
2057	E119	Type 2 diabetes mellitus without complications	0	0	2	0	0	3.62778	0			1	66	33.7	2	1	2	0	0	0	3.95347	0.810556	120	72		6		0	0	0	0	0	1	0	0	0	1	0	0	0	0	0	1	0	0	0	1	0	0
769	E1122	Type 2 diabetes mellitus with diabetic chronic kidney disease	9	1	2	1	0	2.91181	1			1	75		2		4	0	0	0	6.71319	0.792835			6	10	63	0	0	0	0	0	0	0	0	0	0	0	0	0	0	0	0	0	0	0	0	0	0
48	E11649	Type 2 diabetes mellitus with hypoglycemia without coma	2	1	2	0	0	2.60764	0			1	74	33.2	2	1	2	0	0	0	4.91597	0.794431	100	70		6		0	1	0	0	1	0	1	0	0	0	0	0	1	0	0	0	1	0	0	1	0	0
773	E1140	Type 2 diabetes mellitus with diabetic neuropathy, unspecified	7	1	2	1	0	2.91319	1			2	91	29.8	2	0	4	0	0	0	41.8896	0.766261				9		0	0	1	0	0	0	1	0	0	0	0	0	0	0	0	0	0	0	0	1	0	0
337	E1152	Type 2 diabetes mellitus with diabetic peripheral angiopathy with gangrene	6	1	2	0	0	2.78194	1	40.1514	0	2	91	29.7	2	0	4	0	0	0	32.8076	0.766757			2	12	50	1	0	1	0	0	0	1	0	0	0	0	0	0	0	0	0	0	0	0	0	0	0
776	E119	Type 2 diabetes mellitus without complications	0	0	2	1	0	2.91389	1			1	81	24.5	2	0	4	0	0	0		0.769707	103	60		8		1	1	1	0	1	1	1	0	1	1	0	0	0	0	0	1	1	1	0	0	0	0
10788	E119	Type 2 diabetes mellitus without complications	0	0	2	0	0	20.6042	0			2	86	38	2	1	1	0	0	0		0.769074				5		0	0	0	0	0	1	1	0	0	0	0	0	0	0	0	1	0	0	0	0	0	0
780	E119	Type 2 diabetes mellitus without complications	0	0	2	1	0	2.91528	1			2	74	28.7	1	0	2	0	0	0	641.791	1.02271	110	60	5	6	42	1	1	1	0	1	1	1	1	1	1	0	0	0	0	0	1	1	0	0	0	0	0
10914	E1165	Type 2 diabetes mellitus with hyperglycemia	1	1	2	0	0	22.0396	0			1	49	48.9	1	1	3	0	0	0	7.54167	1.08497	159	54	6	5	40	1	1	0	0	1	1	1	0	1	0	0	0	0	0	0	1	1	1	0	0	0	0
784	E119	Type 2 diabetes mellitus without complications	0	0	2	1	0	2.91667	1			1	49	29.8	2	0	1	0	0	0		0.852985	100	70		2		1	0	0	0	0	1	1	0	0	0	0	0	0	0	0	0	0	0	0	1	0	0
4174	E1122	Type 2 diabetes mellitus with diabetic chronic kidney disease	9	1	2	0	0	4.75556	0			1	60	30.1	1	1	3	1	0	0	12.0528	1.06867	100	62		8	32	1	1	0	0	1	0	1	0	1	0	0	0	0	0	0	0	1	1	0	0	0	0
789	E1122	Type 2 diabetes mellitus with diabetic chronic kidney disease	9	1	2	1	0	2.91875	1	548.082	0	1	71	38.7	1	1	2	0	0	0	541.617	1.02848			3	10	62	1	1	1	0	1	1	1	1	0	0	0	0	0	0	0	1	1	0	0	0	0	0
891	E1122	Type 2 diabetes mellitus with diabetic chronic kidney disease	9	1	2	0	0	2.95069	1	292	0	1	71	38.9	1	1	2	0	0	0	6.71875	1.03581				10		1	1	1	0	1	0	1	0	1	0	0	0	0	0	0	0	1	1	0	0	0	0
791	E119	Type 2 diabetes mellitus without complications	0	0	2	1	1	2.91875	0	52.2243	0	1	62	30.3	1	1	3	1	0	0	22.0632	1.04835	106	58		6	20	1	1	1	0	1	1	1	1	1	0	0	0	0	0	0	1	1	1	0	0	0	0
2664	E119	Type 2 diabetes mellitus without complications	0	0	2	0	0	3.83958	0			1	51	19.2	1	0	2	0	1	0	3.025	1.09691	103	68		6		0	0	0	0	0	1	0	0	0	0	0	0	0	0	0	1	0	0	0	0	0	0
795	E1122	Type 2 diabetes mellitus with diabetic chronic kidney disease	9	1	2	1	0	2.92014	0			2	66	27.8	1	0	2	0	0	0		1.03984	100	60		11		0	0	0	0	0	1	0	0	0	0	0	0	0	0	0	1	0	0	0	0	0	0
9646	E1122	Type 2 diabetes mellitus with diabetic chronic kidney disease	9	1	2	0	0	12.5299	1			2	66	27.9	1	0	2	0	0	0	7.73819	1.04869				7		1	0	0	0	0	0	0	0	0	0	0	0	0	0	0	0	0	0	0	0	0	0
796	E1165	Type 2 diabetes mellitus with hyperglycemia	1	1	2	1	0	2.92014	1	24.2229	1	2	76	38.5	2	1	2	0	0	0		0.783024	103	55	7	12	52	1	0	1	0	0	0	1	0	0	1	0	0	0	0	0	0	0	0	1	0	0	0
10340	E1165	Type 2 diabetes mellitus with hyperglycemia	1	1	2	0	0	15.8514	0			1	50	30.2	2	1	3	1	0	0	7.82639	0.848659				5	31	1	1	0	1	1	0	1	0	1	1	0	0	0	0	0	0	1	1	0	0	0	0
798	E119	Type 2 diabetes mellitus without complications	0	0	2	1	0	2.92153	1			2	60	35.3	2	1	3	0	0	0		0.81206				5		1	1	0	0	1	1	1	0	0	1	0	0	0	0	0	1	1	0	0	0	0	0
3647	E119	Type 2 diabetes mellitus without complications	0	0	2	0	0	4.52292	1			2	39	38	2	1	1	0	0	0	16.0951	0.861631	114	58		2	67	1	0	0	0	0	0	0	0	0	0	0	0	0	0	0	0	0	0	0	0	0	0
802	E119	Type 2 diabetes mellitus without complications	0	0	2	1	0	2.92361	1	679.317	0	1	73	27.3	2	0	2	0	0	0		0.783874				9		0	1	1	0	1	1	1	0	1	1	0	0	1	0	0	1	1	0	0	0	0	0
1700	E119	Type 2 diabetes mellitus without complications	0	0	2	0	0	3.45833	0			1	63	32.4	1	1	2	0	0	0	14.5792	1.05909	120	74		7	28	1	1	1	0	1	0	1	0	1	0	0	0	0	0	0	0	1	1	0	0	0	0
805	E119	Type 2 diabetes mellitus without complications	0	0	2	1	0	2.92431	0	236.411	0	2	62	34.9	1	1	1	0	0	0		1.05014	122	70		6		1	1	1	0	1	1	1	0	1	1	0	0	0	0	0	1	1	1	0	0	0	0
6271	E119	Type 2 diabetes mellitus without complications	0	0	2	0	0	6.3625	1	187.815	0	1	68	44.4	2	1	4	0	0	0	188.308	0.807275				10		1	0	0	0	0	1	1	0	0	0	0	0	0	0	0	1	0	0	0	0	0	0
806	E1165	Type 2 diabetes mellitus with hyperglycemia	1	1	2	1	0	2.925	1			1	70	34.3	2	1	1	0	0	0		0.784898	102	58		6		1	1	0	0	1	1	1	0	0	0	0	0	0	0	0	1	0	0	0	0	0	0
7721	E1122	Type 2 diabetes mellitus with diabetic chronic kidney disease	9	1	2	0	0	7.92292	1			1	60	39.6	1	1	1	0	0	0		1.06386	100	60		9		1	0	0	0	0	1	0	0	0	0	0	0	0	0	0	0	0	0	0	1	0	0
809	E119	Type 2 diabetes mellitus without complications	0	0	2	1	0	2.925	0			1	69	49.1	2	1	1	0	0	0		0.798632	139	92		5		1	0	0	0	0	1	1	0	0	0	0	0	0	0	0	1	0	0	0	0	0	0
7690	E1122	Type 2 diabetes mellitus with diabetic chronic kidney disease	9	1	2	0	0	7.89375	1			1	69	37.9	1	1	2	0	0	0		1.02494				9		1	1	0	0	1	0	1	0	0	1	0	0	0	0	0	0	1	0	0	0	0	0
810	E1140	Type 2 diabetes mellitus with diabetic neuropathy, unspecified	7	1	2	1	0	2.92569	1			2	54	34.6	1	1	2	0	0	0		1.08159				10		1	0	0	0	0	1	1	0	0	0	0	0	0	0	0	1	0	0	0	0	0	0
1857	E1122	Type 2 diabetes mellitus with diabetic chronic kidney disease	9	1	2	0	0	3.55556	1	715.903	0	2	85	24.1	2	0	4	0	0	0		0.771786				10	42	1	0	1	0	1	1	1	0	0	0	0	0	0	0	0	0	0	0	0	1	0	0
813	E1165	Type 2 diabetes mellitus with hyperglycemia	1	1	2	1	0	2.92708	1			1	89	28.9	2	0	4	0	0	0	4.44583	0.763005	140	80		10		0	0	1	0	1	1	0	0	0	0	0	0	0	0	0	0	0	0	0	0	0	0
2729	E1165	Type 2 diabetes mellitus with hyperglycemia	1	1	2	0	0	3.86042	1	181.036	0	1	68	34.5	2	1	2	0	0	0	83.8069	0.807191	100	70		6		1	0	0	0	0	1	1	0	0	0	0	0	0	0	0	1	0	0	0	0	0	0
814	E1142	Type 2 diabetes mellitus with diabetic polyneuropathy	5	1	2	1	0	2.92778	0	273.113	0	1	57	33.5	1	1	1	0	0	0		1.05855	121	77		8		1	0	0	0	0	1	1	0	0	1	0	0	0	0	0	1	0	0	0	0	0	0
7164	E1152	Type 2 diabetes mellitus with diabetic peripheral angiopathy with gangrene	6	1	2	0	0	7.21667	1			1	57	33.5	1	1	1	0	0	0		1.06232				8		1	1	1	0	1	1	1	1	0	1	0	0	0	0	0	0	1	0	0	0	0	0
818	E119	Type 2 diabetes mellitus without complications	0	0	2	1	0	2.92778	1	1397.51	0	1	83	28.3	2	0	4	0	0	0		0.771647	110	82	2	9	57	1	1	1	0	1	1	1	0	1	0	0	0	0	0	0	1	0	1	0	0	0	0
7623	E119	Type 2 diabetes mellitus without complications	0	0	2	0	0	7.8375	1			1	62	33.8	2	1	2	0	0	0	340.486	0.802704	128	83		7		1	1	0	0	1	1	1	0	1	0	0	0	0	0	0	1	1	1	0	1	0	0
819	E1122	Type 2 diabetes mellitus with diabetic chronic kidney disease	9	1	2	1	0	2.92847	1			2	37	43.9	2	1	1	0	0	0		0.875339	104	70		7	51	1	0	1	0	1	1	1	0	1	0	0	0	0	0	0	0	0	0	0	0	0	0
363	E1140	Type 2 diabetes mellitus with diabetic neuropathy, unspecified	7	1	2	0	0	2.79028	1			2	47	28.7	2	0	2	0	0	0		0.841701				5		0	0	1	1	1	1	1	0	0	0	0	0	0	0	0	1	0	0	0	0	0	0
820	E119	Type 2 diabetes mellitus without complications	0	0	2	1	0	2.92917	1	386.978	0	1	80	25.5	1	0	2	0	0	0	117.69	1.01489				7		0	0	0	0	0	0	1	0	0	0	0	0	1	0	1	0	0	0	0	0	0	0
1452	E1122	Type 2 diabetes mellitus with diabetic chronic kidney disease	9	1	2	0	0	3.22431	0			1	80	25.1	1	0	2	0	0	0	3.10278	1.01231	112	68		8		1	1	0	0	1	0	1	0	0	0	0	0	0	0	0	0	1	0	0	0	0	0
823	E119	Type 2 diabetes mellitus without complications	0	0	2	1	0	2.93056	0			2	42	33.8	2	1	1	0	0	0		0.843691	100	50		4		0	0	0	0	0	1	0	0	0	0	0	0	1	0	0	0	0	0	0	0	0	0
10674	E1121	Type 2 diabetes mellitus with diabetic nephropathy	8	1	2	0	0	18.9764	1			2	53	46.3	2	1	2	0	0	0		0.817713				9		0	1	1	0	1	1	1	0	1	1	0	0	0	0	0	0	0	0	0	1	0	0
832	E1140	Type 2 diabetes mellitus with diabetic neuropathy, unspecified	7	1	2	1	0	2.93333	0			2	70	35.1	1	1	1	0	0	0		1.03145	136	60		6		1	0	0	0	0	1	1	0	0	0	0	0	0	0	0	0	0	0	0	0	0	0
10390	E1122	Type 2 diabetes mellitus with diabetic chronic kidney disease	9	1	2	0	0	16.2639	0			2	80	18.8	1	0	2	0	0	0		1.00441	126	68	2	10	27	1	0	0	0	0	0	1	0	0	0	0	0	0	0	0	0	0	0	0	0	0	0
834	E1122	Type 2 diabetes mellitus with diabetic chronic kidney disease	9	1	2	1	0	2.93333	1			2	55	32.5	1	1	2	0	0	0		1.06475				7		1	0	0	0	0	0	1	0	0	0	0	0	0	0	0	0	0	0	0	0	0	0
1817	E119	Type 2 diabetes mellitus without complications	0	0	2	0	0	3.53333	1			2	55	32.7	1	1	2	1	0	0		1.05276	120	62		5		1	1	1	0	1	1	1	1	0	0	0	0	0	0	0	0	0	0	0	0	0	0
837	E1165	Type 2 diabetes mellitus with hyperglycemia	1	1	2	1	0	2.93403	1	31.0243	0	2	68	41.8	2	1	4	0	0	0		0.797035	127	64		9	53	0	0	1	0	0	1	1	1	0	1	0	0	0	0	0	0	0	0	0	0	0	0
4047	E119	Type 2 diabetes mellitus without complications	0	0	2	0	0	4.70625	1			2	68	33.5	2	1	4	0	0	0		0.795313	113	74		6		0	0	0	0	0	1	0	0	0	0	0	0	0	0	0	1	0	0	0	0	0	0
840	E1142	Type 2 diabetes mellitus with diabetic polyneuropathy	5	1	2	1	0	2.93542	0			1	62	36.4	2	1	2	0	0	0		0.79733	113	67	2	6	47	1	0	0	0	0	1	1	0	0	0	0	0	0	0	0	1	0	0	0	1	0	0
5383	E1142	Type 2 diabetes mellitus with diabetic polyneuropathy	5	1	2	0	0	5.64583	1			1	62	24.9	1	0	3	0	1	0	193.162	1.06248	122	50		8		0	0	0	0	0	0	1	0	0	0	0	0	0	0	0	0	0	0	0	0	0	0
841	E119	Type 2 diabetes mellitus without complications	0	0	2	1	0	2.93611	1			2	32	37.9	1	1	1	0	0	0		1.15938	100	78		2		0	0	0	0	0	1	0	0	0	0	0	0	0	0	0	0	0	0	0	0	0	0
9485	E119	Type 2 diabetes mellitus without complications	0	0	2	0	0	11.8868	1			2	63	25.1	2	0	3	0	0	0		0.799215	101	65		7		1	1	0	0	1	1	1	0	1	1	0	0	0	0	0	1	1	0	0	0	0	0
843	E119	Type 2 diabetes mellitus without complications	0	0	2	1	0	2.93681	1			2	69	30.5	1	1	2	0	0	0		1.03542	108	88		9		0	0	0	0	0	1	1	0	0	1	0	0	0	0	0	0	0	0	0	0	0	0
7682	E1122	Type 2 diabetes mellitus with diabetic chronic kidney disease	9	1	2	0	0	7.88889	1	332.149	0	2	69	29.6	1	0	2	0	0	0		1.03088	130	80		9		0	1	1	0	1	1	1	0	1	1	0	0	0	0	0	0	1	1	0	0	0	0
844	E119	Type 2 diabetes mellitus without complications	0	0	2	1	0	2.93681	1			2	58	28.6	1	0	2	0	0	0		1.0538	116	52		7		1	1	1	0	1	1	1	0	0	1	0	0	0	0	0	0	1	0	0	1	0	0
2826	E1165	Type 2 diabetes mellitus with hyperglycemia	1	1	2	0	0	3.90139	0			2	58	26.9	1	0	2	0	0	0	8.73819	1.07352	126	74		3	29	1	1	0	1	1	1	1	0	0	0	0	0	0	0	0	1	1	0	0	0	0	0
846	E11319	Type 2 diabetes mellitus with unspecified diabetic retinopathy without macular edema	4	1	2	1	0	2.9375	1			1	52	0.7	1	0	1	0	0	0	311.769	1.09282	100	50		6	34	1	1	1	0	1	1	0	0	1	1	0	0	0	0	0	1	1	1	0	0	0	0
4777	E119	Type 2 diabetes mellitus without complications	0	0	2	0	0	5.05	1	94.0611	0	1	74	34.4	2	1	2	0	0	0	87.8111	0.793934	100	50		11		0	0	0	0	0	0	0	0	0	0	0	0	0	0	0	0	0	0	0	1	0	0
849	E119	Type 2 diabetes mellitus without complications	0	0	2	1	0	2.93889	0	11.3778	0	2	73	28.1	1	0	2	0	0	0		1.01364	119	40		7		1	0	0	0	0	1	0	0	0	0	0	0	0	0	0	1	0	0	0	0	0	0
9911	E1121	Type 2 diabetes mellitus with diabetic nephropathy	8	1	2	0	0	13.6438	0			2	73	26.7	1	0	2	0	0	0	9.43819	1.03172				9	48	1	0	0	0	0	1	1	0	0	0	0	0	0	0	0	1	0	0	0	0	0	0
855	E119	Type 2 diabetes mellitus without complications	0	0	2	1	0	2.94028	0	7.64653	1	1	78	38.9	1	1	1	0	0	0		1.01394	104	34	3	10	30	1	0	0	0	0	1	1	0	0	0	0	0	0	0	0	0	0	0	1	0	0	0
3635	E1122	Type 2 diabetes mellitus with diabetic chronic kidney disease	9	1	2	0	0	4.51389	0	284.385	0	1	88	22.4	1	0	2	0	0	0	4.96875	0.997588	122	58		8		0	1	0	0	1	0	0	0	0	0	0	0	0	0	1	0	1	0	0	0	0	0
857	E1165	Type 2 diabetes mellitus with hyperglycemia	1	1	2	1	0	2.94167	0			1	62	32.1	2	1	2	0	1	0	4.66736	0.804001	106	50	5	7	46	1	0	0	0	0	1	0	0	0	0	0	0	0	0	0	1	0	0	0	1	0	0
4003	E1142	Type 2 diabetes mellitus with diabetic polyneuropathy	5	1	2	0	0	4.6875	0			1	62	20.9	1	0	3	0	0	0	5.11042	1.03289	100	64		8		1	0	0	0	0	1	1	0	0	0	0	0	0	0	0	1	0	0	0	0	0	0
858	E119	Type 2 diabetes mellitus without complications	0	0	2	1	0	2.94167	0	17.7944	0	2	83	18.2	2	0	4	0	0	0		0.777754	100	60		7		0	0	0	0	0	0	1	0	0	0	0	0	0	0	0	0	0	0	0	0	0	0
10249	E119	Type 2 diabetes mellitus without complications	0	0	2	0	0	15.234	0			2	52	28.7	1	0	2	0	0	0	7.57222	1.0957	130	58		3	20	1	0	0	0	0	0	0	0	0	0	0	0	0	0	0	0	0	0	0	0	0	0
864	E119	Type 2 diabetes mellitus without complications	0	0	2	1	0	2.94306	1			1	60	25.7	2	0	2	0	0	1		0.812258	120	84		7		0	1	1	0	1	1	1	1	1	1	0	0	0	0	0	0	1	1	0	0	0	0
5061	E119	Type 2 diabetes mellitus without complications	0	0	2	0	0	5.36111	0			2	86	22.5	1	0	2	0	0	0	3.96597	1.00314				7		1	1	0	0	1	1	1	0	0	0	0	0	0	0	0	1	1	0	0	0	0	0
866	E1122	Type 2 diabetes mellitus with diabetic chronic kidney disease	9	1	2	1	0	2.94444	1			1	84	24.4	2	0	4	0	0	0		0.771223	120	60		9		1	1	1	0	1	1	1	0	0	0	0	0	0	0	0	0	1	0	0	1	0	0
701	E1122	Type 2 diabetes mellitus with diabetic chronic kidney disease	9	1	2	0	0	2.88958	1			1	63	29.5	2	0	2	0	0	0	67.741	0.817547	100	64		9	37	1	1	1	0	1	0	1	1	1	0	0	0	0	0	0	0	1	1	0	0	0	0
868	E1122	Type 2 diabetes mellitus with diabetic chronic kidney disease	9	1	2	1	0	2.94444	1			2	49	35.2	1	1	1	0	0	0		1.0832	108	58		8		0	0	0	0	0	1	1	0	0	0	0	0	0	0	0	0	0	0	1	0	0	0
3302	E1122	Type 2 diabetes mellitus with diabetic chronic kidney disease	9	1	2	0	0	4.16875	1			2	70	29.9	1	1	3	0	0	0		1.03605	135	87		9		0	0	1	0	0	0	1	0	0	0	0	0	0	0	0	0	0	0	0	0	0	0
877	E119	Type 2 diabetes mellitus without complications	0	0	2	1	1	2.94653	0			1	63	28.1	1	0	2	0	0	0	7.92431	1.03853	110	70		5	17	1	0	0	0	1	1	1	0	0	0	0	0	0	0	0	1	0	0	0	1	0	0
9122	E1165	Type 2 diabetes mellitus with hyperglycemia	1	1	2	0	0	10.7889	1			1	62	0.3	1	0	2	0	0	0		1.03035	100	60	3	9	73	1	1	1	0	1	1	1	0	1	1	0	0	0	0	0	1	1	1	0	0	0	0
878	E1140	Type 2 diabetes mellitus with diabetic neuropathy, unspecified	7	1	2	1	0	2.94722	0			2	49	33.5	2	1	3	0	1	0		0.82782	100	70		5		0	0	0	0	0	1	1	0	0	0	0	0	0	0	0	1	0	0	0	0	0	0
4550	E119	Type 2 diabetes mellitus without complications	0	0	2	0	0	4.92222	0			2	28	34.8	2	1	1	0	0	0	163.381	0.898127	140	63		2		1	0	0	0	0	1	0	0	0	0	0	0	0	0	0	0	0	0	0	0	0	0
879	E1121	Type 2 diabetes mellitus with diabetic nephropathy	8	1	2	1	0	2.94792	1	802.303	0	1	49	30.1	1	1	1	0	0	0		1.10298	101	60		5		1	0	0	0	1	1	1	0	0	0	0	0	0	0	0	1	0	0	0	0	0	0
3829	E119	Type 2 diabetes mellitus without complications	0	0	2	0	0	4.61458	0	321.447	0	1	91	31.3	2	1	4	0	0	0	3.25903	0.767005	103	64		7		1	0	0	0	0	0	1	0	0	0	0	0	0	0	0	0	0	0	0	0	0	0
881	E1151	Type 2 diabetes mellitus with diabetic peripheral angiopathy without gangrene	6	1	2	1	1	2.94792	1			1	69	35.7	1	1	2	1	0	0		1.03314	121	51		7	34	1	1	0	0	1	1	1	1	1	1	0	0	0	0	0	1	1	1	0	1	0	0
956	E119	Type 2 diabetes mellitus without complications	0	0	2	0	0	2.97292	1			1	58	24.6	1	0	1	0	0	0		1.057	100	58		4		0	0	0	0	0	1	1	0	0	0	0	0	0	0	0	1	0	0	0	0	0	0
888	E11319	Type 2 diabetes mellitus with unspecified diabetic retinopathy without macular edema	4	1	2	1	0	2.94931	1	836.707	0	2	77	31	1	1	2	0	0	0		1.00549	116	68		8		0	0	1	0	1	1	0	0	0	1	0	0	0	0	0	0	0	0	0	0	0	0
8372	E119	Type 2 diabetes mellitus without complications	0	0	2	0	0	8.96528	0			1	72	29.1	2	0	4	0	0	0	3.11667	0.797226	122	74		7		1	0	0	0	0	0	0	0	0	0	0	0	0	0	0	0	0	0	0	0	0	0
893	E119	Type 2 diabetes mellitus without complications	0	0	2	1	0	2.95139	0			1	80	39.4	2	1	3	0	0	0		0.774659	117	78		6		1	0	0	0	0	1	0	0	0	0	0	0	0	0	0	1	0	0	0	1	0	0
6022	E1140	Type 2 diabetes mellitus with diabetic neuropathy, unspecified	7	1	2	0	0	6.02986	0			1	80	28.5	1	0	4	0	0	0		1.00835	102	60		8	37	1	1	0	0	1	1	0	0	0	0	0	0	0	0	0	1	0	0	0	0	0	0
894	E1165	Type 2 diabetes mellitus with hyperglycemia	1	1	2	1	0	2.95139	0			1	76	22.6	1	0	2	0	0	0		0.999863	124	76		6		0	1	0	0	1	1	0	0	0	1	0	0	1	0	0	1	1	0	0	1	0	0
8396	E1122	Type 2 diabetes mellitus with diabetic chronic kidney disease	9	1	2	0	0	9.00208	0	5.58125	1	1	76	34	2	1	1	0	0	0		0.775443			4	12	85	1	0	1	0	1	1	0	0	0	0	0	0	0	0	0	1	0	0	0	0	0	0
895	E119	Type 2 diabetes mellitus without complications	0	0	2	1	0	2.95208	1			1	63	44.8	2	1	2	1	0	0		0.811857	110	75	3	9	31	1	1	1	0	1	1	1	0	0	1	0	0	0	0	0	1	1	0	0	0	0	0
8653	E11621	Type 2 diabetes mellitus with foot ulcer	3	1	2	0	0	9.66736	1			1	53	49.7	1	1	2	0	0	0	3.49792	1.08967	110	76		4		1	0	0	0	0	1	0	0	0	0	0	0	0	0	0	1	0	0	0	0	0	0
897	E1140	Type 2 diabetes mellitus with diabetic neuropathy, unspecified	7	1	2	1	0	2.95208	1	1278.39	0	1	78	37.9	2	1	4	1	0	0		0.774424	139	77		11		1	1	1	1	1	1	1	0	1	1	0	0	0	0	0	0	1	0	0	1	0	0
2744	E11621	Type 2 diabetes mellitus with foot ulcer	3	1	2	0	0	3.86667	1			1	78	38	2	1	4	0	0	0		0.782994	104	66		6		1	0	1	0	0	1	1	0	0	1	0	0	0	0	0	1	0	0	0	0	0	0
898	E1140	Type 2 diabetes mellitus with diabetic neuropathy, unspecified	7	1	2	1	0	2.95278	1			2	41	22.8	2	0	1	0	0	0		0.859584				3	38	0	0	0	0	0	1	1	0	0	0	0	0	0	0	0	1	0	0	0	0	0	0
10814	E1165	Type 2 diabetes mellitus with hyperglycemia	1	1	2	0	0	20.7875	1			2	42	39.3	1	1	2	0	0	0	858.878	1.1342	97	42		2		1	0	0	0	0	1	1	0	0	0	0	0	0	0	0	1	0	0	0	0	0	0
901	E119	Type 2 diabetes mellitus without complications	0	0	2	1	0	2.95278	0	235.967	0	1	81	32.4	2	1	3	0	0	0	236.738	0.781749	100	66		7		0	0	1	0	1	0	1	0	0	0	0	0	0	0	0	0	0	0	0	1	0	0
10396	E119	Type 2 diabetes mellitus without complications	0	0	2	0	0	16.3674	1			1	81	32.2	2	1	3	0	0	0		0.774028	104	50		7		0	1	1	0	1	1	1	0	0	1	0	0	0	0	0	0	1	0	0	1	0	0
902	E119	Type 2 diabetes mellitus without complications	0	0	2	1	0	2.95417	0			1	76	42.8	2	1	4	0	0	0		0.787484	100	68		6		0	0	1	0	1	1	1	1	0	0	0	0	0	0	0	1	0	0	0	0	0	0
5629	E1122	Type 2 diabetes mellitus with diabetic chronic kidney disease	9	1	2	0	0	5.78611	1			1	44	25.8	1	0	2	0	0	0	1117.6	1.12508	124	50	2	7	32	1	1	1	0	1	1	1	1	1	0	0	0	0	0	0	0	1	1	0	0	0	0
903	E1122	Type 2 diabetes mellitus with diabetic chronic kidney disease	9	1	2	1	0	2.95417	1	1112.47	0	2	74	32.3	2	1	1	0	0	0		0.789491				9		1	1	1	0	1	1	1	0	0	1	0	0	0	0	0	0	1	0	0	0	0	0
1839	E1122	Type 2 diabetes mellitus with diabetic chronic kidney disease	9	1	2	0	0	3.54444	0	569.319	0	2	74	32.5	2	1	1	0	0	0	10.0799	0.794863	135	64		12		0	1	1	0	1	1	0	0	1	0	0	0	0	0	0	0	1	1	0	0	0	0
907	E1140	Type 2 diabetes mellitus with diabetic neuropathy, unspecified	7	1	2	1	0	2.95625	1			1	78	26.8	2	0	4	0	0	0		0.784645	148	67		6		1	0	0	0	0	1	1	0	0	0	0	0	0	0	0	1	0	0	0	1	0	0
3740	E1122	Type 2 diabetes mellitus with diabetic chronic kidney disease	9	1	2	0	0	4.575	1			1	68	31.9	1	1	4	0	0	0		1.02878				10		1	1	1	0	1	1	1	0	0	1	0	0	0	0	0	0	1	0	0	0	0	0
908	E1121	Type 2 diabetes mellitus with diabetic nephropathy	8	1	2	1	0	2.95625	0	491.314	0	1	70	35.9	2	1	2	0	0	0		0.787607	110	60		10		1	0	1	0	1	1	1	0	1	0	0	0	0	0	0	0	0	0	0	1	0	0
2541	E1122	Type 2 diabetes mellitus with diabetic chronic kidney disease	9	1	2	0	0	3.79514	0	429.591	0	1	91	30.8	2	1	4	0	0	0	75.2632	0.76586	110	70		8		1	0	0	0	0	0	1	0	0	0	0	0	0	0	0	0	0	0	0	1	0	0
910	E1142	Type 2 diabetes mellitus with diabetic polyneuropathy	5	1	2	1	0	2.95694	0			2	68	27.5	1	0	2	0	1	0		1.02548	120	40		7		0	1	0	0	1	1	1	0	0	1	0	0	0	0	0	1	1	0	0	0	0	0
11338	E119	Type 2 diabetes mellitus without complications	0	0	2	0	0	38.634	1	221.083	0	2	78	22.3	2	0	2	0	0	0	189.68	0.786666	108	62		11		1	0	0	0	0	1	1	0	0	0	0	0	0	0	0	1	0	0	0	0	0	0
911	E119	Type 2 diabetes mellitus without complications	0	0	2	1	0	2.95764	1	985.19	0	1	56	21.5	1	0	2	0	0	0		1.06818	100	49		7		1	0	0	0	0	1	0	0	0	0	0	0	0	0	0	0	0	0	0	0	0	0
7681	E119	Type 2 diabetes mellitus without complications	0	0	2	0	0	7.88819	1			1	67	32.7	1	1	3	0	0	0	401.374	1.04626				5		1	0	0	0	0	1	1	0	0	0	0	0	0	0	0	1	0	0	0	0	0	0
913	E1122	Type 2 diabetes mellitus with diabetic chronic kidney disease	9	1	2	1	0	2.95833	1			2	67	24.8	1	0	2	0	0	0		1.04071	110	64	7	9	43	1	1	1	0	1	0	1	1	1	0	0	0	0	0	0	0	1	1	0	0	0	0
7313	E119	Type 2 diabetes mellitus without complications	0	0	2	0	0	7.54583	0			2	67	24.4	1	0	2	0	0	0	7.66042	1.04689	104	62		4		1	0	0	0	0	1	1	0	0	0	0	0	0	0	0	1	0	0	0	0	0	0
916	E119	Type 2 diabetes mellitus without complications	0	0	2	1	0	2.95903	0			1	80	19.3	2	0	1	0	0	0		0.776754	117	33		6		1	1	1	0	1	1	1	0	0	0	0	0	0	0	0	0	1	0	0	1	0	0
725	E119	Type 2 diabetes mellitus without complications	0	0	2	0	0	2.89861	0			1	81	36	1	1	2	0	0	0	7.72153	1.01204	116	69		6	33	1	1	0	0	1	1	1	0	0	0	0	0	0	0	0	1	1	0	0	0	0	0
918	E119	Type 2 diabetes mellitus without complications	0	0	2	1	0	2.95903	0			2	72	34.8	2	1	3	0	0	0	33.9611	0.797519	100	65		7		1	0	0	1	0	1	0	0	0	0	0	0	0	0	0	1	0	0	0	0	0	0
2043	E119	Type 2 diabetes mellitus without complications	0	0	2	0	0	3.625	0			2	61	22.6	2	0	2	1	0	0	2.73889	0.821964	118	65		10		0	0	0	0	0	0	1	0	0	0	0	0	0	0	0	0	0	0	0	0	0	0
921	E119	Type 2 diabetes mellitus without complications	0	0	2	1	0	2.96042	0			2	91	28.8	1	0	2	0	0	0		0.981842	112	65		7		0	0	0	0	0	1	1	0	1	0	0	0	0	0	0	1	0	0	0	0	0	0
7873	E119	Type 2 diabetes mellitus without complications	0	0	2	0	0	8.10069	1			1	65	31.9	2	1	2	0	0	0	539.755	0.810791	122	62		7		1	1	1	1	1	1	1	1	1	0	0	0	0	0	0	0	1	1	0	1	0	0
922	E119	Type 2 diabetes mellitus without complications	0	0	2	1	0	2.96042	0			1	58	28.8	2	0	1	0	0	0	97.2764	0.812686				4		1	0	0	0	0	1	1	0	0	0	0	0	0	0	0	1	0	0	0	0	0	0
3910	E1122	Type 2 diabetes mellitus with diabetic chronic kidney disease	9	1	2	0	0	4.64583	0	471.196	0	1	79	23.8	2	0	3	1	0	0	3.87639	0.785025	116	68		8		1	0	0	0	0	0	1	0	0	0	0	0	0	0	0	0	0	0	0	0	0	0
923	E11319	Type 2 diabetes mellitus with unspecified diabetic retinopathy without macular edema	4	1	2	1	0	2.96042	1	1113.38	0	2	74	19.3	1	0	2	0	0	0		1.01094				12		1	1	1	0	1	1	0	1	1	1	0	0	0	0	0	0	1	1	0	0	0	0
9673	E1122	Type 2 diabetes mellitus with diabetic chronic kidney disease	9	1	2	0	0	12.6389	0			2	64	35.9	1	1	1	0	0	0	3.69167	1.05606	102	56		9		0	1	0	0	1	0	1	0	1	0	0	0	0	0	0	0	1	1	0	0	0	0
924	E1165	Type 2 diabetes mellitus with hyperglycemia	1	1	2	1	0	2.96111	0			2	55		2		2	0	0	0		0.817399				5	33	1	0	0	0	0	0	1	0	1	0	0	0	0	0	0	0	0	1	0	0	0	0
50	E1122	Type 2 diabetes mellitus with diabetic chronic kidney disease	9	1	2	0	0	2.6125	0	9.30972	1		77	33.3	1	1	2	0	0	0		1.01814			2	11	88	1	1	1	0	1	0	1	1	1	1	0	0	1	0	0	0	1	1	0	0	1	0
925	E1142	Type 2 diabetes mellitus with diabetic polyneuropathy	5	1	2	1	0	2.96111	1	878.767	0	2	74	25.1	1	0	2	0	0	0		1.01674	103	59		6		0	1	0	0	1	1	1	0	0	0	0	0	0	0	0	1	1	0	0	0	0	0
212	E1152	Type 2 diabetes mellitus with diabetic peripheral angiopathy with gangrene	6	1	2	0	0	2.72431	1			2	84	20.2	2	0	2	0	0	0	14.8764	0.777408				7		1	0	0	0	0	1	0	0	0	1	0	0	1	0	0	1	0	0	0	0	0	0
939	E119	Type 2 diabetes mellitus without complications	0	0	2	1	0	2.96667	1			1	53	29.2	2	0	1	0	0	0		0.827473				4		0	0	0	0	0	1	0	0	0	0	0	0	0	0	0	1	0	0	0	1	0	0
3048	E119	Type 2 diabetes mellitus without complications	0	0	2	0	1	4.00208	0			1	53	29	2	0	1	0	0	0	20.6028	0.82009	107	52		4	22	1	0	0	0	0	0	0	0	0	0	0	0	1	0	0	0	0	0	0	0	0	0
941	E1165	Type 2 diabetes mellitus with hyperglycemia	1	1	2	1	0	2.96875	0			1	48	32.8	1	1	2	0	0	0		1.0752	132	56		4		0	1	0	0	1	1	0	0	0	1	0	0	0	0	0	0	1	0	0	0	0	0
6850	E1122	Type 2 diabetes mellitus with diabetic chronic kidney disease	9	1	2	0	0	6.88264	0	77.9653	0	1	79	22.5	2	0	4	0	0	0		0.774369	111	49		9		1	0	1	0	0	0	1	0	0	0	0	0	0	0	0	0	0	0	0	0	0	0
943	E1140	Type 2 diabetes mellitus with diabetic neuropathy, unspecified	7	1	2	1	0	2.96875	1			1	76	25.4	1	0	2	0	0	0		1.01616	148	114		9		1	1	1	0	1	1	1	0	1	1	0	0	0	0	0	0	1	0	0	1	0	0
565	E119	Type 2 diabetes mellitus without complications	0	0	2	0	0	2.85208	0			1	76	25.2	1	0	2	0	0	0	4.61181	1.02548	106	54		5		1	0	0	0	0	1	1	0	0	0	0	0	0	0	0	1	0	0	0	0	0	0
950	E119	Type 2 diabetes mellitus without complications	0	0	2	1	0	2.97153	1			1	82	26.6	1	0	2	0	0	0		0.997087	129	98		9		0	1	1	0	1	1	1	1	1	1	0	0	0	0	0	1	1	0	0	0	0	0
11451	E119	Type 2 diabetes mellitus without complications	0	0	2	0	0	52.7938	0			1	82	27.5	1	0	2	0	0	0	4.13889	1.01041	122	64		5		1	0	0	0	0	1	0	0	0	0	0	0	0	0	0	1	0	0	0	0	0	0
953	E1140	Type 2 diabetes mellitus with diabetic neuropathy, unspecified	7	1	2	1	0	2.97292	1			2	59	31.2	1	1	3	0	0	0	1033.57	1.07174			7	12	56	1	0	0	0	0	0	1	0	0	0	0	0	0	0	0	0	0	0	0	1	0	0
5791	E1140	Type 2 diabetes mellitus with diabetic neuropathy, unspecified	7	1	2	0	0	5.88681	1			2	38	36.8	1	1	1	0	0	0		1.11128	126	61		3		0	0	0	0	0	1	1	0	0	0	0	0	0	0	0	0	0	0	0	0	0	0
958	E1140	Type 2 diabetes mellitus with diabetic neuropathy, unspecified	7	1	2	1	0	2.97361	1	40.0833	0	1	65	27.2	1	0	1	0	0	0		1.04519				11		1	1	0	0	1	1	1	0	0	1	0	0	0	0	0	1	1	0	0	0	0	0
218	E11649	Type 2 diabetes mellitus with hypoglycemia without coma	2	1	2	0	0	2.72847	1			1	76	38.8	1	1	2	0	0	0	2.88889	1.02382				8		0	0	0	0	0	0	0	0	0	0	0	0	0	0	0	0	0	0	0	0	0	0
961	E119	Type 2 diabetes mellitus without complications	0	0	2	1	0	2.975	0			1	70	22.6	1	0	2	0	0	0		1.02072	144	53		5		1	0	0	0	0	0	1	0	0	0	0	0	0	0	0	0	0	0	0	0	0	0
9248	E119	Type 2 diabetes mellitus without complications	0	0	2	0	0	11.0757	0			1	70	34	2	1	1	0	0	0	2.85417	0.802321				9		1	1	0	0	1	1	1	1	1	0	0	0	1	0	0	1	1	1	0	0	0	0
963	E1122	Type 2 diabetes mellitus with diabetic chronic kidney disease	9	1	2	1	0	2.975	0	69.3285	0	2	65	38.2	1	1	2	0	0	0		1.04628	174	57		9		1	1	1	1	1	0	1	0	0	1	0	0	0	0	0	0	1	0	0	0	0	0
9885	E119	Type 2 diabetes mellitus without complications	0	0	2	0	0	13.4778	0			1	50	53	2	1	3	0	0	0		0.845211	107	61		5	23	1	1	1	0	1	1	1	1	1	0	0	0	0	0	0	0	1	1	0	0	0	0
964	E1142	Type 2 diabetes mellitus with diabetic polyneuropathy	5	1	2	1	0	2.975	0			1	72	22.3	2	0	4	0	0	0		0.785387	120	68		7		1	0	0	0	0	1	0	0	0	0	0	0	0	0	0	1	0	0	0	1	0	0
11163	E1122	Type 2 diabetes mellitus with diabetic chronic kidney disease	9	1	2	0	0	28.134	1			2	77	24.1	1	0	2	0	0	0	5.02431	1.02162				10		1	0	0	0	0	0	1	0	1	0	0	0	0	0	0	0	0	1	0	0	0	0
966	E1165	Type 2 diabetes mellitus with hyperglycemia	1	1	2	1	0	2.97569	1			1	61	39.3	2	1	1	0	0	0		0.817345	104	80		7		0	0	0	0	1	1	1	0	0	0	0	0	0	0	0	1	0	0	0	1	0	0
9068	E119	Type 2 diabetes mellitus without complications	0	0	2	0	0	10.6618	0			1	61	27.9	1	0	2	0	0	0	2.83472	1.06452	146	91		4		1	0	0	0	0	1	1	0	0	0	0	0	0	0	0	1	0	0	0	0	0	0
974	E119	Type 2 diabetes mellitus without complications	0	0	2	1	0	2.97917	1	167.463	0	1	69	29.9	1	1	2	0	0	0	164.131	1.04073	113	90		11		1	1	0	0	1	1	1	0	0	0	0	0	0	0	1	1	1	0	0	0	0	0
3007	E119	Type 2 diabetes mellitus without complications	0	0	2	0	0	3.98611	0			1	69	30	1	1	2	0	0	0	9.74236	1.04231				5	48	1	0	0	0	0	1	1	0	0	0	0	0	0	0	0	1	0	0	0	0	0	0
980	E1122	Type 2 diabetes mellitus with diabetic chronic kidney disease	9	1	2	1	0	2.98125	1			2	70	25.1	1	0	2	0	0	0		1.0248	100	50		9		0	0	1	0	1	1	0	1	0	1	0	0	0	0	0	0	0	0	0	0	0	0
6330	E119	Type 2 diabetes mellitus without complications	0	0	2	0	0	6.46528	0			2	70	24.9	1	0	2	0	0	0	42.6056	1.04044	130	80		7		1	0	0	0	0	1	0	0	0	0	0	1	0	0	0	1	0	0	0	0	0	0
981	E1140	Type 2 diabetes mellitus with diabetic neuropathy, unspecified	7	1	2	1	0	2.98125	0			2	43	26.8	2	0	1	0	0	1		0.848301	100	80		5	42	0	0	0	0	1	1	1	0	0	0	0	0	0	0	0	1	0	0	0	0	0	0
2026	E119	Type 2 diabetes mellitus without complications	0	0	2	0	0	3.61944	1	668.322	0	2	75	33.3	2	1	4	0	0	0		0.786479	107	53		6		1	0	0	0	0	1	1	0	0	0	0	0	0	0	0	1	0	0	0	0	0	0
984	E1122	Type 2 diabetes mellitus with diabetic chronic kidney disease	9	1	2	1	0	2.98194	1	90.0306	0	2	62	27.6	1	0	1	0	0	0		1.0437	100	58	4	9	57	1	1	1	0	1	0	1	0	0	1	0	0	0	0	0	0	1	0	0	0	0	0
8933	E119	Type 2 diabetes mellitus without complications	0	0	2	0	0	10.0993	0	350.872	0	2	83	33.9	2	1	2	0	0	0	9.47569	0.779679	110	58		6		0	0	0	0	0	1	0	0	0	0	0	0	0	0	0	1	0	0	0	0	0	0
986	E1122	Type 2 diabetes mellitus with diabetic chronic kidney disease	9	1	2	1	0	2.98264	1			2	43	28.9	1	0	2	0	0	0		1.09048				6		1	0	0	0	0	1	0	0	0	0	0	0	0	0	0	0	0	0	0	0	0	0
1800	E119	Type 2 diabetes mellitus without complications	0	0	2	0	0	3.52222	0			2	53	23.8	2	0	2	0	0	0	4.57222	0.841244	141	69		4		1	0	0	0	0	1	1	0	0	0	0	0	0	0	0	1	0	0	0	0	0	0
988	E119	Type 2 diabetes mellitus without complications	0	0	2	1	0	2.98264	1	386.417	0	1	68	29.7	2	0	2	0	0	0		0.791642	115	64		11		1	1	1	1	1	1	1	1	1	0	0	0	0	0	0	1	0	0	0	0	0	0
8218	E119	Type 2 diabetes mellitus without complications	0	0	2	0	0	8.77292	1			1	68	28.9	2	0	2	0	0	0		0.789935				5		0	0	0	0	0	0	1	0	0	0	0	0	0	0	0	0	0	0	0	1	0	0
1000	E119	Type 2 diabetes mellitus without complications	0	0	2	1	0	2.98889	0			2	69	34.6	1	1	3	0	0	0		1.02889	131	51		6		0	0	0	0	0	1	0	0	0	0	0	0	0	0	0	1	0	0	0	0	0	0
9678	E1165	Type 2 diabetes mellitus with hyperglycemia	1	1	2	0	0	12.6562	1			2	48	39.4	1	1	1	0	0	0	6.03264	1.10843	128	70		7		1	1	0	0	1	1	1	1	0	1	0	0	0	0	0	1	1	0	0	0	0	0
1006	E119	Type 2 diabetes mellitus without complications	0	0	2	1	0	2.99097	1	604.988	0	1	69	40.8	2	1	2	0	0	0		0.792277	148	62		6		1	1	1	0	1	1	1	0	1	1	0	0	0	0	0	1	1	1	0	1	0	0
10907	E119	Type 2 diabetes mellitus without complications	0	0	2	0	0	21.941	0			1	79	24.1	2	0	3	0	0	0	3.73681	0.785356	117	79		6		0	0	0	0	0	1	0	0	0	0	0	0	0	0	0	1	0	0	0	0	0	0
1007	E119	Type 2 diabetes mellitus without complications	0	0	2	1	0	2.99097	0			2	74	30.1	2	1	2	0	0	0	618.495	0.786052	100	50		6		0	1	0	0	1	1	1	0	0	1	0	0	0	0	0	1	1	0	0	1	0	0
3217	E1122	Type 2 diabetes mellitus with diabetic chronic kidney disease	9	1	2	0	0	4.10417	1	1386.2	0	2	53	23.7	1	0	1	0	0	0		1.06805	110	59		7		1	1	1	0	1	0	1	1	1	1	0	0	0	0	0	0	1	0	0	0	0	0
1009	E11319	Type 2 diabetes mellitus with unspecified diabetic retinopathy without macular edema	4	1	2	1	0	2.99167	1			2	64	32.3	2	1	1	0	0	0		0.793486	126	80		11		0	1	1	0	1	1	1	0	1	1	0	0	0	0	0	0	1	0	0	0	0	0
1510	E119	Type 2 diabetes mellitus without complications	0	0	2	0	0	3.27917	0			1	28	39.6	2	1	1	0	0	0		0.925661	104	60		2		0	0	0	0	0	0	0	0	0	0	0	0	0	0	0	0	0	0	0	1	0	0
1016	E119	Type 2 diabetes mellitus without complications	0	0	2	1	0	2.99514	0			2	51	51	2	1	1	0	0	0		0.826976	143	45		4		1	0	0	0	0	1	0	0	0	0	0	0	0	0	0	0	0	0	0	0	0	0
7614	E1122	Type 2 diabetes mellitus with diabetic chronic kidney disease	9	1	2	0	0	7.82917	0	285.278	0	2	61	23.1	1	0	3	0	0	1	11.8917	1.06589				9	34	1	1	1	0	1	1	0	0	1	0	0	0	0	0	0	1	1	1	0	0	0	0
1017	E119	Type 2 diabetes mellitus without complications	0	0	2	1	0	2.99583	0			1	91	22.2	1	0	2	0	0	0	6.90556	0.991781	100	60		7		1	0	1	0	0	1	0	0	0	0	0	0	0	0	0	1	0	0	0	0	0	0
2819	E1122	Type 2 diabetes mellitus with diabetic chronic kidney disease	9	1	2	0	0	3.89653	1	216.365	0	1	91	33.3	2	1	1	0	0	0	93.9896	0.76692	100	60		11		1	0	1	0	0	0	1	0	0	0	0	0	0	0	0	0	0	0	0	0	0	0
1019	E119	Type 2 diabetes mellitus without complications	0	0	2	1	0	2.99583	1	163.79	0	1	79	24.1	2	0	4	0	0	0		0.773967	103	55		8		0	1	1	0	1	1	1	0	1	1	0	0	0	0	0	1	1	0	0	1	0	0
4519	E119	Type 2 diabetes mellitus without complications	0	0	2	0	0	4.90625	0			1	48	34.4	1	1	2	1	0	0		1.10821			3	2	41	1	1	0	0	1	1	1	0	0	0	0	0	0	0	0	1	1	0	0	0	0	0
1025	E11319	Type 2 diabetes mellitus with unspecified diabetic retinopathy without macular edema	4	1	2	1	0	2.99792	1			1	66	29.5	1	0	4	0	0	0		1.04014				10		1	1	1	0	1	1	1	1	0	1	0	0	0	0	0	0	1	0	0	0	0	0
7368	E119	Type 2 diabetes mellitus without complications	0	0	2	0	0	7.60972	0			1	76	24.9	2	0	4	0	0	0	22.7493	0.791691				7		1	0	1	0	1	0	0	0	0	0	0	0	0	0	0	0	0	0	0	0	0	0
1030	E1122	Type 2 diabetes mellitus with diabetic chronic kidney disease	9	1	2	1	0	2.99931	1	268.062	0	2	52	54.6	2	1	1	0	0	0		0.827241	110	60		9		0	0	1	0	1	1	1	0	0	0	0	0	0	0	0	0	0	0	0	0	0	0
3509	E119	Type 2 diabetes mellitus without complications	0	0	2	0	0	4.39236	1			2	41	31.5	1	1	1	0	0	0	127.068	1.13978	156	98	2	3	30	1	0	0	0	0	1	0	0	0	0	0	0	1	0	0	1	0	0	0	0	0	0
1032	E1165	Type 2 diabetes mellitus with hyperglycemia	1	1	2	1	1	3	1	166.631	0	1	72	38.8	1	1	2	0	0	0	56.4986	1.0334	122	74	5	12	27	1	1	1	0	1	0	0	0	0	0	0	0	0	0	0	0	1	0	1	0	0	0
4090	E1142	Type 2 diabetes mellitus with diabetic polyneuropathy	5	1	2	0	0	4.72569	0			1	61	26.7	1	0	1	0	0	0	8.96389	1.06556	100	40	4	5	42	1	0	0	0	0	1	0	0	0	0	0	0	0	0	0	1	0	0	0	0	0	0
1035	E119	Type 2 diabetes mellitus without complications	0	0	2	1	0	3.00139	0	22.7181	1	2	31		1		1	0	0	0		1.18991	147	84	5	1	89	1	0	0	0	0	0	0	0	0	0	0	0	0	0	0	0	0	0	0	0	0	0
54	E119	Type 2 diabetes mellitus without complications	0	0	2	0	0	2.61806	0	7.31597	0	1	91	23.3	1	0	4	0	0	0	4.06042	0.993176	110	64		6		0	1	0	0	1	1	1	0	1	0	0	0	0	0	0	1	1	1	0	0	0	0
1036	E1122	Type 2 diabetes mellitus with diabetic chronic kidney disease	9	1	2	1	0	3.00139	1	1047.98	0	2	63	27.8	1	0	2	0	0	0		1.04085	107	62		8		0	1	1	1	1	1	1	0	1	1	0	0	0	0	0	0	1	0	0	0	0	0
2393	E1122	Type 2 diabetes mellitus with diabetic chronic kidney disease	9	1	2	0	0	3.74028	1			2	63	39.5	2	1	1	0	0	0		0.795027				10		0	0	1	0	0	1	1	0	0	1	0	0	0	0	0	1	0	0	0	1	0	0
1038	E1165	Type 2 diabetes mellitus with hyperglycemia	1	1	2	1	0	3.00208	0			2	32	42.1	2	1	1	0	0	0		0.887847	133	60		1	24	1	1	0	0	1	1	1	0	0	0	0	0	0	0	0	1	1	0	0	0	0	0
3551	E119	Type 2 diabetes mellitus without complications	0	0	2	0	0	4.44583	0	6	1	2	64	47.3	2	1	4	0	0	0	6.44236	0.815757	143	44	4	12	134	1	0	0	0	0	1	0	0	0	0	0	0	0	0	0	1	0	0	0	0	0	0
1041	E1122	Type 2 diabetes mellitus with diabetic chronic kidney disease	9	1	2	1	0	3.00278	0	9.97917	0	2	67	30.6	1	1	2	0	0	0		1.02971	120	76	6	9	66	1	0	1	0	0	1	0	0	0	0	0	0	0	0	0	0	0	0	0	0	0	0
3646	E119	Type 2 diabetes mellitus without complications	0	0	2	0	0	4.52083	1			2	67	30.1	1	1	2	0	0	0		1.02774	126	54		5		1	1	0	0	1	1	1	0	0	0	0	0	0	0	0	1	0	0	0	1	0	0
1049	E119	Type 2 diabetes mellitus without complications	0	0	2	1	0	3.00417	0	32.9236	0	1	78	30	1	1	2	0	0	0		1.00679	100	57		9		1	1	0	0	1	1	1	0	0	1	0	0	0	0	0	1	1	0	0	0	0	0
2331	E1122	Type 2 diabetes mellitus with diabetic chronic kidney disease	9	1	2	0	0	3.72431	0	376.914	0	1	78	30	1	1	2	0	0	0		1.01583	123	72		9		1	1	1	0	1	0	1	0	1	1	0	0	0	0	0	0	1	0	0	0	0	0
1052	E1140	Type 2 diabetes mellitus with diabetic neuropathy, unspecified	7	1	2	1	0	3.00556	1			1	46	25.8	2	0	2	0	0	0		0.846697	100	70		9		1	1	1	0	1	1	1	1	1	1	0	0	0	0	0	0	1	0	0	0	0	0
7229	E1122	Type 2 diabetes mellitus with diabetic chronic kidney disease	9	1	2	0	0	7.35556	1			2	72	34.2	2	1	1	0	0	0	603.911	0.782969	120	60		13		0	0	0	0	0	0	1	0	0	1	0	0	0	0	0	0	0	0	0	1	0	0
1056	E11649	Type 2 diabetes mellitus with hypoglycemia without coma	2	1	2	1	1	3.00625	0			2	70		1		2	0	0	0	32.416	1.03967	100	58	2	5	52	1	0	0	0	0	1	0	0	0	0	0	0	0	0	0	1	0	0	0	0	0	0
55	E1122	Type 2 diabetes mellitus with diabetic chronic kidney disease	9	1	2	0	0	2.61875	1			1	66		1		2	0	1	0	131.875	1.05044	149	55	2	8	35	1	1	1	0	1	0	1	1	0	1	0	0	0	0	0	0	1	0	0	1	0	0
1057	E119	Type 2 diabetes mellitus without complications	0	0	2	1	0	3.00694	0			1	54	49.8	2	1	2	0	0	0	6.66458	0.832985	100	60		4	20	1	0	0	0	0	0	0	0	0	0	0	0	0	0	0	0	0	0	0	1	0	0
9773	E119	Type 2 diabetes mellitus without complications	0	0	2	0	0	12.8896	0			2	79	30.2	2	1	1	0	0	0	2.93958	0.786249	118	62		6		1	0	0	0	1	1	1	0	0	0	0	0	0	0	0	1	0	0	0	1	0	0
1058	E119	Type 2 diabetes mellitus without complications	0	0	2	1	0	3.00764	1			2	59	26	1	0	3	0	0	0	617.172	1.07077	101	53		3		0	0	0	0	0	1	1	0	0	0	0	0	0	0	0	1	0	0	0	0	0	0
4277	E119	Type 2 diabetes mellitus without complications	0	0	2	0	0	4.79375	0			2	69	20.9	2	0	3	0	0	0	12.0847	0.803789	100	60		5		1	0	0	0	0	1	0	0	0	0	0	0	0	0	0	1	0	0	0	0	0	0
1059	E119	Type 2 diabetes mellitus without complications	0	0	2	1	0	3.00833	0			1	75		2		2	0	0	0	10.5319	0.792818	105	66	2	8	52	1	0	0	0	0	1	0	0	1	0	0	0	0	0	0	1	0	1	0	1	0	0
56	E119	Type 2 diabetes mellitus without complications	0	0	2	0	0	2.61944	1			1	42	42.8	2	1	1	0	0	0	58.0174	0.875535	110	60		2		1	0	0	0	0	0	0	0	0	0	0	0	0	0	0	0	0	0	0	0	0	0
1061	E119	Type 2 diabetes mellitus without complications	0	0	2	1	0	3.00833	1	229.244	0	1	60	45.2	2	1	1	0	0	0		0.815703	148	73		6		1	0	0	0	0	1	0	0	0	0	0	0	0	0	0	1	0	0	0	0	0	0
8256	E1122	Type 2 diabetes mellitus with diabetic chronic kidney disease	9	1	2	0	0	8.82222	1			1	60	45.2	2	1	1	0	0	0	7.92708	0.824695	110	76	2	9	58	1	0	1	0	0	0	1	0	0	0	0	0	0	0	0	0	0	0	0	1	0	0
1062	E119	Type 2 diabetes mellitus without complications	0	0	2	1	0	3.00903	1	640.989	0	1	76	29.3	1	0	2	0	0	0	637.786	1.02018	100	76		6		1	0	1	0	1	1	1	0	1	0	0	0	0	0	0	1	0	0	0	0	0	0
7090	E1165	Type 2 diabetes mellitus with hyperglycemia	1	1	2	0	0	7.08264	1	57.2278	0	1	76	29.8	1	0	2	0	0	0		1.02143	100	60		9		1	1	1	0	1	1	1	0	1	0	0	0	0	0	0	0	1	0	0	0	0	0
1066	E119	Type 2 diabetes mellitus without complications	0	0	2	1	0	3.00972	0			1	91	27.5	1	0	4	0	0	0		0.982543	110	60		6	34	1	0	0	0	0	1	0	0	0	0	0	0	0	0	0	1	0	0	0	0	0	0
6183	E1165	Type 2 diabetes mellitus with hyperglycemia	1	1	2	0	0	6.21458	1			1	91	27.4	1	0	4	0	0	0	109.075	0.987592	136	70		8		0	1	0	0	1	1	1	0	1	0	0	0	0	0	0	0	1	1	0	1	0	0
1067	E1165	Type 2 diabetes mellitus with hyperglycemia	1	1	2	1	0	3.01042	0			1	41	20.3	1	0	1	0	1	1		1.1323	126	76		2		0	0	0	0	0	1	0	0	0	0	0	0	0	0	0	1	0	0	0	0	0	0
1124	E1122	Type 2 diabetes mellitus with diabetic chronic kidney disease	9	1	2	0	0	3.02917	1	863.183	0	1	83	21.6	2	0	4	0	0	0	496.905	0.779558	156	66		9		0	0	0	0	0	0	0	0	0	0	0	0	0	0	0	0	0	0	0	0	0	0
1069	E1151	Type 2 diabetes mellitus with diabetic peripheral angiopathy without gangrene	6	1	2	1	0	3.01111	1	151.988	0	1	80	24.9	2	0	4	0	0	0		0.77131				10		0	1	1	0	1	1	1	0	1	1	0	0	0	0	0	1	1	1	0	1	0	0
10127	E119	Type 2 diabetes mellitus without complications	0	0	2	0	0	14.6653	0			1	80	25.2	2	0	4	0	0	0	6.13889	0.783109	106	57		5	41	0	0	0	0	1	1	0	0	0	0	0	0	0	0	0	1	0	0	0	0	0	0
1070	E119	Type 2 diabetes mellitus without complications	0	0	2	1	0	3.01111	0			1	58	37.6	2	1	3	0	0	0		0.806336	104	49		6		0	1	1	0	1	1	1	0	1	1	0	0	0	0	0	1	1	1	0	0	0	0
8286	E119	Type 2 diabetes mellitus without complications	0	0	2	0	0	8.86181	0			1	68	21.6	2	0	4	0	0	0	7.86042	0.805723				5		0	0	0	0	0	1	1	0	0	0	0	0	0	0	0	0	0	0	0	0	0	0
1072	E1122	Type 2 diabetes mellitus with diabetic chronic kidney disease	9	1	2	1	0	3.01111	1			2	91	35.7	2	1	4	1	0	0		0.754999	119	77		11		0	1	1	0	1	1	1	0	0	0	0	0	0	0	0	0	1	0	0	0	0	0
9296	E119	Type 2 diabetes mellitus without complications	0	0	2	0	0	11.3917	0			2	69	12.4	2	0	2	0	0	0	8.44444	0.803653				5		0	0	0	0	0	0	0	0	0	0	0	0	0	0	0	0	0	0	0	1	0	0
1073	E1165	Type 2 diabetes mellitus with hyperglycemia	1	1	2	1	0	3.0125	0			1	57		2		3	0	0	0	27.5382	0.830479			2	5	50	1	1	0	0	1	0	0	0	1	0	0	0	0	0	0	0	1	1	0	0	0	0
57	E1165	Type 2 diabetes mellitus with hyperglycemia	1	1	2	0	0	2.61944	0			1	31	31.5	1	1	1	0	0	0		1.17881	100	70		1		1	0	0	0	0	0	1	0	0	0	0	0	0	0	0	0	0	0	0	0	0	0
1076	E119	Type 2 diabetes mellitus without complications	0	0	2	1	0	3.01389	0			1	53	26.1	1	0	4	0	1	0		1.08385	114	66	2	10	68	1	0	0	0	0	1	0	0	0	0	0	0	0	0	0	1	0	0	0	0	0	0
306	E1165	Type 2 diabetes mellitus with hyperglycemia	1	1	2	0	0	2.77083	1			2	79	45.7	2	1	2	0	0	0	109.719	0.785938	134	62	2	13	52	0	0	0	0	0	1	1	0	0	0	0	0	0	0	0	0	0	0	0	0	0	0
1080	E119	Type 2 diabetes mellitus without complications	0	0	2	1	0	3.01458	1	1520.86	0	1	72	37.5	2	1	4	0	0	0		0.783601				6		1	1	1	0	1	1	1	0	1	1	0	0	0	0	0	1	1	0	0	0	0	0
7065	E119	Type 2 diabetes mellitus without complications	0	0	2	0	0	7.05833	1			2	66	27.7	1	0	1	0	0	0		1.04943	108	61		8	38	1	1	0	0	1	1	1	0	1	0	0	1	0	0	0	1	1	1	0	0	0	0
1088	E1122	Type 2 diabetes mellitus with diabetic chronic kidney disease	9	1	2	1	0	3.01736	1			2	75	30.3	2	1	1	0	0	0		0.776555	102	60		9		0	0	1	0	1	1	1	1	0	0	0	0	0	0	0	1	0	0	0	0	0	0
9149	E1122	Type 2 diabetes mellitus with diabetic chronic kidney disease	9	1	2	0	0	10.8562	1			2	65	34.7	1	1	1	0	0	0	5.78056	1.0514	154	83		10		1	0	1	0	0	0	1	0	0	0	0	0	0	0	0	0	0	0	0	0	0	0
1089	E119	Type 2 diabetes mellitus without complications	0	0	2	1	0	3.01806	0			1	56	26.3	2	0	4	0	0	0	12.4563	0.81632				4		1	0	1	0	0	0	1	0	0	0	0	0	0	0	0	0	0	0	0	1	0	0
10059	E119	Type 2 diabetes mellitus without complications	0	0	2	0	0	14.1736	0			2	71	23.1	2	0	2	0	0	0	5.00278	0.800915	113	75		5		1	0	0	0	0	1	0	0	0	0	0	0	0	0	0	1	0	0	0	0	0	0
1093	E119	Type 2 diabetes mellitus without complications	0	0	2	1	0	3.01806	0			2	53		1		2	0	0	0	7.45625	1.09211	100	62		6	38	1	0	0	0	0	1	1	0	0	0	0	0	0	0	0	1	0	0	0	0	0	0
59	E1165	Type 2 diabetes mellitus with hyperglycemia	1	1	2	0	0	2.62153	0			1	53	37.7	2	1	2	0	1	0	2.99444	0.823637				7		0	0	1	0	1	0	0	0	0	0	0	0	0	0	0	0	0	0	0	1	0	0
1096	E1165	Type 2 diabetes mellitus with hyperglycemia	1	1	2	1	0	3.02014	1	486.257	0	2	65	18.8	1	0	2	0	0	0	482.919	1.05365	108	70		7		1	1	1	0	1	1	1	1	1	0	0	0	1	0	0	1	1	1	0	0	0	0
6120	E119	Type 2 diabetes mellitus without complications	0	0	2	0	0	6.13403	0			2	76	41.8	2	1	2	0	0	0	9.57708	0.7914	104	71	2	6	48	1	0	0	0	0	1	0	0	0	0	0	0	0	0	0	1	0	0	0	0	0	0
1098	E1122	Type 2 diabetes mellitus with diabetic chronic kidney disease	9	1	2	1	0	3.02153	1			1	50	30.6	1	1	2	0	0	0		1.07291	104	60		9	43	1	0	0	0	0	1	1	0	0	0	0	0	0	0	0	1	0	0	0	0	0	0
4844	E1165	Type 2 diabetes mellitus with hyperglycemia	1	1	2	0	0	5.09583	0	268.575	0	1	60	25.6	2	0	2	0	0	0	3.2	0.825496	132	74		6	32	1	0	0	0	0	0	0	0	0	0	0	0	0	0	0	0	0	0	0	0	0	0
1107	E1122	Type 2 diabetes mellitus with diabetic chronic kidney disease	9	1	2	1	0	3.02431	0			1	87	33.2	1	1	2	0	0	0	36.9667	0.999634				8		1	0	1	0	1	0	1	0	0	0	0	0	0	0	0	0	0	0	0	0	0	0
2908	E119	Type 2 diabetes mellitus without complications	0	0	2	0	0	3.9375	1			1	76	22.3	1	0	1	0	0	0	52.9194	1.02454	132	66		10	47	1	1	0	0	1	1	1	1	1	0	0	0	0	0	0	1	0	1	0	0	0	0
1108	E1122	Type 2 diabetes mellitus with diabetic chronic kidney disease	9	1	2	1	0	3.02431	1			1	73	28.3	1	0	1	0	0	0	243.458	1.01945	107	81		9		0	0	0	0	0	0	1	0	0	0	0	0	0	0	1	0	0	0	0	0	0	0
9169	E119	Type 2 diabetes mellitus without complications	0	0	2	0	0	10.8833	0			1	83	23.6	2	0	1	0	0	0		0.777302	130	80		6		1	0	0	0	0	1	1	0	0	0	0	0	0	0	0	1	0	0	0	0	0	0
1111	E119	Type 2 diabetes mellitus without complications	0	0	2	1	0	3.025	1	583.351	0	1	87	35.1	1	1	2	0	0	0		0.989693	110	76		6		1	1	1	0	1	1	1	1	1	1	0	0	1	0	0	1	1	1	0	1	0	0
7740	E1122	Type 2 diabetes mellitus with diabetic chronic kidney disease	9	1	2	0	0	7.94653	1			1	87	35.2	1	1	2	1	0	0	6.72569	1.00073	141	63		8	22	1	1	0	0	1	0	1	0	0	0	0	0	0	0	0	0	1	0	0	0	0	0
1112	E1140	Type 2 diabetes mellitus with diabetic neuropathy, unspecified	7	1	2	1	0	3.02569	1			1	66	26	1	0	1	1	0	1	1047.65	1.04934	120	66	2	5	50	1	0	0	0	0	1	0	0	0	0	0	0	0	0	0	1	0	0	0	0	0	0
1927	E1122	Type 2 diabetes mellitus with diabetic chronic kidney disease	9	1	2	0	0	3.58403	0			1	66	26.4	1	0	1	0	0	0	3.03958	1.03812				9		1	0	0	0	0	0	1	0	0	0	0	0	0	0	0	0	0	0	0	0	0	0
1113	E119	Type 2 diabetes mellitus without complications	0	0	2	1	0	3.02639	1			1	59	44.8	1	1	2	0	0	0		1.05629	110	50	4	6	56	1	0	1	0	0	1	1	0	0	0	0	0	0	0	0	1	0	0	0	0	0	0
3639	E119	Type 2 diabetes mellitus without complications	0	0	2	0	0	4.51806	0			1	69	28.4	1	0	3	0	0	0	3.15417	1.01621	128	58		7		0	0	0	0	0	1	1	0	0	0	0	0	0	0	0	1	0	0	0	0	0	0
1115	E1165	Type 2 diabetes mellitus with hyperglycemia	1	1	2	1	0	3.02639	1	235.591	0	1	80	30.5	2	1	4	0	0	0		0.778336	115	77		9		0	1	1	0	1	1	1	0	0	0	0	0	0	0	1	0	0	0	0	1	0	0
2625	E1165	Type 2 diabetes mellitus with hyperglycemia	1	1	2	0	0	3.825	0	229.778	0	1	80	30.8	2	1	4	0	0	0		0.76889	102	80		10		0	1	1	0	1	1	1	0	1	1	0	0	0	0	0	0	1	1	0	0	0	0
1118	E1142	Type 2 diabetes mellitus with diabetic polyneuropathy	5	1	2	1	0	3.02778	0			1	79	31.6	2	1	4	0	0	0	8.59792	0.770072	104	70		11	33	1	1	1	0	1	0	1	0	1	0	0	0	0	0	0	0	1	1	0	0	0	0
3679	E1165	Type 2 diabetes mellitus with hyperglycemia	1	1	2	0	0	4.53958	0	86.1646	0	1	79	31.8	2	1	4	0	0	0	8.66667	0.785324	100	69		12		1	0	0	0	0	1	1	0	0	0	0	0	0	0	0	1	0	0	0	0	0	0
1120	E1165	Type 2 diabetes mellitus with hyperglycemia	1	1	2	1	1	3.02778	0	58.0417	1		65		1			0	0	0		1.04626	110	68	2	7	73	1	0	0	0	0	1	0	0	0	0	0	0	0	0	0	1	0	0	0	1	0	0
61	E119	Type 2 diabetes mellitus without complications	0	0	2	0	0	2.62222	1			1	66	26.1	2	0	2	0	0	0	786.663	0.811774	103	55		7		1	0	1	0	1	1	1	0	0	0	0	0	0	0	0	0	0	0	0	0	0	0
1122	E119	Type 2 diabetes mellitus without complications	0	0	2	1	0	3.02917	0			1	74	25.9	2	0	1	0	0	0		0.790126	100	58		8		1	1	0	0	1	1	0	0	0	1	0	0	0	0	0	1	1	0	0	1	0	0
3154	E1152	Type 2 diabetes mellitus with diabetic peripheral angiopathy with gangrene	6	1	2	0	0	4.06389	1	26.0771	1	1	75	42.2	1	1	2	0	0	0	26.8792	1.02699	103	61	8	11	76	1	1	1	0	1	1	1	0	1	0	0	0	0	0	0	1	1	1	0	0	0	0
1123	E119	Type 2 diabetes mellitus without complications	0	0	2	1	0	3.02917	1			1	78	21.2	1	0	2	0	0	0		1.01368				7		0	0	1	0	1	1	0	0	0	0	0	0	0	0	0	0	0	0	0	0	0	0
10722	E1151	Type 2 diabetes mellitus with diabetic peripheral angiopathy without gangrene	6	1	2	0	0	19.7153	0			1	78	21.4	1	0	2	0	0	0	8.91458	1.01949	120	78		8		1	1	1	0	1	1	1	0	1	0	0	0	0	0	0	0	0	1	0	1	0	0
1126	E119	Type 2 diabetes mellitus without complications	0	0	2	1	0	3.03056	0			2	67	27.9	1	0	2	0	1	0	4.90625	1.04773	102	60		5	41	1	0	0	0	0	1	0	0	0	0	0	0	0	0	0	1	0	0	0	0	0	0
3165	E1165	Type 2 diabetes mellitus with hyperglycemia	1	1	2	0	0	4.06736	0			2	67	27.8	1	0	2	0	0	0	3.18542	1.04847	139	58		5		0	0	0	0	0	1	0	0	0	0	0	0	0	0	0	1	0	0	0	0	0	0
1129	E1165	Type 2 diabetes mellitus with hyperglycemia	1	1	2	1	0	3.03194	1			1	80	31.2	2	1	4	0	0	0	213.969	0.783486	143	58		10		1	0	0	0	0	1	1	0	0	0	0	0	0	0	0	0	0	0	0	1	0	0
6015	E119	Type 2 diabetes mellitus without complications	0	0	2	0	0	6.025	1			1	80	31.2	2	1	4	0	0	0		0.772896	130	77		5		0	1	0	0	1	1	1	0	0	0	0	0	0	0	0	1	1	0	0	0	0	0
1131	E119	Type 2 diabetes mellitus without complications	0	0	2	1	0	3.03264	0			1	68	35.3	1	1	2	0	1	0		1.04487	101	66		5		0	1	0	0	1	1	0	0	1	0	0	0	0	0	0	1	1	1	0	0	0	0
3804	E1122	Type 2 diabetes mellitus with diabetic chronic kidney disease	9	1	2	0	0	4.60417	0			1	68	35.4	1	1	2	0	0	0	61.1569	1.04518	114	88		7		1	1	0	0	1	0	1	0	0	0	0	0	0	0	0	0	1	0	0	0	0	0
1133	E119	Type 2 diabetes mellitus without complications	0	0	2	1	0	3.03403	1			2	63	18.7	1	0	1	0	1	0		1.0386				7		0	1	0	0	1	1	1	0	1	1	0	0	0	0	0	1	0	1	0	0	0	0
8216	E119	Type 2 diabetes mellitus without complications	0	0	2	0	0	8.76944	0			2	74	29.9	1	1	2	0	0	0	5.66667	1.02849	130	56		6	27	1	1	0	0	1	1	1	1	0	0	0	0	0	0	0	1	1	0	0	0	0	0
1134	E119	Type 2 diabetes mellitus without complications	0	0	2	1	0	3.03403	1			2	84	21.4	1	0	2	0	0	0		0.995121				8		1	1	0	0	1	0	1	0	1	0	0	0	0	0	0	0	1	0	0	0	0	0
4517	E1122	Type 2 diabetes mellitus with diabetic chronic kidney disease	9	1	2	0	0	4.90486	0			1	59	52.5	2	1	2	0	0	0		0.813485				9	44	0	0	1	0	0	1	1	0	1	0	0	0	0	0	0	1	0	1	0	1	0	0
1137	E1122	Type 2 diabetes mellitus with diabetic chronic kidney disease	9	1	2	1	0	3.03611	1			1	48	27.2	1	0	2	0	0	0		1.09649	112	70		7		0	0	0	0	0	1	1	0	0	0	0	0	0	0	0	0	0	0	0	0	0	0
10460	E119	Type 2 diabetes mellitus without complications	0	0	2	0	0	16.8326	1			1	58	22.5	2	0	2	0	0	0		0.814104	160	68		5		1	0	0	0	0	1	0	0	0	1	0	0	0	0	0	1	0	0	0	0	0	0
1141	E1122	Type 2 diabetes mellitus with diabetic chronic kidney disease	9	1	2	1	0	3.03889	1	975.263	0	1	86	30	1	1	4	0	0	0		0.994817	101	50		9		1	0	1	0	1	1	1	0	0	0	0	0	0	0	0	0	0	0	0	0	0	0
4320	E1140	Type 2 diabetes mellitus with diabetic neuropathy, unspecified	7	1	2	0	0	4.81111	1			1	65	35.2	1	1	2	0	0	0	109.769	1.05318	100	48		5	31	1	0	0	0	0	1	1	0	0	0	0	0	0	0	0	1	0	0	0	0	0	0
1142	E119	Type 2 diabetes mellitus without complications	0	0	2	1	0	3.03889	1	161.018	0	2	58	23.2	1	0	2	1	0	0	132.539	1.07315	124	70		9		1	0	0	0	0	1	1	0	0	0	0	0	0	0	0	1	0	0	0	0	0	0
5193	E119	Type 2 diabetes mellitus without complications	0	0	2	0	0	5.52292	1			2	58	35.1	2	1	1	0	0	0		0.824419				5		1	0	0	0	0	0	1	0	0	0	0	0	0	0	1	0	0	0	0	0	0	0
1143	E119	Type 2 diabetes mellitus without complications	0	0	2	1	0	3.03889	1			1	65	35.2	2	1	2	0	0	0	119.725	0.813429	102	68		6	22	1	0	0	0	0	1	0	0	0	0	0	0	0	0	0	1	0	0	0	0	0	0
9016	E119	Type 2 diabetes mellitus without complications	0	0	2	0	0	10.5194	0			1	55	40.1	1	1	2	0	0	0	3.66875	1.08456	100	53		3		1	0	0	0	0	1	1	0	0	0	0	0	0	0	0	1	0	0	0	0	0	0
1146	E1152	Type 2 diabetes mellitus with diabetic peripheral angiopathy with gangrene	6	1	2	1	0	3.04028	0			1	67	22.8	2	0	4	0	0	0	10.0194	0.809288				8		1	0	0	0	0	0	0	0	0	0	0	0	0	0	0	0	0	0	0	0	0	0
6556	E119	Type 2 diabetes mellitus without complications	0	0	2	0	0	6.67153	1	1368	0	2	72	35.5	2	1	1	0	0	0	1261.81	0.799176				5		1	0	0	0	0	1	1	0	0	0	0	0	0	0	0	0	0	0	0	0	0	0
1149	E119	Type 2 diabetes mellitus without complications	0	0	2	1	0	3.04097	1	524	0	2	66	27.8	1	0	2	0	0	0		1.03301	101	72		8		1	0	0	0	0	1	1	0	0	0	0	0	0	0	0	0	0	0	0	0	0	0
6421	E119	Type 2 diabetes mellitus without complications	0	0	2	0	1	6.5625	0			2	56	44.6	1	1	1	0	0	0	34.8431	1.08068	108	65		6	46	1	0	1	0	0	1	1	1	0	0	0	0	0	0	0	1	0	0	0	0	0	0
1151	E119	Type 2 diabetes mellitus without complications	0	0	2	1	1	3.04167	0			1	73	27.4	1	0	2	0	0	0	42.0007	1.02175	115	42		7	34	1	1	1	0	1	1	1	1	1	0	0	0	0	0	0	0	1	1	0	0	0	0
5169	E1122	Type 2 diabetes mellitus with diabetic chronic kidney disease	9	1	2	0	0	5.50139	1			1	73	27.3	1	0	2	0	0	0		1.02159				10	43	1	1	1	0	1	1	1	1	1	0	0	0	0	0	0	0	1	1	0	0	0	0
1154	E1122	Type 2 diabetes mellitus with diabetic chronic kidney disease	9	1	2	1	0	3.04236	1			2	72	39.1	2	1	2	0	0	0		0.784806	126	80		9		1	1	1	0	1	1	1	0	1	1	0	0	0	0	0	1	1	0	0	0	0	0
3527	E1122	Type 2 diabetes mellitus with diabetic chronic kidney disease	9	1	2	0	0	4.41875	0			2	72	27	1	0	3	0	0	0		1.01322	108	70		8		1	0	0	0	0	1	1	0	0	0	0	0	0	0	0	0	0	0	0	0	0	0
1155	E119	Type 2 diabetes mellitus without complications	0	0	2	1	0	3.04306	0			1	72	26.3	2	0	2	0	0	0	3.41042	0.798839				5		1	0	0	0	0	1	1	0	0	0	0	0	0	0	0	1	0	0	0	0	0	0
11397	E1165	Type 2 diabetes mellitus with hyperglycemia	1	1	2	0	0	43.8104	0			1	62	31.5	1	1	2	0	0	0	11.8653	1.06103				6	40	1	1	1	0	1	0	0	0	1	0	0	0	0	0	0	0	1	1	0	0	0	0
1158	E119	Type 2 diabetes mellitus without complications	0	0	2	1	0	3.04444	0			2	63	27.3	2	0	2	0	0	0		0.803225	110	86		5		0	0	0	0	0	1	1	0	0	0	1	0	0	0	0	1	0	0	0	0	0	0
10495	E119	Type 2 diabetes mellitus without complications	0	0	2	0	0	17.059	0			2	74	38	2	1	3	0	0	0	788.181	0.79467	100	62		9		1	0	0	0	0	1	1	0	0	0	0	0	0	0	0	1	0	0	0	0	0	0
1160	E119	Type 2 diabetes mellitus without complications	0	0	2	1	0	3.04514	0			1	66	33.9	1	1	3	0	1	0		1.04664	110	60		5		1	1	0	1	1	1	1	0	1	1	0	0	0	0	0	1	1	1	0	0	0	0
10591	E119	Type 2 diabetes mellitus without complications	0	0	2	0	1	18.0632	0			1	65	17.4	2	0	2	0	0	0	119.787	0.81187	104	63		5	31	1	0	0	0	0	1	1	0	0	0	0	0	0	0	0	1	0	0	0	1	0	0
1162	E1140	Type 2 diabetes mellitus with diabetic neuropathy, unspecified	7	1	2	1	0	3.04583	1			2	65	32.2	2	1	1	0	0	0		0.803473	120	74		6		0	0	0	0	0	1	1	0	0	0	0	0	0	0	0	0	0	0	0	0	0	0
427	E119	Type 2 diabetes mellitus without complications	0	0	2	0	0	2.80972	0			1	50	35.5	2	1	3	0	0	0		0.850004				4		1	0	0	0	0	1	1	0	0	0	0	0	0	0	0	1	0	0	0	0	0	0
1167	E119	Type 2 diabetes mellitus without complications	0	0	2	1	0	3.05208	1			1	89	20.8	2	0	4	1	0	0		0.769752	113	70		8		0	1	0	0	1	1	1	0	0	0	0	0	0	0	0	0	1	0	0	0	0	0
4864	E119	Type 2 diabetes mellitus without complications	0	0	2	0	0	5.11319	0			1	68	26	2	0	2	1	0	0	8.7875	0.805475	120	50	4	5	21	1	1	0	0	1	1	1	0	1	0	0	0	0	0	0	1	1	1	0	1	0	0
1169	E119	Type 2 diabetes mellitus without complications	0	0	2	1	0	3.05208	1			1	68	28.6	2	0	2	0	0	0	332.34	0.792046	126	72		5		1	0	0	0	0	1	1	0	0	0	0	0	0	0	0	1	0	0	0	1	0	0
9700	E119	Type 2 diabetes mellitus without complications	0	0	2	0	0	12.716	0			1	68	28.6	2	0	2	0	0	0	4.88889	0.806073	118	70		4		1	0	0	0	0	0	0	0	0	0	0	0	0	0	0	0	0	0	0	0	0	0
1171	E1140	Type 2 diabetes mellitus with diabetic neuropathy, unspecified	7	1	2	1	0	3.05208	1			1	50	46.2	1	1	2	0	0	1		1.07616	104	64		8		1	1	1	0	1	1	1	0	1	1	0	0	0	0	0	0	1	1	0	0	0	0
7228	E1165	Type 2 diabetes mellitus with hyperglycemia	1	1	2	0	0	7.35486	0			1	60	30.2	1	1	3	0	0	0		1.06469				8		1	1	0	0	1	1	1	1	1	1	0	0	0	0	0	1	1	1	0	0	0	0
1172	E1122	Type 2 diabetes mellitus with diabetic chronic kidney disease	9	1	2	1	0	3.05208	0			1	75	39.3	1	1	2	0	1	0	4.83056	1.01309				13		0	0	1	0	0	1	1	0	0	0	0	0	0	0	0	0	0	0	0	0	0	0
4032	E1142	Type 2 diabetes mellitus with diabetic polyneuropathy	5	1	2	0	0	4.70069	1			1	64	27.2	1	0	1	0	0	0	28.3882	1.05703	100	44		8		1	1	1	1	1	0	1	0	0	0	0	0	0	0	0	0	1	0	0	0	0	0
1173	E119	Type 2 diabetes mellitus without complications	0	0	2	1	0	3.05208	1			1	67	57.7	2	1	2	0	0	0		0.804528	126	76		6		0	1	1	0	1	1	1	0	0	0	0	0	0	0	0	1	1	0	0	0	0	0
6774	E1140	Type 2 diabetes mellitus with diabetic neuropathy, unspecified	7	1	2	0	0	6.81319	1			1	77	29.6	1	0	4	0	0	0	157.853	1.00193	110	58		8		1	1	0	0	1	1	1	0	0	0	0	0	1	0	0	1	1	0	0	0	0	0
1175	E119	Type 2 diabetes mellitus without complications	0	0	2	1	0	3.05278	1	48.2021	0	2	73	27.8	2	0	1	0	0	0		0.779741				7		0	0	0	0	0	1	1	0	0	0	0	0	0	0	1	1	0	0	0	0	0	0
10298	E119	Type 2 diabetes mellitus without complications	0	0	2	0	0	15.6701	0			1	69	42.4	2	1	4	0	0	0		0.797797	115	64		7		0	1	1	0	1	1	0	1	0	0	0	0	0	0	0	0	1	0	0	0	0	0
1176	E119	Type 2 diabetes mellitus without complications	0	0	2	1	0	3.05347	1			2	74	29.3	2	0	4	0	0	0	1412.68	0.790085	108	60		7		1	0	1	0	0	1	1	0	0	1	0	0	0	0	0	1	0	0	0	0	0	0
6743	E1165	Type 2 diabetes mellitus with hyperglycemia	1	1	2	0	0	6.79444	0	267.429	0	2	42	23.6	2	0	1	0	0	0		0.87524	109	65		4		1	0	0	0	1	1	0	0	0	0	0	0	0	0	0	1	0	0	0	0	0	0
1179	E1122	Type 2 diabetes mellitus with diabetic chronic kidney disease	9	1	2	1	0	3.05347	1	869.319	0	1	61	28.9	1	0	1	0	0	0		1.04295				10		0	0	1	0	1	0	1	1	1	1	0	0	0	0	0	0	0	0	0	0	0	0
3953	E1142	Type 2 diabetes mellitus with diabetic polyneuropathy	5	1	2	0	0	4.66319	1			1	71	23.4	2	0	1	0	0	0	74.7188	0.800714	122	77		7		0	0	0	0	0	1	0	0	0	0	0	0	0	0	0	1	0	0	0	1	0	0
1180	E119	Type 2 diabetes mellitus without complications	0	0	2	1	0	3.05417	0			2	71	27.5	1	0	3	1	0	0		1.02595	113	63		6	64	1	1	0	0	1	1	1	0	0	0	0	0	0	0	0	1	1	0	0	0	0	0
968	E119	Type 2 diabetes mellitus without complications	0	0	2	0	0	2.97639	0			2	60	27.3	2	0	1	1	0	0	2.78194	0.821824				4		1	0	0	0	1	1	1	0	0	0	0	0	0	0	0	1	0	0	0	0	0	0
1181	E119	Type 2 diabetes mellitus without complications	0	0	2	1	0	3.05417	1	245.828	0	1	72	38.8	1	1	4	0	1	0		1.0212	110	78		9		0	0	1	0	1	1	1	0	1	1	0	0	0	0	0	0	0	0	0	0	0	0
3860	E1140	Type 2 diabetes mellitus with diabetic neuropathy, unspecified	7	1	2	0	0	4.625	1			1	50	27.4	2	0	1	0	0	0	152.774	0.849738	147	47		4	33	1	0	0	1	1	1	0	0	0	0	0	0	0	0	0	1	0	0	0	0	0	0
1182	E119	Type 2 diabetes mellitus without complications	0	0	2	1	0	3.05417	0			2	68	21.6	2	0	4	0	0	0	25.6125	0.796887	100	80	3	5	102	1	0	1	0	1	1	0	0	0	0	0	0	0	0	0	1	0	0	0	0	0	0
5863	E119	Type 2 diabetes mellitus without complications	0	0	2	0	0	5.92569	0			2	47	24.4	2	0	2	0	0	0	4.48958	0.841805	100	56		3		1	0	0	0	0	0	0	0	0	0	0	0	0	0	0	0	0	0	0	1	0	0
1183	E119	Type 2 diabetes mellitus without complications	0	0	2	1	0	3.05486	0			2	72	42.6	2	1	2	0	0	0		0.789606				7		1	0	1	0	0	1	0	0	1	0	0	0	0	0	0	1	0	1	0	0	0	0
2313	E1122	Type 2 diabetes mellitus with diabetic chronic kidney disease	9	1	2	0	0	3.71806	1			2	61	31.1	2	1	1	0	0	0	22.6431	0.821545	140	82		7		1	0	0	0	0	0	1	0	0	0	0	0	0	0	0	0	0	0	0	0	0	0
1185	E1140	Type 2 diabetes mellitus with diabetic neuropathy, unspecified	7	1	2	1	0	3.05556	1			1	61	47.3	1	1	1	0	0	0	731.764	1.06309	122	72		7		1	1	1	0	1	1	1	0	1	0	0	0	0	0	0	1	1	1	0	0	0	0
7509	E119	Type 2 diabetes mellitus without complications	0	0	2	0	0	7.73889	0			1	71	30.9	1	1	2	0	0	0	301.305	1.03611			2	9	28	1	1	1	0	1	1	1	0	1	0	0	0	1	0	0	1	1	1	0	0	0	0
1187	E119	Type 2 diabetes mellitus without complications	0	0	2	1	0	3.05625	0			2	72	27.7	2	0	2	0	0	0		0.788988	113	51		7		1	0	0	0	0	1	1	0	0	1	0	0	0	0	0	0	0	0	0	1	0	0
6084	E1122	Type 2 diabetes mellitus with diabetic chronic kidney disease	9	1	2	0	0	6.09028	0			2	62	32.7	1	1	2	0	0	0	4.67708	1.06062	108	64	4	7	35	1	0	0	0	0	0	1	0	0	0	0	0	0	0	0	0	0	0	0	0	0	0
1190	E1122	Type 2 diabetes mellitus with diabetic chronic kidney disease	9	1	2	1	0	3.05764	1			2	64	25.7	2	0	1	0	0	0		0.799301	153	74		10		0	1	1	1	1	1	1	0	1	1	0	0	0	0	0	0	1	0	0	0	0	0
3465	E119	Type 2 diabetes mellitus without complications	0	0	2	0	0	4.35625	0			2	64	25.6	2	0	1	0	0	0	4.52292	0.814824	114	60	2	5	31	1	0	0	0	0	1	1	0	1	0	0	0	0	0	0	1	0	1	0	0	0	0
1191	E119	Type 2 diabetes mellitus without complications	0	0	2	1	0	3.05764	0			2	64	28.4	2	0	4	0	0	0		0.806264				5		1	0	0	0	0	1	1	0	0	0	0	0	0	0	0	1	0	0	0	0	0	0
3027	E119	Type 2 diabetes mellitus without complications	0	0	2	0	0	3.99375	0			2	33	49.4	2	1	1	0	0	0		0.911669	100	65		1		1	0	0	0	0	1	0	0	0	0	0	0	0	0	0	1	0	0	0	0	0	0
1192	E119	Type 2 diabetes mellitus without complications	0	0	2	1	0	3.05833	1	504.125	0	1	69	22.8	1	0	2	0	0	0	504.5	1.04289	108	63		7		1	0	0	0	0	0	1	0	0	0	0	0	0	0	0	0	0	0	0	0	0	0
1733	E119	Type 2 diabetes mellitus without complications	0	0	2	0	0	3.48056	0			1	69	22.9	1	0	2	0	1	0	575.57	1.04123	118	78	3	4	63	1	0	0	0	0	1	1	0	0	0	0	0	0	0	0	1	0	0	0	0	0	0
1193	E1165	Type 2 diabetes mellitus with hyperglycemia	1	1	2	1	0	3.06042	1	787.068	0	1	63	31.9	2	1	3	0	0	0		0.808587	104	58		6		1	1	1	1	1	1	1	1	1	1	0	0	1	0	0	1	1	1	0	0	0	0
9166	E1165	Type 2 diabetes mellitus with hyperglycemia	1	1	2	0	0	10.8792	1			1	42	36.9	2	1	1	0	0	0	8.05556	0.877067	110	61		5		0	0	0	0	0	0	1	0	0	0	0	0	0	0	0	0	0	0	0	0	0	0
1195	E119	Type 2 diabetes mellitus without complications	0	0	2	1	0	3.06111	0			1	74	22.9	2	0	3	0	1	0	6.69097	0.795305	104	67	4	5	21	1	0	0	0	0	1	1	0	0	0	0	0	0	0	0	1	0	0	0	0	0	0
1660	E119	Type 2 diabetes mellitus without complications	0	0	2	0	0	3.42708	1			1	85	34.4	2	1	4	0	0	0	35.8354	0.775161				5		0	1	0	0	1	1	1	0	0	0	0	0	0	0	0	1	0	0	0	0	0	0
1196	E119	Type 2 diabetes mellitus without complications	0	0	2	1	0	3.06111	0	149.001	0	2	38	45.3	1	1	1	0	1	0	3.64722	1.13061	140	76	3	5	45	1	0	0	0	0	1	1	0	0	0	0	0	0	0	0	1	0	0	0	0	0	0
7203	E119	Type 2 diabetes mellitus without complications	0	0	2	0	0	7.29722	1			2	58	23.8	2	0	2	0	0	0	1020.05	0.828863	107	61		5	40	1	1	1	0	1	1	1	1	1	0	0	0	0	0	0	0	0	1	0	0	0	0
1197	E119	Type 2 diabetes mellitus without complications	0	0	2	1	0	3.06111	0			1	76	27.8	1	0	1	0	0	0		1.02086	104	59		6	48	1	1	0	0	1	1	1	0	1	0	0	0	0	0	0	1	1	1	0	0	0	0
1367	E119	Type 2 diabetes mellitus without complications	0	0	2	0	0	3.15903	1	118.276	0	1	76	28	1	0	1	0	0	0	9.83472	1.02509	100	50	2	6	57	0	0	0	0	1	1	0	0	0	0	0	0	0	0	0	1	0	0	0	0	0	0
1199	E1165	Type 2 diabetes mellitus with hyperglycemia	1	1	2	1	0	3.06319	1			2	50	36.1	1	1	1	0	0	0	3.78056	1.06815	101	63		5		0	0	0	0	0	0	0	0	0	0	0	0	0	0	0	0	0	0	0	0	0	0
7305	E119	Type 2 diabetes mellitus without complications	0	0	2	0	0	7.53819	1	46.2576	0	2	50	35.7	1	1	1	0	0	0	24.0076	1.10132	106	56		10		0	0	0	0	0	0	1	0	0	0	0	0	0	0	0	0	0	0	0	0	0	0
1203	E119	Type 2 diabetes mellitus without complications	0	0	2	1	0	3.06528	0			2	48	23.1	1	0	1	0	1	0		1.0692				4		1	0	0	0	0	1	0	0	0	0	0	0	0	0	0	1	0	0	0	0	0	0
4825	E1165	Type 2 diabetes mellitus with hyperglycemia	1	1	2	0	0	5.07917	0			2	48	23	1	0	1	0	0	0	7.79653	1.11088	104	55		2		0	0	0	0	0	0	0	0	0	0	0	0	0	0	0	0	0	0	0	0	0	0
1206	E1165	Type 2 diabetes mellitus with hyperglycemia	1	1	2	1	0	3.06667	1			1	38	34	1	1	1	0	0	1		1.12696	100	50		2		1	0	0	0	0	0	1	0	0	0	0	0	0	0	0	0	0	0	0	0	0	0
5539	E119	Type 2 diabetes mellitus without complications	0	0	2	0	0	5.74722	0			1	38	33.9	1	1	1	0	0	0	3.67708	1.15443	100	70		1		0	0	0	0	0	1	1	0	0	0	0	0	0	0	0	1	0	0	0	0	0	0
1207	E1140	Type 2 diabetes mellitus with diabetic neuropathy, unspecified	7	1	2	1	0	3.06806	1			1	76	31.3	1	1	2	0	0	0		1.02216	148	62		9		0	0	1	0	0	1	1	0	0	0	0	0	0	0	0	0	0	0	0	1	0	0
569	E1140	Type 2 diabetes mellitus with diabetic neuropathy, unspecified	7	1	2	0	0	2.85347	1			1	76	31.4	1	1	2	0	0	0		1.01913	100	52		6		0	1	0	0	1	1	1	0	1	0	0	0	0	0	0	1	1	0	0	0	0	0
1214	E119	Type 2 diabetes mellitus without complications	0	0	2	1	0	3.07153	1			2	60	36.8	2	1	4	0	0	0		0.813381				5		0	0	1	0	1	1	1	0	0	0	0	0	0	0	0	1	0	0	0	0	0	0
3902	E1122	Type 2 diabetes mellitus with diabetic chronic kidney disease	9	1	2	0	0	4.64306	0			2	39	41.1	2	1	2	0	0	0		0.854688	120	62		5		0	1	0	1	1	1	1	0	0	0	0	0	0	0	0	0	0	0	0	1	0	0
1216	E119	Type 2 diabetes mellitus without complications	0	0	2	1	0	3.07222	1	169.768	0	1	91	21.9	2	0	4	0	0	0		0.761718	142	80		7	43	0	1	1	0	1	1	1	1	1	1	0	0	0	0	0	0	1	1	0	1	0	0
8079	E1122	Type 2 diabetes mellitus with diabetic chronic kidney disease	9	1	2	0	0	8.60347	0			1	60	32.3	1	1	2	0	0	0	6.04583	1.06719			10	9	65	1	1	0	1	1	0	1	0	1	0	0	0	0	0	0	0	1	1	0	1	0	0
1218	E119	Type 2 diabetes mellitus without complications	0	0	2	1	0	3.07292	1	153.275	0	2	76	33	2	1	1	1	0	0		0.783856	137	76		8		0	1	1	1	1	1	1	0	1	1	0	0	0	0	0	1	0	1	0	0	0	0
8453	E1151	Type 2 diabetes mellitus with diabetic peripheral angiopathy without gangrene	6	1	2	0	0	9.10556	1			1	40	30	1	1	2	0	0	0	3.62778	1.14409	146	44		3		1	0	0	0	0	0	0	0	0	0	0	0	0	0	0	0	0	0	0	0	0	0
1225	E1122	Type 2 diabetes mellitus with diabetic chronic kidney disease	9	1	2	1	0	3.07431	1			1	74	53.3	2	1	4	0	0	0		0.778552				12		0	1	1	0	1	1	1	0	0	1	0	0	0	0	1	0	1	0	0	1	0	0
4837	E119	Type 2 diabetes mellitus without complications	0	0	2	0	0	5.09028	1			2	78	27.4	1	0	2	0	0	0	59.6951	1.02039				8		0	0	1	0	0	1	1	0	0	0	0	1	0	0	0	0	0	0	0	0	0	0
1228	E119	Type 2 diabetes mellitus without complications	0	0	2	1	0	3.07569	1	1419.2	0	2	74	41.2	2	1	4	0	0	0		0.782608	100	63		9	45	0	0	1	0	1	1	1	0	1	0	0	0	0	0	0	0	0	0	0	0	0	0
1212	E119	Type 2 diabetes mellitus without complications	0	0	2	0	0	3.07083	0			2	74	42.8	2	1	4	0	0	0	5.83542	0.794991	112	72		5		0	0	0	0	0	1	0	0	0	0	0	0	0	0	0	1	0	0	0	0	0	0
1229	E119	Type 2 diabetes mellitus without complications	0	0	2	1	0	3.07569	0			1	66	31.9	1	1	3	0	1	0		1.0484				10	39	1	1	1	0	1	0	1	1	1	0	0	0	0	0	0	0	1	1	0	1	0	0
3161	E1165	Type 2 diabetes mellitus with hyperglycemia	1	1	2	0	0	4.06528	0			1	45	37.2	1	1	1	0	0	0	3.63403	1.12089	102	60		2		1	0	0	0	0	1	0	0	0	0	0	0	0	0	0	1	0	0	0	0	0	0
1231	E1122	Type 2 diabetes mellitus with diabetic chronic kidney disease	9	1	2	1	0	3.07847	1			1	69	32.1	1	1	2	0	1	0		1.02998	126	60		11		1	1	1	0	1	0	1	0	0	1	0	0	0	0	0	0	1	0	0	0	0	0
8669	E1122	Type 2 diabetes mellitus with diabetic chronic kidney disease	9	1	2	0	0	9.69792	1			1	69	32.1	1	1	2	0	0	0	19.8646	1.04151	101	64		9		1	1	1	0	1	0	1	0	1	1	0	0	0	0	0	0	1	1	0	0	0	0
1233	E1165	Type 2 diabetes mellitus with hyperglycemia	1	1	2	1	0	3.07986	0			1	63	33.1	1	1	3	0	0	0	955.835	1.05993				6	49	1	0	0	0	0	0	1	0	0	0	0	0	0	0	0	0	0	0	0	0	0	0
5117	E1122	Type 2 diabetes mellitus with diabetic chronic kidney disease	9	1	2	0	0	5.44514	0			1	84	39.2	2	1	4	0	0	0	4.19028	0.776494				8		0	0	0	0	0	0	1	0	0	0	0	0	0	0	0	0	0	0	0	0	0	0
1242	E1121	Type 2 diabetes mellitus with diabetic nephropathy	8	1	2	1	0	3.0875	1	39.0826	0	1	77	23	1	0	2	0	0	0		1.01206	115	80		11		1	1	1	0	1	0	1	0	1	1	0	0	1	0	0	0	1	0	0	0	0	0
10101	E1122	Type 2 diabetes mellitus with diabetic chronic kidney disease	9	1	2	0	0	14.5278	1			1	77	23.2	1	0	2	0	0	0	43.5521	1.02188	100	70		11	35	0	0	0	0	0	1	1	0	0	0	0	0	0	0	0	0	0	0	1	0	0	0
1243	E119	Type 2 diabetes mellitus without complications	0	0	2	1	0	3.08889	0	35.0583	0	1	66	24.8	1	0	2	0	0	0	10.7694	1.05045				10		1	0	0	0	0	1	1	0	0	0	0	0	0	0	0	1	0	0	0	0	0	0
2276	E1122	Type 2 diabetes mellitus with diabetic chronic kidney disease	9	1	2	0	0	3.70764	1	275.365	0	1	77	47.8	2	1	2	0	1	0		0.7884				14		1	0	1	0	0	0	0	0	0	0	0	0	0	0	0	0	0	0	0	1	0	0
1246	E1122	Type 2 diabetes mellitus with diabetic chronic kidney disease	9	1	2	1	0	3.09097	1	50.2806	0	1	87	39.8	1	1	4	0	0	0		0.995939	126	68	5	9	69	1	0	1	0	1	1	1	0	0	0	0	0	0	0	0	0	0	0	0	0	0	0
6666	E119	Type 2 diabetes mellitus without complications	0	0	2	0	0	6.75	1			1	55	33.4	1	1	1	0	1	0	180.126	1.08285	120	54		4		1	0	0	0	0	1	0	0	0	0	0	0	0	0	0	1	0	0	0	0	0	0
1249	E1165	Type 2 diabetes mellitus with hyperglycemia	1	1	2	1	0	3.09167	1			1	28	83.3	2	1	1	0	0	0		0.926695				3		0	0	1	0	1	1	1	0	0	0	0	0	0	0	0	0	0	0	0	0	0	0
2621	E1140	Type 2 diabetes mellitus with diabetic neuropathy, unspecified	7	1	2	0	0	3.82361	1	125.11	0	2	73	30.4	2	1	2	0	0	0	117.729	0.79637	110	66		12		1	0	0	0	1	1	1	0	0	0	0	0	1	0	0	1	0	0	0	0	0	0
1256	E11319	Type 2 diabetes mellitus with unspecified diabetic retinopathy without macular edema	4	1	2	1	0	3.09514	1	1435.16	0	2	72	48.3	2	1	3	0	0	0		0.794438	137	72		9		0	0	1	0	1	1	1	0	1	1	0	0	0	1	0	1	0	0	0	1	0	0
9153	E1122	Type 2 diabetes mellitus with diabetic chronic kidney disease	9	1	2	0	0	10.8604	0			2	51	54.1	2	1	1	0	0	0	12.8757	0.849008				7		1	0	0	0	0	0	0	0	0	0	0	0	0	0	0	0	0	0	0	0	0	0
1260	E119	Type 2 diabetes mellitus without complications	0	0	2	1	0	3.09583	1			2	28	76	2	1	1	1	0	0		0.90196	100	80		4		0	0	1	0	1	1	0	0	0	0	0	0	0	0	0	1	0	0	0	0	0	0
6140	E1122	Type 2 diabetes mellitus with diabetic chronic kidney disease	9	1	2	0	0	6.15208	1			2	37	31.6	2	1	2	0	0	0	74.0451	0.859958	100	55		5		1	0	0	0	0	1	0	0	0	0	0	0	0	0	0	0	0	0	0	0	0	0
1263	E119	Type 2 diabetes mellitus without complications	0	0	2	1	0	3.09792	1	295.381	0	2	70	28.3	1	0	1	0	0	0		1.0255	143	74		10	17	0	1	1	1	1	1	1	1	1	0	0	1	0	0	0	0	1	0	0	0	0	0
7338	E119	Type 2 diabetes mellitus without complications	0	0	2	0	0	7.57014	1			1	55	31.4	1	1	3	0	1	0	52.5208	1.07116	137	83		4		1	0	0	0	0	0	0	0	0	0	0	0	0	0	0	0	0	0	0	0	0	0
1264	E1122	Type 2 diabetes mellitus with diabetic chronic kidney disease	9	1	2	1	0	3.09792	1			2	40	34.1	2	1	1	0	0	0		0.85544	123	65		6		0	1	1	1	1	1	1	0	0	1	0	0	0	0	0	0	1	0	0	0	0	0
10412	E119	Type 2 diabetes mellitus without complications	0	0	2	0	0	16.6035	0			2	51	44.8	2	1	2	0	0	0	6.41389	0.848056				3		1	0	0	0	0	1	1	0	0	0	0	0	0	0	0	1	0	0	0	0	0	0
1265	E119	Type 2 diabetes mellitus without complications	0	0	2	1	0	3.09792	0			2	62	34.6	1	1	3	1	0	0	3.16458	1.03885				5		0	0	0	0	0	1	0	0	0	0	0	0	0	0	0	1	0	0	0	0	0	0
1439	E1165	Type 2 diabetes mellitus with hyperglycemia	1	1	2	0	0	3.21736	1			2	72	29.9	2	1	3	0	0	0		0.798306	112	72		6		1	1	0	0	1	1	1	0	0	0	0	0	0	0	0	1	0	0	0	0	0	0
1266	E1122	Type 2 diabetes mellitus with diabetic chronic kidney disease	9	1	2	1	0	3.09792	0			1	62	30.9	1	1	2	0	0	0		1.0458	100	80		7		1	1	0	1	1	1	1	0	0	1	0	0	0	0	0	0	1	0	0	0	0	0
6635	E119	Type 2 diabetes mellitus without complications	0	0	2	0	0	6.725	1	300.751	0	1	62	30.8	1	1	2	0	0	0	301.456	1.06126	107	67		5		0	0	1	0	1	1	1	0	0	0	0	0	0	0	0	1	0	0	0	0	0	0
1269	E119	Type 2 diabetes mellitus without complications	0	0	2	1	0	3.09931	0			2	59	29.5	2	0	2	0	0	0	13.9389	0.820591	110	60		6	44	1	0	0	0	0	1	1	0	0	0	0	0	0	0	0	1	0	0	0	0	0	0
9463	E119	Type 2 diabetes mellitus without complications	0	0	2	0	0	11.841	0			2	80	24.2	2	0	4	0	0	0	3.66875	0.783831	118	78		6		0	0	0	0	0	1	1	0	0	0	0	0	0	0	0	1	0	0	0	1	0	0
1274	E1122	Type 2 diabetes mellitus with diabetic chronic kidney disease	9	1	2	1	1	3.10208	0			2	46	31.3	1	1	1	0	0	0		1.08087	152	77		9	21	1	1	1	0	1	1	1	0	0	1	0	0	0	0	0	0	0	0	0	1	0	0
8688	E1165	Type 2 diabetes mellitus with hyperglycemia	1	1	2	0	0	9.72569	1			2	46	31.7	1	1	1	0	0	0		1.11567	100	52		2		0	0	0	0	0	0	1	0	0	0	0	0	0	0	0	0	0	0	0	0	0	0
1277	E119	Type 2 diabetes mellitus without complications	0	0	2	1	0	3.10278	0	3.97292	1	2	63	24.6	1	0	2	0	1	0		1.05675	142	75		10		1	0	0	0	0	1	0	0	0	0	0	0	0	0	0	1	0	0	0	0	0	0
4257	E119	Type 2 diabetes mellitus without complications	0	0	2	0	0	4.78819	0			2	63	23.8	1	0	2	0	0	0	83.841	1.05766	121	72		4		1	0	0	0	0	1	1	0	0	0	0	0	0	0	0	1	0	0	0	0	0	0
1278	E119	Type 2 diabetes mellitus without complications	0	0	2	1	0	3.10278	0			2	62	27.7	1	0	3	0	0	1		1.05567	110	80		4	38	0	1	0	0	1	1	1	0	0	1	0	0	1	0	0	1	1	0	0	0	0	0
8632	E119	Type 2 diabetes mellitus without complications	0	0	2	0	0	9.63333	0			2	51	27.3	2	0	1	0	0	0	5.99722	0.847546	100	55		3		1	0	0	0	0	1	0	0	0	0	0	0	0	0	0	0	0	0	0	0	0	0
1280	E119	Type 2 diabetes mellitus without complications	0	0	2	1	0	3.10347	1	252.511	0	1	69	28	1	0	1	0	0	0		1.02186	100	61		5		0	0	0	0	0	1	1	0	0	1	0	0	0	0	0	0	0	0	0	1	0	0
9504	E1121	Type 2 diabetes mellitus with diabetic nephropathy	8	1	2	0	0	11.9333	1			1	69	26.5	1	0	1	0	0	0		1.02676	114	65		12		1	0	1	0	1	1	1	0	1	1	0	0	0	0	0	0	0	1	0	1	0	0
1282	E1151	Type 2 diabetes mellitus with diabetic peripheral angiopathy without gangrene	6	1	2	1	0	3.10417	1			1	77	33.9	2	1	4	0	0	0		0.775171	120	62		11		0	1	1	0	1	1	1	0	1	1	0	0	0	0	0	0	1	1	0	1	0	0
2020	E1122	Type 2 diabetes mellitus with diabetic chronic kidney disease	9	1	2	0	0	3.61667	1			1	56	27.9	1	0	3	0	0	0	49.8049	1.08084	134	86		7		1	1	1	1	1	0	0	0	0	0	0	0	0	0	0	0	1	0	0	0	0	0
1286	E1122	Type 2 diabetes mellitus with diabetic chronic kidney disease	9	1	2	1	0	3.10625	1			1	76	38.2	2	1	4	0	0	0		0.783426	116	56		9		1	1	1	0	1	1	1	0	0	0	0	0	0	0	0	1	1	0	0	1	0	0
6818	E119	Type 2 diabetes mellitus without complications	0	0	2	0	0	6.85278	0	22.7681	0	1	76	38.3	2	1	4	1	0	0		0.775754	100	72		11		1	0	0	0	0	1	1	0	0	0	0	0	0	0	0	1	0	0	0	0	0	0
1288	E119	Type 2 diabetes mellitus without complications	0	0	2	1	0	3.10972	1			1	52	23	2	0	2	0	0	0		0.819046	106	74	3	5	53	1	0	0	0	0	1	0	0	1	0	0	0	0	0	0	1	0	1	0	0	0	0
3335	E1122	Type 2 diabetes mellitus with diabetic chronic kidney disease	9	1	2	0	0	4.20208	0			2	78	30.8	2	1	1	0	0	0		0.78015				8		1	0	0	0	0	0	1	0	0	0	0	0	0	0	0	0	0	0	0	0	0	0
1290	E119	Type 2 diabetes mellitus without complications	0	0	2	1	0	3.11042	0	553.656	0	1	84	24	2	0	4	0	0	0		0.764336	118	80		6		0	0	1	0	1	1	1	0	0	0	0	0	0	0	0	0	0	0	0	1	0	0
6225	E119	Type 2 diabetes mellitus without complications	0	0	2	0	0	6.275	0			1	63	28.9	2	0	2	0	0	0		0.797704	102	65		8		1	0	1	0	1	1	1	0	0	0	0	0	0	0	0	1	0	0	0	1	0	0
1295	E1122	Type 2 diabetes mellitus with diabetic chronic kidney disease	9	1	2	1	0	3.11319	1			2	38	66.4	2	1	1	0	0	0		0.866854	100	70		7	29	1	1	1	0	1	1	1	0	0	0	0	0	0	0	0	0	0	0	0	0	0	0
2069	E1165	Type 2 diabetes mellitus with hyperglycemia	1	1	2	0	0	3.63194	0			2	27	43	1	1	1	1	0	0	4.825	1.21429	100	60		1		1	0	0	0	0	0	0	0	0	0	0	0	0	0	0	0	0	0	0	0	0	0
1301	E119	Type 2 diabetes mellitus without complications	0	0	2	1	0	3.11597	0			1	74	23.5	1	0	2	1	0	0		1.02703	110	56	2	11	43	1	1	0	0	1	0	0	0	0	1	0	0	0	0	0	0	1	0	0	0	0	0
7423	E1165	Type 2 diabetes mellitus with hyperglycemia	1	1	2	0	0	7.66736	0			1	74	24.2	1	0	2	0	0	0		1.01463	103	65	7	5	27	1	1	0	0	1	0	1	0	0	0	0	0	0	0	0	0	1	0	0	0	0	0
1307	E119	Type 2 diabetes mellitus without complications	0	0	2	1	0	3.11736	0	119.244	0	2	48	23.3	2	0	1	0	1	1		0.856999				3		1	1	1	0	1	1	0	0	0	0	0	0	0	0	0	0	1	0	0	0	0	0
8989	E119	Type 2 diabetes mellitus without complications	0	0	2	0	0	10.4049	1			2	59	34.7	2	1	2	0	0	0	676.795	0.82762	103	69		4		0	0	0	0	0	0	0	0	0	0	0	0	0	0	0	0	0	0	0	0	0	0
1308	E119	Type 2 diabetes mellitus without complications	0	0	2	1	0	3.11944	0			1	64	37.9	2	1	4	0	0	0	6.62431	0.805143	101	62		6		1	0	0	0	0	1	1	0	0	0	0	0	0	0	0	1	0	0	0	0	0	0
2490	E119	Type 2 diabetes mellitus without complications	0	0	2	0	0	3.77708	1			2	69	40.2	1	1	2	0	0	0	20.0118	1.04147	136	58		6	50	1	1	1	0	1	1	1	0	0	0	0	0	0	0	0	1	1	0	0	0	0	0
1309	E119	Type 2 diabetes mellitus without complications	0	0	2	1	0	3.11944	1			1	66	35.9	2	1	4	0	0	0	1111.9	0.799543	117	66		6	45	0	1	1	0	1	1	1	0	0	0	0	0	0	0	0	1	0	0	0	0	0	0
9424	E119	Type 2 diabetes mellitus without complications	0	0	2	0	0	11.7917	0	24.7812	0	2	81	32.9	2	1	2	0	0	0		0.780707	104	63	4	7	60	0	1	1	0	1	1	1	1	0	0	0	0	0	0	0	1	1	0	0	0	0	0
1311	E119	Type 2 diabetes mellitus without complications	0	0	2	1	0	3.12153	1	181.046	0	1	75	50.4	1	1	2	0	0	0	181.122	1.02651	104	58		13		0	0	0	0	0	0	1	0	0	0	0	0	0	0	0	0	0	0	0	1	0	0
1358	E1140	Type 2 diabetes mellitus with diabetic neuropathy, unspecified	7	1	2	0	0	3.15417	0			1	64	38.7	1	1	1	0	0	0	10.8562	1.04077	110	70		6	68	1	1	0	1	1	1	1	0	1	1	0	0	0	0	0	1	1	0	0	0	0	0
1313	E1122	Type 2 diabetes mellitus with diabetic chronic kidney disease	9	1	2	1	0	3.12153	0			2	76	30.7	2	1	4	0	0	0		0.781277	100	48		9		0	0	0	0	0	1	0	0	0	0	0	0	0	0	0	1	0	0	0	1	0	0
2003	E1165	Type 2 diabetes mellitus with hyperglycemia	1	1	2	0	0	3.61111	1			2	55	24.4	1	0	3	0	1	0		1.06404	100	70		14		1	0	0	0	0	1	1	0	0	1	0	0	0	0	0	1	0	0	0	0	0	0
1317	E1122	Type 2 diabetes mellitus with diabetic chronic kidney disease	9	1	2	1	0	3.12222	1			1	63	38.3	2	1	4	0	0	0		0.812107			11	10	89	1	1	1	0	1	1	1	1	1	0	0	0	0	0	0	1	0	1	0	0	0	0
5145	E11649	Type 2 diabetes mellitus with hypoglycemia without coma	2	1	2	0	0	5.47917	0			1	42	43.6	2	1	2	0	0	0	51.4583	0.877419	105	47		3	65	1	0	0	0	0	1	1	0	0	0	0	0	0	0	0	1	0	0	0	0	0	0
1319	E119	Type 2 diabetes mellitus without complications	0	0	2	1	0	3.12361	0	17.9785	0	1	74	32.2	1	1	4	0	0	0	8.75278	1.02386	112	64		11		1	0	0	0	0	1	1	0	0	0	0	0	0	0	0	1	0	0	0	0	0	0
1236	E119	Type 2 diabetes mellitus without complications	0	0	2	0	0	3.08403	0			1	84	27.1	2	0	4	0	0	0	5.59722	0.776752	100	65		6		1	0	0	0	0	1	0	0	0	0	0	0	0	0	0	1	0	0	0	1	0	0
1325	E119	Type 2 diabetes mellitus without complications	0	0	2	1	0	3.12917	0	7.32431	0		82		2		2	0	0	0	8.09861	0.780212	100	70		8	39	1	0	0	0	0	1	1	0	0	0	0	0	0	0	0	1	0	0	0	0	0	0
62	E1142	Type 2 diabetes mellitus with diabetic polyneuropathy	5	1	2	0	0	2.62431	1	185.378	0	1	77	25.8	1	0	2	0	0	0	7.03056	1.02145	116	61		9		0	0	0	0	0	0	0	0	0	0	0	0	0	0	1	0	0	0	0	0	0	0
1326	E119	Type 2 diabetes mellitus without complications	0	0	2	1	0	3.12917	0			1	44	71.4	2	1	1	0	0	0		0.869016				4	34	1	0	1	0	1	1	1	0	0	0	0	0	0	0	0	1	0	0	0	0	0	0
4141	E11621	Type 2 diabetes mellitus with foot ulcer	3	1	2	0	0	4.74167	1			1	43	32.2	1	1	2	0	0	0		1.13008	136	72		2		1	0	0	0	0	1	1	0	0	0	0	0	0	0	0	1	0	0	0	0	0	0
1330	E119	Type 2 diabetes mellitus without complications	0	0	2	1	0	3.13333	0			2	69	27.9	1	0	4	0	0	0		1.03043	100	68		5	26	1	1	0	1	1	1	1	0	0	0	0	0	0	0	0	1	1	0	0	0	0	0
10890	E119	Type 2 diabetes mellitus without complications	0	0	2	0	0	21.8257	0			2	58	28	2	0	2	0	0	0	3.66458	0.830299				3		1	0	0	0	0	1	1	0	0	0	0	0	0	0	0	1	0	0	0	0	0	0
1331	E1140	Type 2 diabetes mellitus with diabetic neuropathy, unspecified	7	1	2	1	0	3.13472	0			1	74	29.6	1	0	3	0	1	0	374.792	1.02936				7		0	0	0	0	0	0	1	1	0	0	0	0	0	0	0	0	0	0	0	0	0	0
6501	E1142	Type 2 diabetes mellitus with diabetic polyneuropathy	5	1	2	0	0	6.625	1			1	63	30.6	2	1	1	0	0	0	3.90972	0.817654	107	38		6		0	0	0	0	0	1	1	0	0	0	0	0	0	0	0	1	0	0	0	0	0	0
1332	E119	Type 2 diabetes mellitus without complications	0	0	2	1	0	3.13542	0			2	44	45.6	2	1	1	0	0	0	4.59028	0.847526	106	50	4	6	39	1	0	1	0	1	0	1	0	1	0	0	0	0	0	0	0	0	1	0	0	0	0
99	E119	Type 2 diabetes mellitus without complications	0	0	2	0	0	2.64931	0			2	44	46.1	2	1	1	0	0	0	3.77292	0.871324	100	52		2		1	0	0	0	0	1	1	0	0	0	0	0	0	0	0	1	0	0	0	1	0	0
1334	E11319	Type 2 diabetes mellitus with unspecified diabetic retinopathy without macular edema	4	1	2	1	0	3.1375	1			1	81	27.4	2	0	4	0	0	0	755.031	0.77762	100	53		8		1	1	1	0	1	1	1	0	0	0	0	0	0	0	0	1	1	0	0	1	0	0
6302	E119	Type 2 diabetes mellitus without complications	0	0	2	0	0	6.42361	0			1	71	43.6	2	1	3	0	0	0		0.800165	108	62		6		1	0	0	0	0	1	1	0	0	0	0	0	0	0	0	1	0	0	0	0	0	0
1336	E1121	Type 2 diabetes mellitus with diabetic nephropathy	8	1	2	1	0	3.13958	1	1622.29	0	2	53	46.2	1	1	2	0	0	0		1.0735				9	48	1	1	1	0	1	1	1	0	1	0	0	0	0	0	0	1	0	1	0	0	0	0
9541	E119	Type 2 diabetes mellitus without complications	0	0	2	0	0	12.0104	0			2	53	46.3	1	1	2	0	0	0	7.06389	1.05261	107	62		6		0	0	0	0	0	1	0	0	0	0	0	0	0	0	0	1	0	0	0	0	0	0
1337	E119	Type 2 diabetes mellitus without complications	0	0	2	1	0	3.14028	0			2	62	31	1	1	2	0	0	1	7.76458	1.0443	108	79		6		1	0	0	0	0	1	1	0	0	0	0	0	0	0	0	1	0	0	0	0	0	0
554	E119	Type 2 diabetes mellitus without complications	0	0	2	0	0	2.84861	0	17.0674	0	1	57	29	2	0	4	0	0	0	9.93194	0.830487	106	67		6		1	0	1	0	1	1	0	0	0	0	0	0	0	0	0	1	0	0	0	0	0	0
1340	E1122	Type 2 diabetes mellitus with diabetic chronic kidney disease	9	1	2	1	0	3.14444	0	42.15	0	2	76	21.9	1	0	4	0	0	0		1.00274	119	72		11	34	0	1	1	0	1	1	0	0	1	0	0	0	0	0	0	0	1	1	0	0	0	0
10424	E119	Type 2 diabetes mellitus without complications	0	0	2	0	0	16.6792	0			2	65	22	2	0	2	0	0	0		0.812441	114	69		6		1	1	0	0	1	1	1	0	0	0	0	0	0	0	0	1	1	0	0	0	0	0
1341	E1165	Type 2 diabetes mellitus with hyperglycemia	1	1	2	1	0	3.14444	1			2	56	40.1	1	1	3	0	0	0		1.071	105	60		5		1	0	0	0	0	1	1	0	0	0	0	0	0	0	0	1	0	0	0	1	0	0
9065	E119	Type 2 diabetes mellitus without complications	0	0	2	0	0	10.6542	1			2	45	40.3	2	1	1	0	0	0	351.658	0.865417				3		1	0	0	0	0	1	1	0	0	0	0	0	0	0	0	1	0	0	0	0	0	0
1342	E119	Type 2 diabetes mellitus without complications	0	0	2	1	0	3.14514	0				62	27	1	0	1	0	0	0		1.05114				7		1	0	0	0	0	1	1	0	0	0	0	0	0	0	0	0	0	0	0	0	0	0
63	E1121	Type 2 diabetes mellitus with diabetic nephropathy	8	1	2	0	0	2.625	1			1	73	37.5	1	1	2	0	0	0	449.819	1.03138	155	77		9		0	1	1	0	1	0	1	0	0	0	0	0	0	0	0	0	1	0	0	0	0	0
1343	E1140	Type 2 diabetes mellitus with diabetic neuropathy, unspecified	7	1	2	1	0	3.14514	1			2	50	40.6	2	1	1	0	0	0		0.822462			3	6	83	1	0	1	0	1	1	1	0	0	0	0	0	0	0	0	1	0	0	0	1	0	0
4987	E1165	Type 2 diabetes mellitus with hyperglycemia	1	1	2	0	0	5.25486	1			2	50	39.9	2	1	1	0	0	0	3.63333	0.824854				14		0	0	0	0	0	0	1	0	0	0	0	0	0	0	0	0	0	0	0	0	0	0
1348	E119	Type 2 diabetes mellitus without complications	0	0	2	1	0	3.14861	1	411.15	0	1	78	31.1	2	1	4	0	0	0		0.771136				8		0	0	1	0	1	1	0	0	0	1	0	0	0	0	0	1	0	0	0	1	0	0
609	E119	Type 2 diabetes mellitus without complications	0	0	2	0	0	2.86597	0	49.6764	0	1	78	31.1	2	1	4	0	0	0	5.40069	0.787165	145	52		13		1	0	1	0	1	0	1	0	0	0	0	0	0	0	0	0	0	0	0	0	0	0
1351	E119	Type 2 diabetes mellitus without complications	0	0	2	1	0	3.14931	1	42.1826	0	1	68		2		4	0	1	0		0.799841	105	70		5	32	1	0	0	0	0	1	1	0	0	0	0	0	0	0	0	1	0	0	0	0	0	0
66	E119	Type 2 diabetes mellitus without complications	0	0	2	0	0	2.62917	0			1	81	42.2	2	1	4	0	0	0	5.66597	0.78173				5		0	0	0	0	0	1	0	0	0	0	0	0	0	0	0	1	0	0	0	0	0	0
1355	E1142	Type 2 diabetes mellitus with diabetic polyneuropathy	5	1	2	1	0	3.15278	1			2	66	28.3	1	0	2	0	0	0	860.046	1.04899	133	70		7		1	1	1	0	1	0	1	0	1	0	0	0	0	0	0	0	0	0	0	0	0	0
4085	E119	Type 2 diabetes mellitus without complications	0	0	2	0	0	4.72431	0			1	40	31.8	2	1	2	0	0	0	5.82917	0.882017	100	69		4	29	1	0	1	0	1	1	0	0	0	0	0	0	0	0	0	1	0	0	0	1	0	0
1361	E1122	Type 2 diabetes mellitus with diabetic chronic kidney disease	9	1	2	1	0	3.15625	1	37.4583	0	1	57	41.4	1	1	2	0	0	0		1.04594	100	61		9		1	1	1	0	1	1	1	1	1	1	0	0	0	0	0	0	1	1	0	0	0	0
2078	E1151	Type 2 diabetes mellitus with diabetic peripheral angiopathy without gangrene	6	1	2	0	0	3.63403	0			1	56	25.7	2	0	1	0	0	0		0.832429				5		1	1	1	1	1	1	1	0	1	1	0	0	0	0	0	0	1	0	0	0	0	0
1365	E119	Type 2 diabetes mellitus without complications	0	0	2	1	0	3.15833	1			1	58	26.1	2	0	1	0	1	0	1462.04	0.829326	101	67		5		1	0	0	0	0	1	1	0	0	0	0	0	0	0	0	1	0	0	0	0	0	0
6880	E119	Type 2 diabetes mellitus without complications	0	0	2	0	0	6.90833	0			1	69	37.3	2	1	2	0	0	0		0.79798	110	78		7		1	1	0	0	1	1	1	1	1	1	0	0	0	0	0	1	1	1	0	1	0	0
1366	E1121	Type 2 diabetes mellitus with diabetic nephropathy	8	1	2	1	0	3.15903	1	141.303	0	2	58	29	1	0	1	0	0	0		1.06623				9		0	0	1	0	1	0	1	1	1	1	0	0	0	0	0	0	0	0	0	0	0	0
6180	E1122	Type 2 diabetes mellitus with diabetic chronic kidney disease	9	1	2	0	0	6.20972	0			1	64	38.4	2	1	4	0	0	0		0.794002				8		0	0	1	0	0	1	1	0	0	0	0	0	0	0	1	0	0	0	0	0	0	0
1368	E1121	Type 2 diabetes mellitus with diabetic nephropathy	8	1	2	1	0	3.15972	1			2	55	49.3	2	1	3	0	0	0		0.82012	108	58		6		0	0	1	0	1	1	1	0	0	0	0	0	0	0	0	0	0	0	0	0	0	0
5703	E119	Type 2 diabetes mellitus without complications	0	0	2	0	0	5.82639	1			2	34	54.9	2	1	1	0	1	0	30.7292	0.909501				1		1	0	0	0	0	1	0	0	0	0	0	0	0	0	0	1	0	0	0	1	0	0
1370	E119	Type 2 diabetes mellitus without complications	0	0	2	1	0	3.16042	1			1	65	33.7	1	1	1	0	1	0		1.0363	149	85		5		1	0	0	0	0	1	1	0	0	0	0	0	0	0	0	1	0	0	0	0	0	0
1438	E1152	Type 2 diabetes mellitus with diabetic peripheral angiopathy with gangrene	6	1	2	0	0	3.21597	0			1	65	33.8	1	1	1	0	1	0		1.03127				10		1	1	1	0	1	1	1	0	1	1	0	0	0	0	0	0	1	1	0	0	0	0
1372	E119	Type 2 diabetes mellitus without complications	0	0	2	1	0	3.16181	1			2	83	30.4	1	1	2	0	0	0		1.00493	109	72		8		0	0	0	0	0	1	1	0	0	0	0	0	0	0	1	0	0	0	0	1	0	0
3267	E119	Type 2 diabetes mellitus without complications	0	0	2	0	0	4.13889	0			1	78	28.6	2	0	4	0	0	0		0.771896				6		0	0	0	0	0	1	1	0	0	0	0	0	0	0	0	1	0	0	0	1	0	0
1373	E119	Type 2 diabetes mellitus without complications	0	0	2	1	0	3.1625	0			1	79	26	2	0	4	0	0	0	3.48542	0.783724	108	52		6		1	0	0	0	0	1	1	0	0	0	0	0	0	0	0	1	0	0	0	0	0	0
7102	E1140	Type 2 diabetes mellitus with diabetic neuropathy, unspecified	7	1	2	0	0	7.10139	0			1	80	54.1	2	1	4	0	0	0		0.781487	102	62		8		1	0	0	0	0	1	1	0	0	0	0	0	0	0	0	0	0	0	0	0	0	0
1375	E119	Type 2 diabetes mellitus without complications	0	0	2	1	0	3.1625	1			1	62	33.4	2	1	2	0	0	0		0.803928	122	69		4		0	0	0	0	0	1	1	0	0	0	0	0	0	0	0	1	0	0	0	0	0	0
3447	E1122	Type 2 diabetes mellitus with diabetic chronic kidney disease	9	1	2	0	0	4.34028	1			1	52	40	1	1	2	0	0	0		1.06064	156	83		8	47	1	1	1	1	1	1	1	0	1	1	0	0	0	0	0	0	1	1	0	0	0	0
1376	E1122	Type 2 diabetes mellitus with diabetic chronic kidney disease	9	1	2	1	1	3.16319	1			1	71	39.1	2	1	1	0	0	0		0.783662	114	66	2	10	31	1	1	1	0	1	1	1	0	0	1	0	0	1	0	0	0	1	0	0	0	0	0
281	E119	Type 2 diabetes mellitus without complications	0	0	2	0	0	2.76042	0			1	71	27.2	1	0	2	0	0	0	205.972	1.03716	138	81		5	19	1	1	0	1	1	1	1	0	0	0	0	0	0	0	0	1	1	0	0	0	0	0
1377	E11649	Type 2 diabetes mellitus with hypoglycemia without coma	2	1	2	1	0	3.16389	1	14.0549	0	1	84	30.7	1	1	4	0	0	0		0.993593				14		0	1	1	0	1	0	1	1	1	1	0	0	0	0	0	0	1	1	0	0	0	0
3702	E119	Type 2 diabetes mellitus without complications	0	0	2	0	0	4.55208	1			1	63	35.8	1	1	2	1	0	0		1.05598				6		1	1	0	0	1	0	1	0	1	1	0	0	0	0	0	0	1	0	0	0	0	0
1378	E119	Type 2 diabetes mellitus without complications	0	0	2	1	1	3.16458	1	182.956	0	2	75	35.3	2	1	4	0	0	0		0.780055	116	66		10	29	0	0	1	0	1	1	1	0	1	1	0	0	0	0	0	1	0	0	0	1	0	0
10876	E1165	Type 2 diabetes mellitus with hyperglycemia	1	1	2	0	0	21.6451	1			2	43	29.8	2	0	1	0	0	0	38.5833	0.848433	126	72		4		0	0	0	0	0	1	1	0	0	0	0	0	0	0	0	1	0	0	0	0	0	0
1382	E119	Type 2 diabetes mellitus without complications	0	0	2	1	0	3.16667	0	355.312	0	2	77	22.3	2	0	2	0	0	0		0.770974	100	64		7		1	0	1	0	1	1	1	0	0	1	0	0	1	0	0	1	0	0	0	0	0	0
8938	E11649	Type 2 diabetes mellitus with hypoglycemia without coma	2	1	2	0	0	10.1104	0			2	67	39	2	1	1	0	0	0		0.799757	100	60		5		0	0	0	0	0	1	1	0	0	0	0	0	0	0	0	1	0	0	0	0	0	0
1383	E1122	Type 2 diabetes mellitus with diabetic chronic kidney disease	9	1	2	1	0	3.16667	1			1	70	23.2	1	0	4	0	0	0	654.894	1.02922				11		0	0	0	0	0	1	1	0	0	1	0	0	0	0	0	0	0	0	0	0	0	0
3274	E119	Type 2 diabetes mellitus without complications	0	0	2	0	0	4.15	0			1	59	23.8	2	0	2	0	0	0	4.80278	0.825954	102	52		3		1	0	0	0	0	0	0	0	0	0	0	0	0	0	0	0	0	0	0	0	0	0
1384	E1165	Type 2 diabetes mellitus with hyperglycemia	1	1	2	1	1	3.16736	0			1	79	31.7	2	1	2	0	0	0	14.8729	0.786114	110	60		6	37	1	0	0	0	0	1	1	0	0	0	0	0	0	0	0	1	0	0	0	1	0	0
611	E119	Type 2 diabetes mellitus without complications	0	0	2	0	0	2.86667	1	50.9514	0	1	58	25.8	1	0	1	1	1	0		1.06158				7		1	1	0	0	1	1	0	0	0	0	0	0	0	0	0	1	0	0	0	0	0	0
1387	E1122	Type 2 diabetes mellitus with diabetic chronic kidney disease	9	1	2	1	0	3.17431	1	108.019	0	2	77	33.3	2	1	2	0	0	0		0.786494			2	12	93	1	1	1	0	1	0	0	0	1	0	0	0	0	0	0	0	1	1	0	0	0	0
10524	E119	Type 2 diabetes mellitus without complications	0	0	2	0	0	17.3361	1			2	66	22	2	0	1	0	0	0	142.781	0.810889	120	47		5		1	0	0	0	0	1	1	0	0	0	0	0	0	0	0	1	0	0	0	0	0	0
1388	E119	Type 2 diabetes mellitus without complications	0	0	2	1	0	3.17431	1			2	54	23	2	0	3	0	0	0		0.827582				4		1	0	0	0	0	1	1	1	0	0	0	0	0	0	0	1	0	0	0	1	0	0
10953	E119	Type 2 diabetes mellitus without complications	0	0	2	0	0	22.7639	1			2	65	31.1	2	1	4	0	0	0	1027.56	0.802326				6		1	1	1	0	1	1	1	1	0	0	0	0	0	0	0	1	0	0	0	0	0	0
1389	E119	Type 2 diabetes mellitus without complications	0	0	2	1	0	3.17569	1			1	50	45.1	2	1	2	0	0	0	1179.74	0.830761	101	47		3	29	1	0	0	0	0	1	1	0	0	0	0	0	0	0	0	0	0	0	0	0	0	0
10744	E119	Type 2 diabetes mellitus without complications	0	0	2	0	0	19.8799	1	16.1618	1	2	76	53.1	2	1	1	0	0	0	16.1618	0.791596	118	71	3	10	88	1	0	1	0	0	0	1	0	0	0	0	0	0	0	0	0	0	0	0	0	0	0
1391	E1122	Type 2 diabetes mellitus with diabetic chronic kidney disease	9	1	2	1	0	3.17569	1			2	54	42.9	2	1	4	0	1	0		0.816497	114	57		13		0	1	1	1	1	1	1	0	0	1	0	0	0	0	0	1	1	0	0	0	0	0
1008	E119	Type 2 diabetes mellitus without complications	0	0	2	0	0	2.99167	0			2	22	36.6	2	1	1	0	0	0		0.965894	100	60		2		1	0	0	0	0	1	0	0	0	0	0	0	1	0	0	0	0	0	0	0	0	0
1396	E119	Type 2 diabetes mellitus without complications	0	0	2	1	0	3.17708	0			1	77	31	1	1	2	0	0	0	2.81389	1.0228	121	55		5		0	0	0	0	0	1	1	0	0	0	0	0	0	0	0	1	0	0	0	0	0	0
5684	E1165	Type 2 diabetes mellitus with hyperglycemia	1	1	2	0	0	5.81458	0			1	77	30.7	1	1	2	0	0	0	5.52292	1.02093	100	62		5		1	1	0	0	1	1	1	0	0	0	0	0	0	0	0	1	1	0	0	0	0	0
1397	E1140	Type 2 diabetes mellitus with diabetic neuropathy, unspecified	7	1	2	1	0	3.17778	0			2	73	25.3	1	0	2	0	0	0		1.00794	108	46		7		1	0	0	0	0	1	1	0	0	0	0	0	0	0	0	1	0	0	0	0	0	0
5358	E1151	Type 2 diabetes mellitus with diabetic peripheral angiopathy without gangrene	6	1	2	0	0	5.62708	0			1	68	23.4	2	0	4	0	0	0	8.74931	0.806906	136	76		7		0	0	1	0	1	1	1	0	0	0	0	0	0	0	0	0	0	0	0	0	0	0
1399	E1122	Type 2 diabetes mellitus with diabetic chronic kidney disease	9	1	2	1	0	3.17847	0			1	74	35.5	1	1	2	0	0	0		1.01888				12		1	1	1	0	1	0	1	0	1	1	0	0	0	0	0	0	1	1	0	0	0	0
1942	E1140	Type 2 diabetes mellitus with diabetic neuropathy, unspecified	7	1	2	0	0	3.59167	1			1	74	35.3	1	1	2	0	0	0	133.656	1.03013			2	7	109	1	0	1	0	0	1	1	0	1	0	0	0	0	0	0	1	0	0	0	0	0	0
1400	E119	Type 2 diabetes mellitus without complications	0	0	2	1	0	3.17847	1			2	58	40.6	2	1	3	0	0	0		0.822458	149	49		5		1	0	0	0	0	1	1	0	0	0	0	0	0	0	0	1	0	0	0	0	0	0
3436	E119	Type 2 diabetes mellitus without complications	0	0	2	0	0	4.32083	0			2	47	30	2	1	2	0	0	0	4.62708	0.859092	104	60		2		0	0	0	0	0	0	0	0	0	0	0	0	0	0	0	0	0	0	0	0	0	0
1402	E1122	Type 2 diabetes mellitus with diabetic chronic kidney disease	9	1	2	1	0	3.18264	1			2	80	26.1	1	0	2	0	0	0		0.997267	100	64		10		0	1	0	0	1	1	1	0	0	1	0	1	0	0	0	0	1	0	0	0	0	0
2579	E1165	Type 2 diabetes mellitus with hyperglycemia	1	1	2	0	0	3.80903	1			2	80	26.1	1	0	2	0	0	0	306.862	1.01503	104	60		5		0	0	0	0	0	1	1	0	0	0	0	0	0	0	0	1	0	0	0	0	0	0
1406	E119	Type 2 diabetes mellitus without complications	0	0	2	1	0	3.18472	1			1	47	26.6	1	0	2	0	0	0		1.09787	100	50		3		1	0	0	0	0	1	1	0	0	0	0	0	0	0	0	0	0	0	0	0	0	0
7033	E1142	Type 2 diabetes mellitus with diabetic polyneuropathy	5	1	2	0	1	7.03403	1	26.6403	1	1	68	21.6	1	0	4	0	1	0	26.9444	1.04528			9	11	49	1	0	1	0	0	1	0	0	0	0	0	0	0	0	0	1	0	0	0	0	0	0
1408	E119	Type 2 diabetes mellitus without complications	0	0	2	1	0	3.18611	1			2	80	33	1	1	2	0	0	0		1.0036	108	60		6	55	1	0	0	0	0	1	1	0	0	0	0	0	1	0	0	1	0	0	0	0	0	0
7965	E1122	Type 2 diabetes mellitus with diabetic chronic kidney disease	9	1	2	0	0	8.29097	1			1	75	31.3	2	1	4	0	0	0	98.5625	0.793387	114	74		9		1	0	1	0	0	0	1	0	0	1	0	0	0	0	0	0	0	0	0	0	0	0
1409	E119	Type 2 diabetes mellitus without complications	0	0	2	1	0	3.18611	1	424.892	0	2	58	25.7	1	0	1	0	0	0		1.06769	120	70		5	22	1	0	1	0	1	1	1	0	0	0	0	0	0	0	0	0	0	0	0	0	0	0
236	E1121	Type 2 diabetes mellitus with diabetic nephropathy	8	1	2	0	0	2.73889	1			2	69	38.4	1	1	2	0	0	0		1.03668	109	63		9		1	0	1	0	1	1	1	1	0	0	0	0	0	0	0	0	0	0	0	0	0	0
1412	E1140	Type 2 diabetes mellitus with diabetic neuropathy, unspecified	7	1	2	1	0	3.18958	0			1	85	21.9	2	0	4	0	0	0		0.759336				7		0	1	0	0	1	1	0	0	1	1	0	0	0	0	0	1	0	1	0	0	0	0
7779	E119	Type 2 diabetes mellitus without complications	0	0	2	0	0	7.99236	0			1	54	32.3	1	1	2	1	0	0	6.03472	1.08766				4	73	1	0	0	0	1	1	1	0	0	0	0	0	0	0	0	1	0	0	0	0	0	0
1413	E11319	Type 2 diabetes mellitus with unspecified diabetic retinopathy without macular edema	4	1	2	1	0	3.19236	1			2	65	31.5	1	1	1	0	0	0		1.05005	130	82		6		1	0	0	0	0	1	1	0	0	1	0	0	0	0	0	1	0	0	0	0	0	0
8559	E1142	Type 2 diabetes mellitus with diabetic polyneuropathy	5	1	2	0	0	9.48194	0			1	50	46.3	2	1	2	0	0	0	4.02986	0.850297	120	68		5		0	0	0	0	0	0	0	0	0	0	0	0	0	0	0	0	0	0	0	0	0	0
1416	E119	Type 2 diabetes mellitus without complications	0	0	2	1	0	3.19931	1	55.1632	0	1	62	28.9	2	0	1	0	0	0		0.796975				7		0	1	1	0	1	1	1	0	1	1	0	0	0	0	0	1	1	1	0	0	0	0
8247	E1165	Type 2 diabetes mellitus with hyperglycemia	1	1	2	0	0	8.8	1			1	73	40	2	1	2	0	0	0	781.932	0.797103	106	66		9	26	1	1	1	0	1	1	1	0	1	0	0	0	0	0	0	1	1	1	0	0	0	0
1419	E1122	Type 2 diabetes mellitus with diabetic chronic kidney disease	9	1	2	1	0	3.20069	0			1	68	34.7	1	1	4	0	0	0		1.02683				8		1	1	0	0	1	1	1	0	1	1	0	0	0	0	0	0	1	0	0	0	0	0
1795	E1165	Type 2 diabetes mellitus with hyperglycemia	1	1	2	0	0	3.52083	0			1	57	34.5	2	1	2	0	0	0		0.8109	108	70		5	58	1	0	0	0	0	1	1	0	0	0	0	0	0	0	0	1	0	0	0	0	0	0
1422	E119	Type 2 diabetes mellitus without complications	0	0	2	1	0	3.20208	0			1	72	30.3	1	1	2	0	0	0	8.54514	1.0196	110	50		6		1	0	0	0	0	1	0	0	0	0	0	0	0	0	0	1	0	0	0	0	0	0
4033	E1165	Type 2 diabetes mellitus with hyperglycemia	1	1	2	0	0	4.70069	0			1	72	30.3	1	1	2	0	0	0	3.52431	1.0348	114	78		5		0	0	0	0	0	1	1	0	0	0	0	0	0	0	0	1	0	0	0	0	0	0
1425	E1122	Type 2 diabetes mellitus with diabetic chronic kidney disease	9	1	2	1	0	3.20417	1			1	77		1		2	0	0	0	8.14861	1.0223				12	49	1	1	1	0	1	0	0	0	1	0	0	0	0	0	0	0	1	1	0	1	0	0
67	E119	Type 2 diabetes mellitus without complications	0	0	2	0	1	2.62986	1			2	62	9.4	2	0	2	0	0	0	30.7535	0.819976			4	12	4	1	0	1	0	1	0	0	0	0	0	0	0	0	0	0	0	0	0	0	0	0	0
1427	E119	Type 2 diabetes mellitus without complications	0	0	2	1	0	3.20556	1			2	91	27.1	1	0	2	0	0	0		0.987466	117	71		7		1	0	1	0	1	1	1	0	0	0	0	0	0	0	1	0	0	0	0	0	0	0
8961	E119	Type 2 diabetes mellitus without complications	0	0	2	0	0	10.2194	1	191.058	0	1	86	25.3	2	0	4	0	0	0	186.769	0.773737	125	69		7		1	0	1	0	1	1	1	0	0	0	0	0	0	0	0	1	0	0	0	0	0	0
1432	E1165	Type 2 diabetes mellitus with hyperglycemia	1	1	2	1	0	3.20764	1	324.497	0	1	91	27.4	1	0	4	0	0	0	324.747	0.992523	150	76		8		0	1	1	0	1	1	1	0	1	1	0	0	0	0	0	1	1	1	0	0	0	0
934	E1122	Type 2 diabetes mellitus with diabetic chronic kidney disease	9	1	2	0	0	2.96597	0	50.8139	0	1	91	27.3	1	0	4	0	0	0	6.56389	0.99203	110	59		11		1	1	1	0	1	0	0	1	1	0	0	0	0	0	0	0	1	1	0	0	0	0
1443	E119	Type 2 diabetes mellitus without complications	0	0	2	1	0	3.21875	0			1	81		1		2	0	0	0	3.6	1.01388			2	16	39	0	1	1	0	1	0	1	0	1	0	0	0	1	0	0	0	1	1	0	0	0	0
68	E119	Type 2 diabetes mellitus without complications	0	0	2	0	0	2.62986	1			1	91		2		4	0	0	0	3.44167	0.766142	121	64		6	39	0	0	0	0	0	1	1	0	0	0	0	0	0	0	0	1	0	0	1	0	0	0
1448	E119	Type 2 diabetes mellitus without complications	0	0	2	1	0	3.22222	0			2	73	35.9	2	1	3	0	0	0		0.780304	106	76		7		0	0	1	0	0	1	1	0	1	0	0	0	0	0	0	1	0	1	0	0	0	0
7924	E119	Type 2 diabetes mellitus without complications	0	0	2	0	0	8.18958	1			2	52	41.1	2	1	1	0	0	1		0.824325	140	69		5		1	0	0	0	0	1	1	0	0	0	0	0	0	0	0	1	0	0	0	0	0	0
1451	E1165	Type 2 diabetes mellitus with hyperglycemia	1	1	2	1	0	3.22361	1	87.3563	0	2	78	35.9	2	1	4	0	0	0		0.774385	125	58		7		0	1	1	0	1	1	0	0	0	1	0	0	0	0	0	1	1	0	0	0	0	0
10339	E119	Type 2 diabetes mellitus without complications	0	0	2	0	0	15.8458	0			2	57	38.5	2	1	2	0	0	0		0.815676				4		1	0	0	0	0	1	1	0	0	0	0	0	0	0	0	0	0	0	0	0	0	0
1455	E1121	Type 2 diabetes mellitus with diabetic nephropathy	8	1	2	1	0	3.22639	1			1	81	32.9	1	1	4	0	0	0		1.01037	138	72		11		1	1	1	0	1	0	1	0	1	1	0	0	0	0	0	0	1	0	0	0	0	0
7545	E119	Type 2 diabetes mellitus without complications	0	0	2	0	0	7.76111	0			1	91	27.7	2	0	4	0	0	0	4.61806	0.766196	147	63		5		1	0	0	0	0	1	1	0	0	0	0	0	0	0	0	1	0	0	0	1	0	0
1456	E119	Type 2 diabetes mellitus without complications	0	0	2	1	0	3.22639	1			1	50	43.2	2	1	2	0	1	0		0.846366	100	60		7		1	0	1	0	1	1	0	0	0	0	0	0	0	0	0	1	0	0	0	0	0	0
10449	E119	Type 2 diabetes mellitus without complications	0	0	2	0	0	16.7917	0			2	86	34.8	2	1	2	0	0	0	5.41528	0.774838	110	70		6		1	0	0	0	0	1	0	0	0	0	0	0	0	0	0	1	0	0	0	0	0	0
1459	E1122	Type 2 diabetes mellitus with diabetic chronic kidney disease	9	1	2	1	0	3.22917	1			1	83	27.8	2	0	4	1	0	0		0.770865	110	44		10		0	1	1	0	1	1	1	0	0	0	0	0	0	0	0	0	1	0	0	0	0	0
8875	E1122	Type 2 diabetes mellitus with diabetic chronic kidney disease	9	1	2	0	0	9.9875	1			1	41	25.5	1	0	1	0	0	1	19.0299	1.14076	107	57		5		0	1	0	0	1	0	1	0	0	0	0	0	0	0	0	0	0	0	0	1	0	0
1462	E1121	Type 2 diabetes mellitus with diabetic nephropathy	8	1	2	1	0	3.22917	1	1060.3	0	1	59	32.9	2	1	1	0	0	0		0.818521	110	60		11		1	1	1	0	1	1	1	0	1	1	0	0	0	0	0	0	1	1	0	1	0	0
1924	E1165	Type 2 diabetes mellitus with hyperglycemia	1	1	2	0	0	3.58333	1			2	85	29.8	1	0	1	0	0	0	4.71667	1.00504	100	70		10		0	0	1	0	0	0	0	0	0	0	0	0	0	0	0	0	0	0	0	0	0	0
1464	E1140	Type 2 diabetes mellitus with diabetic neuropathy, unspecified	7	1	2	1	0	3.23125	0			2	78	32.6	2	1	1	0	0	0		0.775378	120	42		8		1	0	1	0	1	1	0	1	0	0	0	0	0	0	0	0	0	0	0	0	0	0
7771	E119	Type 2 diabetes mellitus without complications	0	0	2	0	0	7.98333	0			1	42	41.6	2	1	1	0	0	0	4.70139	0.876328	125	44		2		1	0	0	0	0	0	0	0	0	0	0	0	0	0	0	0	0	0	0	0	0	0
1466	E1121	Type 2 diabetes mellitus with diabetic nephropathy	8	1	2	1	0	3.23125	1			2	64	32.8	1	1	3	0	0	0		1.03618	130	60		7		0	0	0	0	0	1	0	0	0	0	0	0	0	0	0	1	0	0	0	0	0	0
7741	E119	Type 2 diabetes mellitus without complications	0	0	2	0	0	7.94861	0			2	53	33.4	2	1	1	0	0	0	3.64167	0.841055				5		1	0	0	0	0	1	1	0	0	0	0	0	0	0	0	1	0	0	0	0	0	0
1472	E119	Type 2 diabetes mellitus without complications	0	0	2	1	0	3.23403	1	336.128	0	1	55	36.1	1	1	1	0	1	0		1.05021	110	49		8		0	0	0	0	0	1	0	0	0	0	0	0	0	0	0	0	0	0	0	1	0	0
5215	E119	Type 2 diabetes mellitus without complications	0	0	2	0	0	5.54167	0	127.129	0	1	76	31	1	1	3	0	1	0	4.03542	1.02423	144	66		6		0	0	1	0	1	0	0	0	0	0	0	0	0	0	0	0	0	0	0	0	0	0
1474	E119	Type 2 diabetes mellitus without complications	0	0	2	1	0	3.23611	0	47.8035	0	2	56	40.1	2	1	2	0	0	0		0.826435	103	59		10		1	1	0	1	1	1	1	0	1	0	0	0	0	0	0	1	1	1	0	1	0	0
2366	E119	Type 2 diabetes mellitus without complications	0	0	2	0	0	3.73472	1	668.965	0	2	77	34.9	2	1	4	0	0	0		0.776883	100	56		6		0	1	1	0	1	1	1	0	1	0	0	0	0	0	0	0	0	0	0	0	0	0
1477	E119	Type 2 diabetes mellitus without complications	0	0	2	1	0	3.23819	0	285.95	0	1	76	23.6	1	0	2	0	0	0		1.01458				13		0	1	1	0	1	1	0	0	1	1	0	0	0	0	0	0	1	1	0	0	0	0
2715	E1140	Type 2 diabetes mellitus with diabetic neuropathy, unspecified	7	1	2	0	0	3.85625	0			1	76	23.7	1	0	2	1	0	0		1.02095	112	74		9		1	1	0	0	1	1	1	0	0	0	0	0	0	0	0	0	1	0	0	0	0	0
1480	E1140	Type 2 diabetes mellitus with diabetic neuropathy, unspecified	7	1	2	1	0	3.24097	1			1	73	41.1	1	1	1	0	0	0	565.04	1.03215	107	78		10		1	1	1	0	1	1	1	1	1	0	0	0	0	0	0	1	1	1	0	0	0	0
2523	E119	Type 2 diabetes mellitus without complications	0	0	2	0	0	3.7875	0			1	83	24.4	1	0	2	0	0	0	6.65	1.0094				7		1	0	0	0	0	0	0	0	0	0	0	0	0	0	0	0	0	0	0	0	0	0
1481	E119	Type 2 diabetes mellitus without complications	0	0	2	1	0	3.24097	1	694.126	0	1	69	31.3	1	1	1	0	0	0		1.03815	124	65		11		1	0	0	0	0	1	1	0	0	0	0	0	0	0	0	1	0	0	0	0	0	0
9787	E1122	Type 2 diabetes mellitus with diabetic chronic kidney disease	9	1	2	0	0	12.9299	0			1	69	32.3	1	1	1	0	0	0		1.02642	100	63		9		1	0	0	0	0	1	1	0	0	0	0	0	0	0	0	0	0	0	0	0	0	0
1482	E1122	Type 2 diabetes mellitus with diabetic chronic kidney disease	9	1	2	1	0	3.24167	1	440.863	0	1	55	31.5	1	1	1	0	1	0		1.06586	106	54		10		0	0	0	0	1	1	1	0	0	0	0	0	0	0	0	0	0	0	0	0	0	0
11158	E1165	Type 2 diabetes mellitus with hyperglycemia	1	1	2	0	0	27.941	0			1	56	59.1	1	1	1	0	0	0	4.62014	1.07895	102	69		3		1	0	0	0	0	1	1	0	0	0	0	0	0	0	0	1	0	0	0	0	0	0
1484	E1121	Type 2 diabetes mellitus with diabetic nephropathy	8	1	2	1	0	3.24653	0	167.434	0	2	53		2		1	0	0	0		0.833973	100	60	5	8	106	1	1	1	0	1	1	1	0	0	0	0	0	0	0	0	0	1	0	0	1	0	0
69	E119	Type 2 diabetes mellitus without complications	0	0	2	0	0	2.62986	0	12.8722	0	2	62	21	1	0	2	1	0	0	8.59444	1.06109	108	68		10		1	0	0	0	0	0	0	0	0	0	0	0	0	0	0	0	0	0	0	0	0	0
1487	E1122	Type 2 diabetes mellitus with diabetic chronic kidney disease	9	1	2	1	0	3.25139	1			1	56	24.2	2	0	2	0	0	0	7.73403	0.824063				10		1	1	1	0	1	0	0	0	0	0	0	0	0	0	0	0	1	0	0	0	0	0
10139	E119	Type 2 diabetes mellitus without complications	0	0	2	0	0	14.7347	0	211.948	0	2	82	20.7	1	0	2	1	0	0		1.01076	115	72		8		0	0	0	0	0	1	1	0	0	0	0	0	0	0	0	1	0	0	0	0	0	0
1488	E119	Type 2 diabetes mellitus without complications	0	0	2	1	0	3.25139	1	858.14	0	1	85	27.7	1	0	4	0	0	0		0.993608				8		1	1	1	0	1	1	1	0	1	1	0	0	0	0	0	0	1	0	0	0	0	0
5751	E1165	Type 2 diabetes mellitus with hyperglycemia	1	1	2	0	0	5.85903	1			1	53	21.5	1	0	1	0	0	0	9.03472	1.07266	120	60		3		1	0	0	0	0	1	0	0	0	0	0	0	0	0	0	1	0	0	0	1	0	0
1490	E119	Type 2 diabetes mellitus without complications	0	0	2	1	0	3.25347	0			1	51	25.8	1	0	2	0	0	0		1.0969	108	64		3		1	0	0	0	0	0	0	0	0	0	0	0	0	0	0	0	0	0	0	0	0	0
4044	E11621	Type 2 diabetes mellitus with foot ulcer	3	1	2	0	0	4.70486	1			2	87	28.5	2	0	1	0	0	0	149.976	0.772727	110	70		7		1	1	1	0	1	0	1	1	1	1	0	0	0	0	0	0	0	0	0	0	0	0
1492	E1140	Type 2 diabetes mellitus with diabetic neuropathy, unspecified	7	1	2	1	0	3.25556	0			1	77	45.4	2	1	4	0	0	0	2.67014	0.789024	100	68		8		0	0	1	0	0	1	0	0	0	0	0	0	0	0	0	1	0	0	0	0	0	0
9223	E11641	Type 2 diabetes mellitus with hypoglycemia with coma	2	1	2	0	0	10.9958	1			1	56	51	2	1	2	0	1	0	11.5514	0.834491	114	63		9		1	0	0	0	0	1	0	0	0	0	0	0	0	0	0	1	0	0	0	0	0	0
1493	E1122	Type 2 diabetes mellitus with diabetic chronic kidney disease	9	1	2	1	1	3.25625	1	149.348	0	1	56	20.1	2	0	1	0	0	0	149.752	0.822064	103	55	6	10	49	1	1	1	0	1	1	1	1	1	0	0	0	1	0	0	0	1	1	0	1	0	0
9721	E119	Type 2 diabetes mellitus without complications	0	0	2	0	0	12.7688	0			1	46	25.4	1	0	1	0	0	0		1.08959	107	57		3		1	0	0	0	0	1	0	0	0	0	0	0	0	0	0	1	0	0	0	0	0	0
1496	E1122	Type 2 diabetes mellitus with diabetic chronic kidney disease	9	1	2	1	0	3.25903	1			2	81	30.4	2	1	1	0	0	0		0.776131	118	52		8		1	0	0	0	0	0	1	0	1	0	0	0	0	0	0	0	0	0	0	0	0	0
7034	E1122	Type 2 diabetes mellitus with diabetic chronic kidney disease	9	1	2	0	0	7.03403	1	219	0	1	77	44.5	2	1	4	0	0	0	61.6618	0.789308	110	60		11		0	1	1	0	1	0	1	0	1	0	0	0	0	0	0	0	1	1	0	1	0	0
1499	E1122	Type 2 diabetes mellitus with diabetic chronic kidney disease	9	1	2	1	0	3.26111	1			2	62	35.7	1	1	2	0	0	0		1.03264	119	66		9	45	1	0	1	0	1	1	1	1	0	1	0	0	0	0	0	0	0	0	0	0	0	0
4540	E1165	Type 2 diabetes mellitus with hyperglycemia	1	1	2	0	0	4.91736	1	379.314	0	2	72	30.6	2	1	2	0	0	0		0.791717	118	70		7		0	0	0	0	0	1	0	0	0	0	0	0	0	0	0	1	0	0	0	0	0	0
1503	E1122	Type 2 diabetes mellitus with diabetic chronic kidney disease	9	1	2	1	0	3.26667	1	1187.61	0	2	63	37.8	2	1	2	0	0	0		0.804712				9		1	1	1	0	1	1	1	0	1	1	0	0	0	0	0	0	1	1	0	0	0	0
2568	E119	Type 2 diabetes mellitus without complications	0	0	2	0	0	3.80417	1	51.1875	0	2	84	32.5	2	1	4	0	0	0	52.1111	0.777412	112	80		11	31	1	0	0	0	0	1	0	0	0	0	0	0	0	0	0	1	0	0	0	0	0	0
1504	E1165	Type 2 diabetes mellitus with hyperglycemia	1	1	2	1	0	3.26667	1			2	81	31.8	1	1	1	0	0	0		1.00582				8		0	1	1	0	1	0	1	0	0	0	0	0	0	0	0	0	0	0	0	0	0	0
5424	E119	Type 2 diabetes mellitus without complications	0	0	2	0	0	5.67639	1	171	0	1	76	29.8	2	0	3	0	0	1	18.559	0.7915	126	49		8		1	0	0	0	0	1	1	0	0	0	0	0	0	0	0	1	0	0	0	0	0	0
1512	E11649	Type 2 diabetes mellitus with hypoglycemia without coma	2	1	2	1	0	3.28125	1	565.252	0	1	73	24.2	1	0	1	0	0	0		1.03218				7		1	1	1	0	1	1	0	0	0	0	0	0	1	0	0	1	0	0	0	0	0	0
3892	E1140	Type 2 diabetes mellitus with diabetic neuropathy, unspecified	7	1	2	0	0	4.63889	0			1	73	23.8	1	0	1	0	1	0	4.69722	1.0323				7		0	0	0	0	0	1	0	0	0	0	0	0	0	0	0	1	0	0	0	0	0	0
1513	E1140	Type 2 diabetes mellitus with diabetic neuropathy, unspecified	7	1	2	1	0	3.28264	0			1	73	43.7	2	1	4	0	0	0	7.94861	0.796621	113	79		8		0	0	1	0	0	0	0	0	0	0	0	0	0	0	0	0	0	0	0	1	0	0
3633	E1165	Type 2 diabetes mellitus with hyperglycemia	1	1	2	0	0	4.51319	1			2	77	29	2	0	1	0	0	0		0.784766	142	73		9	24	1	0	0	0	0	1	1	0	0	1	0	0	1	1	0	1	0	0	0	0	0	0
1514	E1165	Type 2 diabetes mellitus with hyperglycemia	1	1	2	1	0	3.28264	0			1	55		1		1	0	1	0	4.73819	1.08426				6	45	1	0	0	0	0	1	1	0	0	0	0	0	0	0	0	1	0	0	0	0	0	0
70	E1165	Type 2 diabetes mellitus with hyperglycemia	1	1	2	0	0	2.63056	1			2	62	36.5	1	1	1	0	0	0		1.06023	109	54	5	12	81	1	0	0	0	0	1	0	0	0	0	0	0	0	0	0	1	0	0	0	0	0	0
1518	E1142	Type 2 diabetes mellitus with diabetic polyneuropathy	5	1	2	1	0	3.2875	1			1	73	29.2	2	0	2	0	0	0		0.791109	106	61		10		1	1	1	0	1	1	0	0	1	1	0	0	0	0	0	0	1	1	0	0	0	0
10315	E1165	Type 2 diabetes mellitus with hyperglycemia	1	1	2	0	1	15.7361	1			1	63	34.4	1	1	2	0	0	0	538.856	1.05832	107	61	2	6	48	1	1	1	0	1	1	1	0	1	0	0	0	0	0	0	0	1	1	0	0	0	0
1523	E119	Type 2 diabetes mellitus without complications	0	0	2	1	0	3.29514	1	44.0917	0	1	77	35.3	2	1	4	0	0	0		0.779845	107	46		15		1	0	1	0	1	1	1	0	0	0	0	0	0	0	0	1	0	0	0	0	0	0
9017	E119	Type 2 diabetes mellitus without complications	0	0	2	0	0	10.5194	0			2	81	20.5	2	0	1	0	0	0		0.782031				6		0	0	1	0	1	0	0	0	0	0	0	0	0	0	0	0	0	0	0	0	0	0
1526	E119	Type 2 diabetes mellitus without complications	0	0	2	1	0	3.29722	1			1	76	47.8	2	1	2	0	0	0		0.776479	107	63		9		0	1	1	0	1	0	1	0	1	1	0	0	0	0	0	0	1	0	0	0	0	0
8670	E119	Type 2 diabetes mellitus without complications	0	0	2	0	0	9.69792	1	617.227	0	1	65	24.9	1	0	2	0	0	0	617.345	1.05399	109	79		10		0	0	0	0	0	1	1	0	0	0	0	0	0	0	0	0	0	0	0	1	0	0
1527	E119	Type 2 diabetes mellitus without complications	0	0	2	1	0	3.29861	1			1	53	22.1	2	0	2	0	0	0		0.837571	100	70		10		0	1	1	0	1	1	1	1	1	1	0	0	0	0	0	1	1	1	0	0	0	0
9552	E119	Type 2 diabetes mellitus without complications	0	0	2	0	0	12.0493	0			1	75	44.9	2	1	4	0	0	0	3.10556	0.782942	123	87		5		0	0	0	0	0	1	1	0	0	0	0	0	0	0	0	1	0	0	0	1	0	0
1528	E11649	Type 2 diabetes mellitus with hypoglycemia without coma	2	1	2	1	0	3.29861	0			1	84	27.3	2	0	4	1	0	0		0.775573				7	47	1	0	0	0	0	0	1	0	0	0	0	0	0	0	0	0	0	0	0	1	0	0
4595	E1122	Type 2 diabetes mellitus with diabetic chronic kidney disease	9	1	2	0	1	4.94514	1	46.3799	0	1	64	48.8	1	1	3	0	0	0	47.3035	1.05554	117	58		10	53	1	1	0	0	1	1	1	1	1	1	0	0	0	0	0	1	1	1	0	0	0	0
1529	E119	Type 2 diabetes mellitus without complications	0	0	2	1	0	3.30139	0			1	51	25.6	2	0	2	0	0	1	4.34444	0.848551				3		1	0	0	0	0	0	0	0	0	0	0	0	0	0	0	0	0	0	0	0	0	0
552	E119	Type 2 diabetes mellitus without complications	0	0	2	0	0	2.84861	0			2	77	22.3	1	0	2	0	0	0	3.78819	1.02172	120	64		5		0	0	0	0	0	1	1	0	0	0	0	0	0	0	0	1	0	0	0	0	0	0
1530	E11319	Type 2 diabetes mellitus with unspecified diabetic retinopathy without macular edema	4	1	2	1	0	3.30347	0			2	47	26.7	1	0	1	0	0	0		1.08908	114	60		6		0	1	0	0	1	1	1	0	0	0	0	1	0	0	0	1	0	0	0	0	0	0
2126	E119	Type 2 diabetes mellitus without complications	0	0	2	0	0	3.65625	0			2	47	26.8	1	0	1	0	0	0	6.77917	1.11195	100	60		2		0	0	0	0	0	1	1	0	0	0	0	0	0	0	0	1	0	0	0	0	0	0
1532	E119	Type 2 diabetes mellitus without complications	0	0	2	1	0	3.30556	0			1	67	36.1	1	1	2	0	0	0	214.685	1.03418				8		1	1	0	0	1	1	1	0	0	1	0	0	0	0	0	0	1	0	0	1	0	0
8825	E1165	Type 2 diabetes mellitus with hyperglycemia	1	1	2	0	0	9.91528	0			1	77	31.1	2	1	2	0	0	0	7.68611	0.788707			2	7	50	1	0	0	0	0	1	1	0	0	0	0	0	0	0	0	1	0	0	0	1	0	0
1537	E1142	Type 2 diabetes mellitus with diabetic polyneuropathy	5	1	2	1	0	3.30764	1			1	68	35.2	1	1	2	0	0	0		1.03062	100	39		8		1	1	0	0	1	1	1	0	1	0	0	0	0	0	0	1	1	1	0	0	0	0
10334	E1165	Type 2 diabetes mellitus with hyperglycemia	1	1	2	0	0	15.8222	0	258.755	0	1	67	18.7	2	0	1	0	1	0	5.54722	0.808643	102	62		14		0	0	1	0	1	1	0	0	0	0	0	0	0	0	0	1	0	0	0	0	0	0
1540	E119	Type 2 diabetes mellitus without complications	0	0	2	1	0	3.30972	1			1	64	32.6	1	1	2	0	0	0		1.03433	130	72		6	29	1	1	0	0	1	1	1	0	1	1	0	0	0	0	0	1	1	1	0	0	0	0
258	E1140	Type 2 diabetes mellitus with diabetic neuropathy, unspecified	7	1	2	0	0	2.75139	1			1	85	39.1	2	1	3	0	0	0	8.8875	0.77261				10		1	0	1	0	0	1	1	1	1	0	0	0	0	0	0	1	0	1	0	0	0	0
1542	E11649	Type 2 diabetes mellitus with hypoglycemia without coma	2	1	2	1	0	3.31111	1	1553.3	0	1	80	27.3	1	0	4	1	0	0		1.01436	100	70		6		0	1	1	0	1	1	1	1	1	1	0	0	0	0	0	1	1	0	0	0	0	0
5729	E119	Type 2 diabetes mellitus without complications	0	0	2	0	0	5.84236	0			1	69	27.4	2	0	2	0	0	0	6.77778	0.80459				6	35	0	0	0	0	0	0	1	0	1	0	0	0	0	0	0	0	0	1	0	0	0	0
1543	E11649	Type 2 diabetes mellitus with hypoglycemia without coma	2	1	2	1	0	3.31181	1			1	57	55.6	1	1	2	0	0	0		1.05531	105	51	3	9	59	1	1	1	0	1	1	1	1	1	1	0	0	0	0	0	0	1	1	0	0	0	0
463	E119	Type 2 diabetes mellitus without complications	0	0	2	0	0	2.825	0			1	66	22.4	2	0	2	1	0	0		0.807875	132	66		5	71	1	1	0	1	1	1	1	0	1	0	0	0	0	0	0	1	1	1	0	0	0	0
1544	E1122	Type 2 diabetes mellitus with diabetic chronic kidney disease	9	1	2	1	0	3.3125	0			1	75	32.7	1	1	2	0	0	0		1.01431	120	60		9		1	0	1	0	0	1	1	0	0	1	0	0	0	0	0	0	0	0	0	1	0	0
6681	E1165	Type 2 diabetes mellitus with hyperglycemia	1	1	2	0	0	6.75764	0			1	75	32.8	1	1	2	0	0	0	7.20417	1.02786	112	79		5	37	1	1	0	0	1	1	1	0	0	0	0	0	0	0	0	1	1	0	0	0	0	0
1548	E119	Type 2 diabetes mellitus without complications	0	0	2	1	0	3.31458	0			2	65	20	1	0	2	0	0	0	4.69931	1.05277	109	62		5		1	1	0	0	1	1	0	0	1	0	0	0	0	0	0	1	1	1	0	0	0	0
3876	E119	Type 2 diabetes mellitus without complications	0	0	2	0	0	4.63056	1			1	60	17.6	2	0	4	0	0	0	75.5687	0.825458	136	80		6		1	0	0	0	0	0	0	0	0	0	0	0	0	0	0	0	0	0	0	0	0	0
1549	E1140	Type 2 diabetes mellitus with diabetic neuropathy, unspecified	7	1	2	1	0	3.31458	0			1	88	24.2	2	0	4	0	0	0	3.05764	0.771181	110	58		6		0	0	0	0	0	1	1	0	0	0	0	0	0	0	0	1	0	0	0	1	0	0
1078	E1165	Type 2 diabetes mellitus with hyperglycemia	1	1	2	0	0	3.01389	0			1	67	29.7	2	0	2	0	0	0	2.89792	0.809492	121	70		5		1	1	0	0	1	1	1	0	0	0	0	0	0	0	0	1	1	0	0	0	0	0
1554	E119	Type 2 diabetes mellitus without complications	0	0	2	1	0	3.31944	0	64.8812	0	1	91	30.1	2	1	2	0	0	0	15.6694	0.766606	104	80	2	7	49	1	0	0	0	1	0	1	0	0	0	0	0	0	0	0	0	0	0	0	0	0	0
1147	E1121	Type 2 diabetes mellitus with diabetic nephropathy	8	1	2	0	0	3.04028	1	13.3063	0	1	81	34	1	1	2	0	1	0	13.7542	1.01299				8		0	0	0	0	0	0	1	0	0	1	0	0	0	0	0	0	0	0	0	1	0	0
1555	E1122	Type 2 diabetes mellitus with diabetic chronic kidney disease	9	1	2	1	0	3.32083	1	27.075	1	1	74	28.6	1	0	2	0	0	0		1.01433			9	11	76	1	0	1	0	1	0	1	1	1	1	0	0	0	0	0	0	0	1	0	0	0	0
4875	E1165	Type 2 diabetes mellitus with hyperglycemia	1	1	2	0	0	5.12014	0			1	74	28.5	1	0	2	0	0	0		1.01215	104	61		7		1	1	1	0	1	1	1	0	1	1	0	0	0	0	0	0	1	1	0	0	0	0
1556	E1165	Type 2 diabetes mellitus with hyperglycemia	1	1	2	1	0	3.32083	1			2	60	27.1	1	0	3	0	0	0		1.05361	146	66		7		0	0	0	0	0	1	1	0	0	0	0	0	0	0	0	1	0	0	0	0	0	0
10473	E119	Type 2 diabetes mellitus without complications	0	0	2	0	0	16.8917	0			2	40	59.4	1	1	1	0	0	0		1.14524	110	80		2		1	0	0	0	0	1	0	0	0	0	0	0	0	0	0	1	0	0	0	0	0	0
1557	E1122	Type 2 diabetes mellitus with diabetic chronic kidney disease	9	1	2	1	0	3.32153	1			2	63	33.2	1	1	1	0	0	0	5.6125	1.03344				9		0	0	0	0	0	0	1	0	0	0	0	0	0	0	0	0	0	0	0	0	0	0
518	E119	Type 2 diabetes mellitus without complications	0	0	2	0	0	2.84097	1			1	69	42.2	2	1	4	0	0	0	172.528	0.804142				4		1	1	0	0	1	1	1	0	0	0	0	0	0	0	0	1	0	0	0	0	0	0
1559	E119	Type 2 diabetes mellitus without complications	0	0	2	1	0	3.33056	0			1	65	29.1	2	0	1	0	0	0	9.14514	0.80235	100	52		5		1	0	0	0	0	1	1	0	0	0	0	0	0	0	0	1	0	0	0	0	0	0
3445	E11649	Type 2 diabetes mellitus with hypoglycemia without coma	2	1	2	0	0	4.33542	1			1	65	29.1	2	0	1	1	0	0	481.79	0.809627				6		1	0	0	0	0	1	1	0	0	0	0	0	0	0	0	1	0	0	0	0	0	0
1563	E119	Type 2 diabetes mellitus without complications	0	0	2	1	0	3.33264	0			1	73	24.3	2	0	3	0	0	0	4.85417	0.789561				8		1	0	1	0	1	0	0	0	0	0	0	0	0	0	0	0	0	0	0	0	0	0
6593	E119	Type 2 diabetes mellitus without complications	0	0	2	0	0	6.69792	1			1	63	29.5	1	0	3	0	0	0	1316.75	1.03833	108	60		11		0	1	0	1	1	1	1	0	0	1	0	0	0	0	0	1	1	0	0	0	0	0
1567	E119	Type 2 diabetes mellitus without complications	0	0	2	1	0	3.33958	1			1	68	34.8	1	1	2	0	0	0		1.02695				7		0	1	0	1	1	1	1	0	1	1	0	0	0	0	0	1	1	1	0	1	0	0
8967	E1122	Type 2 diabetes mellitus with diabetic chronic kidney disease	9	1	2	0	0	10.2438	0			1	68	34.5	1	1	2	0	0	0		1.01499	100	60		10		1	1	1	0	1	1	1	1	1	1	0	0	0	0	0	1	1	1	0	0	0	0
1571	E1122	Type 2 diabetes mellitus with diabetic chronic kidney disease	9	1	2	1	0	3.34514	1			1	59	38.9	2	1	1	0	0	0		0.82375	112	80		14		1	0	1	0	0	0	1	0	0	0	0	0	0	0	0	0	0	0	0	1	0	0
8808	E119	Type 2 diabetes mellitus without complications	0	0	2	0	0	9.89375	1	526.102	0	1	59	27.5	1	0	2	0	1	0		1.06211	114	70		5		1	1	0	0	1	1	1	0	0	0	0	0	0	0	0	1	1	0	0	0	0	0
1578	E119	Type 2 diabetes mellitus without complications	0	0	2	1	0	3.35069	0	267.281	0	1	67	35.3	2	1	1	0	0	0		0.796493				6	35	0	0	0	0	0	1	1	0	0	0	0	0	0	0	0	1	0	0	0	1	0	0
6243	E119	Type 2 diabetes mellitus without complications	0	0	2	0	0	6.31042	0	60.2771	0	1	67	24	1	0	2	0	0	0	59.0583	1.04754	120	69		6		0	1	0	0	1	1	0	0	1	0	0	0	0	0	0	0	1	1	0	0	0	0
1579	E1121	Type 2 diabetes mellitus with diabetic nephropathy	8	1	2	1	0	3.35069	1			2	58	27.5	1	0	2	0	0	0		1.05227	106	70		9		1	1	1	0	1	1	1	0	0	0	0	0	0	0	0	1	0	0	0	0	0	0
2252	E1151	Type 2 diabetes mellitus with diabetic peripheral angiopathy without gangrene	6	1	2	0	0	3.70139	1			2	58	26.3	1	0	2	0	0	0		1.07254	116	86		6	64	1	1	0	0	1	1	1	0	0	0	0	0	0	0	0	1	1	0	0	0	0	0
1583	E1122	Type 2 diabetes mellitus with diabetic chronic kidney disease	9	1	2	1	0	3.35486	1	32.5208	0	1	76	38.8	1	1	2	0	0	0	32.5208	1.01772			4	10	46	1	1	1	0	1	1	1	1	1	1	0	0	0	0	0	0	1	1	0	0	0	0
1938	E119	Type 2 diabetes mellitus without complications	0	0	2	0	0	3.59028	0	21.4715	0	1	75	11.7	1	0	2	0	0	0	8.27708	1.02736				12		1	0	0	0	0	1	1	0	0	1	0	0	0	0	0	1	0	0	0	0	0	0
1584	E1165	Type 2 diabetes mellitus with hyperglycemia	1	1	2	1	0	3.35556	1			2	52	27	2	0	2	0	0	0	6.44167	0.831255	139	59		6		1	0	0	0	0	0	0	0	0	0	0	0	1	0	0	0	0	0	0	0	0	0
7542	E119	Type 2 diabetes mellitus without complications	0	0	2	0	0	7.75972	0			2	52	27.3	2	0	2	0	0	0	4.86667	0.845095	118	70		4		1	0	0	0	0	1	1	0	0	0	0	0	0	0	0	1	0	0	0	0	0	0
1585	E1122	Type 2 diabetes mellitus with diabetic chronic kidney disease	9	1	2	1	0	3.35625	0			1	85	25.6	2	0	4	0	1	0	4.85903	0.770588	100	60		9		0	0	0	0	0	1	0	0	0	0	0	0	0	0	0	0	0	0	0	1	0	0
5514	E1121	Type 2 diabetes mellitus with diabetic nephropathy	8	1	2	0	0	5.73125	1			1	64	30.7	2	1	2	1	0	0	9.93542	0.808997	106	64		11	34	1	1	1	0	1	0	1	1	1	1	0	0	0	0	0	0	1	1	0	0	0	0
1592	E1122	Type 2 diabetes mellitus with diabetic chronic kidney disease	9	1	2	1	0	3.36181	1			2	77	21.1	2	0	2	0	0	0	631.864	0.788936				9		1	0	0	0	0	1	1	0	0	0	0	0	0	0	0	0	0	0	0	0	0	0
8990	E119	Type 2 diabetes mellitus without complications	0	0	2	0	0	10.4111	1			2	67	26.7	1	0	2	0	0	0	134.706	1.04824				6		1	0	0	0	0	1	0	0	0	0	0	0	0	0	0	0	0	0	0	0	0	0
1596	E1165	Type 2 diabetes mellitus with hyperglycemia	1	1	2	1	0	3.37153	1			1	44	30.8	1	1	2	0	0	0		1.1013	100	54	2	6	34	1	1	1	0	1	1	1	0	0	1	0	0	0	0	0	0	1	0	0	0	0	0
2982	E119	Type 2 diabetes mellitus without complications	0	0	2	0	0	3.97569	0			1	65	25.6	1	0	4	0	0	0	6.95278	1.05165	103	55		5		1	0	0	0	0	1	1	0	0	0	0	0	0	0	0	1	0	0	0	0	0	0
1603	E119	Type 2 diabetes mellitus without complications	0	0	2	1	0	3.375	1			1	62	27	2	0	4	0	0	0		0.798817	108	71		6		1	1	1	0	1	1	1	0	1	1	0	0	0	0	0	1	0	0	0	0	0	0
7327	E119	Type 2 diabetes mellitus without complications	0	0	2	0	0	7.55903	0			2	67	29	1	0	2	0	0	0	3.83333	1.04647				4		0	0	0	0	0	1	1	0	0	0	0	0	0	0	0	1	0	0	0	0	0	0
1604	E1165	Type 2 diabetes mellitus with hyperglycemia	1	1	2	1	0	3.37708	1			1	56	29.3	2	0	4	0	0	0		0.810647	100	68	3	6	90	1	0	0	0	0	0	1	0	0	0	0	0	0	0	0	0	0	0	0	0	0	0
8573	E1165	Type 2 diabetes mellitus with hyperglycemia	1	1	2	0	0	9.51944	0			2	61	31.2	1	1	2	0	0	0	6.05972	1.06377				4		1	0	0	0	0	1	1	0	0	0	0	0	0	0	0	1	0	0	0	0	0	0
1607	E119	Type 2 diabetes mellitus without complications	0	0	2	1	0	3.37917	0	29.2069	0	2	91		2		4	0	0	0		0.757588				9		1	0	1	0	1	1	1	0	0	1	0	0	0	0	0	1	0	0	0	1	0	0
73	E119	Type 2 diabetes mellitus without complications	0	0	2	0	0	2.63472	0			1	84	28.5	2	0	1	0	0	0	4.62222	0.777727				6		1	0	0	0	0	1	1	1	0	0	0	0	0	0	0	1	0	0	0	0	0	0
1608	E11621	Type 2 diabetes mellitus with foot ulcer	3	1	2	1	0	3.37986	1	176.066	0	1	73	37.5	1	1	1	0	0	0		1.01616	113	74		9		1	0	1	0	0	1	1	0	1	0	0	0	0	0	0	0	0	1	0	0	0	0
3294	E1122	Type 2 diabetes mellitus with diabetic chronic kidney disease	9	1	2	0	0	4.16528	0			1	83	21	1	0	2	0	0	0	37.9007	1.00872				8		0	1	1	0	1	0	1	0	0	0	0	0	0	0	0	0	1	0	0	0	0	0
1609	E119	Type 2 diabetes mellitus without complications	0	0	2	1	0	3.38056	1			2	72	33.3	1	1	4	1	0	0		1.0283	125	90		8		0	1	1	1	1	1	1	1	0	1	0	0	0	0	0	0	0	0	0	0	0	0
10690	E119	Type 2 diabetes mellitus without complications	0	0	2	0	0	19.1667	0			2	61	33.2	2	1	2	0	0	0	2.78542	0.822248	103	67		4		0	0	0	0	0	1	1	0	0	0	0	0	0	0	0	1	0	0	0	0	0	0
1611	E119	Type 2 diabetes mellitus without complications	0	0	2	1	0	3.38194	1			2	72	28.1	2	0	2	1	0	0	976.467	0.785635	100	50		8		1	1	0	0	1	1	1	0	1	0	0	0	0	0	0	1	0	0	0	1	0	0
4258	E119	Type 2 diabetes mellitus without complications	0	0	2	0	0	4.78889	0			2	62	31.5	1	1	2	1	0	0	2.96667	1.06005	148	65		5		1	1	0	0	1	1	1	0	1	1	0	0	0	0	0	1	1	1	0	0	0	0
1612	E1140	Type 2 diabetes mellitus with diabetic neuropathy, unspecified	7	1	2	1	0	3.38542	1	409.247	0	2	63	38.1	2	1	4	0	0	0		0.794368	125	62		7		0	1	1	0	1	1	1	0	0	1	0	0	0	0	0	0	0	0	0	1	0	0
1478	E1165	Type 2 diabetes mellitus with hyperglycemia	1	1	2	0	0	3.23958	1			2	63	31.9	2	1	4	0	0	0	12.7292	0.800105	110	78		7		0	0	0	0	0	1	1	0	0	0	0	0	0	0	0	1	0	0	0	0	0	0
1614	E1122	Type 2 diabetes mellitus with diabetic chronic kidney disease	9	1	2	1	1	3.38611	1	87.484	0	1	71	31.9	2	1		0	0	0	71.1403	0.800177			7	8	36	1	1	0	1	1	0	1	0	1	0	0	0	0	0	0	0	1	0	0	0	0	0
75	E11319	Type 2 diabetes mellitus with unspecified diabetic retinopathy without macular edema	4	1	2	0	0	2.63472	1	19.2264	1	2	64	34.5	2	1	2	0	0	0	19.6958	0.813996	108	60	4	10	53	1	0	0	0	0	0	0	0	1	0	0	0	0	0	0	0	0	1	0	0	0	0
1617	E1142	Type 2 diabetes mellitus with diabetic polyneuropathy	5	1	2	1	0	3.38958	1			1	53	22	2	0	3	0	1	0		0.826954				7		1	0	0	0	0	1	1	0	0	0	0	0	0	0	0	1	0	0	0	0	0	0
267	E1140	Type 2 diabetes mellitus with diabetic neuropathy, unspecified	7	1	2	0	0	2.75556	0	10.3993	0	2	79	30.2	2	1	2	0	0	0	6.46181	0.785192	100	60	4	10	77	1	1	1	0	1	0	1	0	1	0	0	0	1	0	0	0	1	1	0	0	0	0
1618	E119	Type 2 diabetes mellitus without complications	0	0	2	1	0	3.39097	0			1	57	29.2	2	0	2	0	0	0	39.5458	0.816485	100	56		6		1	1	1	1	1	1	1	1	1	0	0	0	0	0	0	0	1	1	0	1	0	0
10002	E119	Type 2 diabetes mellitus without complications	0	0	2	0	0	13.9042	0			1	47	34	1	1	2	0	0	0	6.94375	1.11451				3	35	1	1	0	0	1	1	1	0	1	0	0	0	0	0	0	1	1	1	0	1	0	0
1621	E1140	Type 2 diabetes mellitus with diabetic neuropathy, unspecified	7	1	2	1	0	3.39514	1			2	43	31.3	1	1	1	0	1	0		1.10139	100	61		5	21	0	0	0	0	0	1	1	0	0	0	0	0	0	0	0	1	0	0	0	0	0	0
7085	E1165	Type 2 diabetes mellitus with hyperglycemia	1	1	2	0	0	7.075	1			2	43	31.3	1	1	1	0	0	0	8.075	1.12906				3		0	0	0	0	0	1	1	0	0	0	0	0	0	0	0	1	0	0	0	0	0	0
1623	E1151	Type 2 diabetes mellitus with diabetic peripheral angiopathy without gangrene	6	1	2	1	0	3.39583	1	28.1139	0	1	71	29	1	0	2	0	0	0		1.02007	100	70		12		1	1	1	1	1	1	1	1	1	1	0	0	0	0	0	0	1	1	0	0	0	0
3095	E1151	Type 2 diabetes mellitus with diabetic peripheral angiopathy without gangrene	6	1	2	0	0	4.02778	1			1	71	29.2	1	0	2	0	0	0		1.03547	112	68		8		1	0	0	0	0	0	1	0	0	1	0	0	0	0	0	0	0	0	0	0	0	0
1627	E1165	Type 2 diabetes mellitus with hyperglycemia	1	1	2	1	0	3.39931	1	55.8028	0	1	75	25.6	1	0	2	0	0	0		1.02128				6		0	1	0	0	1	1	1	0	1	1	0	0	0	0	0	1	1	0	0	0	0	0
7615	E119	Type 2 diabetes mellitus without complications	0	0	2	0	0	7.83056	0			1	75	25.7	1	0	2	0	0	0	9.96181	1.02571				6	37	1	1	1	1	1	1	1	1	0	0	0	0	0	0	0	1	1	0	0	0	0	0
1628	E119	Type 2 diabetes mellitus without complications	0	0	2	1	0	3.40139	1			2	39	33.8	2	1	2	0	0	0	627.997	0.865062				8		1	0	0	0	0	0	1	0	0	0	0	0	0	0	0	0	0	0	0	0	0	0
1411	E119	Type 2 diabetes mellitus without complications	0	0	2	0	0	3.18819	0			2	60	32.6	2	1	4	0	0	0	7.84514	0.823691	110	52		5		1	0	0	0	0	1	0	0	0	0	0	0	0	0	1	1	0	0	0	0	0	0
1631	E119	Type 2 diabetes mellitus without complications	0	0	2	1	1	3.40625	1			2	68	30.1	2	1	4	0	0	0	71.8222	0.807175	112	79		4	59	1	0	0	0	0	1	0	0	0	0	0	0	0	0	0	1	0	0	0	0	0	0
5752	E119	Type 2 diabetes mellitus without complications	0	0	2	0	0	5.85903	1			2	58	46.9	2	1	3	1	1	0	607.103	0.829696	195	96		5		0	1	0	0	1	1	1	0	0	0	0	0	0	0	0	0	0	0	0	0	0	0
1633	E119	Type 2 diabetes mellitus without complications	0	0	2	1	0	3.40625	0	243.162	0	2	67	37.2	1	1	2	1	1	0	2.66181	1.04786	103	60		6		1	0	0	0	0	1	0	0	0	0	0	0	0	0	0	0	0	0	0	0	0	0
3851	E1165	Type 2 diabetes mellitus with hyperglycemia	1	1	2	0	0	4.62222	0			2	77	31.9	2	1	2	0	0	0	3.92361	0.789861	137	65		6		1	0	0	0	0	1	1	0	0	0	0	0	0	0	0	1	0	0	0	1	0	0
1635	E119	Type 2 diabetes mellitus without complications	0	0	2	1	0	3.40833	0			1	83		1		4	0	0	0		1.008	100	60		7	32	0	0	1	0	1	1	1	0	0	0	0	0	0	0	0	0	0	0	0	0	0	0
76	E1165	Type 2 diabetes mellitus with hyperglycemia	1	1	2	0	0	2.63611	1			1	58	32.2	1	1	2	0	0	0	629.751	1.07378				6		1	1	1	0	1	0	1	0	1	0	0	0	0	0	0	0	0	1	0	1	0	0
1636	E119	Type 2 diabetes mellitus without complications	0	0	2	1	0	3.40903	1			2	58	26	2	0	1	0	0	0		0.816485				7	35	1	1	0	0	1	1	1	1	1	1	0	0	0	0	0	1	1	0	0	0	0	0
7621	E1142	Type 2 diabetes mellitus with diabetic polyneuropathy	5	1	2	0	0	7.83542	1			2	69	26.7	1	0	3	0	0	0		1.04217	133	79		8		1	1	0	0	1	1	1	0	1	0	0	0	0	0	0	0	1	1	0	0	0	0
1637	E119	Type 2 diabetes mellitus without complications	0	0	2	1	1	3.40972	0			1	49	28.8	1	0	1	0	0	0	22.434	1.08571			6	9	14	1	0	1	0	1	1	1	0	0	0	0	0	1	0	0	0	0	0	0	0	0	0
4499	E1122	Type 2 diabetes mellitus with diabetic chronic kidney disease	9	1	2	0	0	4.89653	1			1	60	40.3	1	1	2	0	0	0		1.03852				9		0	1	1	0	1	1	1	1	0	1	0	0	0	0	0	0	1	0	0	0	0	0
1639	E119	Type 2 diabetes mellitus without complications	0	0	2	1	0	3.41111	0			1	70	32.8	1	1	2	0	0	0		1.02257	100	58		7		1	1	1	0	1	1	1	0	0	1	0	0	0	0	0	1	1	0	0	1	0	0
6763	E1140	Type 2 diabetes mellitus with diabetic neuropathy, unspecified	7	1	2	0	0	6.80833	0			1	70	33.1	1	1	2	0	0	0		1.02646	116	68		6		1	1	0	0	1	1	1	0	0	1	0	0	0	0	0	1	1	0	0	1	0	0
1642	E119	Type 2 diabetes mellitus without complications	0	0	2	1	0	3.41319	0			1	66	34.5	2	1	4	0	0	0		0.80406	112	66		8		1	1	1	0	1	1	1	0	1	1	0	0	0	0	0	1	1	1	0	0	0	0
2591	E1151	Type 2 diabetes mellitus with diabetic peripheral angiopathy without gangrene	6	1	2	0	0	3.81458	1			1	66	34.2	2	1	4	0	0	0		0.806825	109	43		10		1	1	1	0	1	1	1	0	1	0	0	0	0	0	0	0	1	1	0	0	0	0
1643	E11621	Type 2 diabetes mellitus with foot ulcer	3	1	2	1	0	3.41389	1	636.416	0	1	62	27.6	1	0	2	0	0	0		1.04585				6		1	1	1	0	1	1	1	1	1	1	0	0	0	0	0	0	1	0	0	0	0	0
9759	E119	Type 2 diabetes mellitus without complications	0	0	2	0	0	12.8632	1			1	62	39	2	1	1	0	0	0	136.441	0.81969	118	44		6		1	0	0	0	0	1	1	0	0	0	0	0	0	0	0	1	0	0	0	1	0	0
1645	E119	Type 2 diabetes mellitus without complications	0	0	2	1	0	3.41597	1			2	41		2		1	0	0	0		0.858947	108	60		2		0	0	0	0	0	1	0	0	0	0	0	0	0	0	0	0	0	0	0	0	0	0
77	E119	Type 2 diabetes mellitus without complications	0	0	2	0	0	2.63681	0			1	68		1		2	0	1	0	5.53611	1.04422	150	76	3	5	22	1	1	1	0	1	0	1	1	0	0	0	0	0	0	0	0	1	0	0	1	0	0
1647	E1122	Type 2 diabetes mellitus with diabetic chronic kidney disease	9	1	2	1	0	3.41667	0			2	66	30.6	2	1	2	0	0	0	1061.95	0.796479	101	72		9		0	1	0	0	1	1	1	0	0	0	0	0	0	0	0	0	1	0	0	1	0	0
10132	E119	Type 2 diabetes mellitus without complications	0	0	2	0	0	14.6979	0	4.41736	1	2	77	30.3	1	1	4	0	0	0	5.125	1.02181	100	64		6		1	0	0	0	0	1	1	0	1	0	0	0	0	0	0	1	0	1	0	0	0	0
1648	E1122	Type 2 diabetes mellitus with diabetic chronic kidney disease	9	1	2	1	0	3.41667	1	545.905	0	2	91	26	1	0	2	0	0	0		0.990394	114	82		11	52	1	1	1	0	1	0	1	0	1	0	0	0	0	0	0	0	1	1	0	0	0	0
3918	E119	Type 2 diabetes mellitus without complications	0	0	2	0	0	4.64792	1			1	55	34.3	1	1	2	0	0	0	12.7465	1.08392	100	56		3		1	0	0	0	0	1	0	0	0	0	0	0	0	0	0	1	0	0	0	0	0	0
1650	E11649	Type 2 diabetes mellitus with hypoglycemia without coma	2	1	2	1	1	3.41806	0			2	65	30	1	1	2	0	0	0	15.1806	1.04593			4	6	37	1	0	1	0	0	0	1	0	1	0	0	0	0	0	0	0	0	0	0	1	0	0
2716	E119	Type 2 diabetes mellitus without complications	0	0	2	0	0	3.85625	0	105.072	0	2	75	25	2	0	2	0	0	0		0.785504				8	36	0	1	0	0	1	1	1	0	0	0	0	0	0	0	0	1	0	0	0	0	0	0
1653	E11319	Type 2 diabetes mellitus with unspecified diabetic retinopathy without macular edema	4	1	2	1	0	3.42083	1	1383	0	1	60	55.9	2	1	2	1	0	0		0.807265	104	50		9		0	1	1	0	1	1	1	0	0	1	0	0	0	0	0	0	1	0	0	1	0	0
5753	E119	Type 2 diabetes mellitus without complications	0	0	2	0	1	5.85903	1	626.192	0	1	80	23.4	2	0	4	0	0	0	461.82	0.781429	125	62		9	30	1	1	1	0	1	1	1	0	1	0	0	0	0	0	0	1	1	1	0	0	0	0
1654	E119	Type 2 diabetes mellitus without complications	0	0	2	1	0	3.42153	0			1	62	38.9	2	1	2	1	0	0		0.806612	189	83		5		1	1	0	1	1	1	1	0	1	1	0	0	0	0	0	1	1	1	0	0	0	0
7726	E119	Type 2 diabetes mellitus without complications	0	0	2	0	0	7.92847	0			2	77	24.3	1	0	1	0	0	0	2.65556	1.0212				5		1	0	0	0	0	1	1	0	0	0	0	0	0	0	0	1	0	0	0	0	0	0
1658	E1122	Type 2 diabetes mellitus with diabetic chronic kidney disease	9	1	2	1	0	3.42639	1			2	70	32.4	1	1	2	0	0	0	38.0125	1.03927	100	58		9		1	1	1	0	1	0	1	0	0	0	0	0	0	0	0	0	1	0	0	0	0	0
1533	E1165	Type 2 diabetes mellitus with hyperglycemia	1	1	2	0	0	3.30625	1			2	70	32.2	1	1	2	0	0	0	4.88194	1.03806	143	71		8		0	0	0	0	0	0	0	0	0	0	0	0	0	0	0	0	0	0	0	0	0	0
1659	E119	Type 2 diabetes mellitus without complications	0	0	2	1	0	3.42708	1			1	62	11.3	1	0	1	0	0	0		1.05699				10		1	0	0	0	0	1	1	0	0	0	0	0	0	0	0	1	0	0	0	0	1	0
5055	E119	Type 2 diabetes mellitus without complications	0	0	2	0	0	5.35417	1	882.333	0	1	73	23.6	1	0	2	0	1	0		1.01454	100	60		8		0	1	1	0	1	1	1	0	1	1	0	0	0	0	0	0	1	0	0	0	0	0
1662	E1151	Type 2 diabetes mellitus with diabetic peripheral angiopathy without gangrene	6	1	2	1	0	3.43056	1			2	64	28.4	1	0	1	0	0	0		1.04285			2	8	49	1	1	1	0	1	1	1	0	1	1	0	0	0	0	0	0	1	1	0	0	0	0
11267	E1122	Type 2 diabetes mellitus with diabetic chronic kidney disease	9	1	2	0	0	32.7472	1	205.983	0	1	70	37.5	2	1	4	0	0	0		0.786954	114	51	7	9	70	1	1	1	0	1	1	1	0	0	1	0	0	0	0	0	1	1	0	0	1	0	0
1664	E119	Type 2 diabetes mellitus without complications	0	0	2	1	0	3.43125	1	56.9097	0	2	86	26.4	1	0	4	0	0	0		0.993648			2	10	82	1	0	1	0	1	1	1	0	0	1	0	0	0	0	0	0	0	0	0	0	0	0
127	E119	Type 2 diabetes mellitus without complications	0	0	2	0	0	2.66944	1			1	50	34.5	1	1	4	0	0	0		1.08307	108	80		4		1	0	0	0	0	1	1	0	0	0	0	0	0	0	0	1	0	0	0	0	0	0
1666	E1165	Type 2 diabetes mellitus with hyperglycemia	1	1	2	1	0	3.43264	1			2	56	32.8	2	1	2	1	0	0		0.81759	110	60		9		0	0	0	0	0	1	1	0	0	0	0	0	0	0	0	1	0	0	0	0	0	0
6125	E119	Type 2 diabetes mellitus without complications	0	0	2	0	0	6.13681	0			2	77	27.1	2	0	4	0	0	0	3.67361	0.779903	100	68		5	42	1	0	0	0	0	1	0	0	0	0	0	0	0	0	0	1	0	0	0	0	0	0
1668	E119	Type 2 diabetes mellitus without complications	0	0	2	1	1	3.43403	0	5.79861	1	1	89		2		4	0	0	0	6.69792	0.769149				10	47	1	1	1	0	1	0	1	0	1	0	0	0	0	0	0	0	1	1	0	1	0	0
78	E1165	Type 2 diabetes mellitus with hyperglycemia	1	1	2	0	0	2.63889	1			2	44	51.6	1	1	2	0	0	0	107.046	1.09544	104	57		4		1	1	0	0	1	1	0	0	1	0	0	0	1	0	0	0	1	1	0	0	0	0
1670	E1121	Type 2 diabetes mellitus with diabetic nephropathy	8	1	2	1	0	3.43542	1			1	74	31.8	1	1	2	0	0	0		1.0076	108	72		9		0	1	1	1	1	0	1	0	1	1	0	0	0	0	0	0	1	1	0	0	0	0
9772	E119	Type 2 diabetes mellitus without complications	0	0	2	0	0	12.8889	0			1	74	31.8	1	1	2	0	0	0	5.58542	1.02815	103	62		5		1	0	0	0	0	0	1	0	0	0	0	0	0	0	0	0	0	0	0	0	0	0
1671	E119	Type 2 diabetes mellitus without complications	0	0	2	1	0	3.43542	1	333.242	0	1	57	29.9	1	1	2	0	0	0		1.06441	118	80		10		0	1	0	0	1	1	1	0	1	1	0	0	0	0	0	1	1	1	0	0	0	0
3410	E1165	Type 2 diabetes mellitus with hyperglycemia	1	1	2	0	0	4.28958	0	833.117	0	1	46	18.6	1	0	1	0	1	0	542.596	1.09005	114	58		7		1	0	0	0	0	1	0	0	0	0	0	0	0	0	0	1	0	0	0	0	0	0
1672	E119	Type 2 diabetes mellitus without complications	0	0	2	1	0	3.43611	1			1	65	38.3	1	1	2	0	0	0	103.962	1.03471			5	9	86	1	1	1	0	1	1	1	0	0	1	0	0	0	0	0	1	1	0	0	0	0	0
1293	E1140	Type 2 diabetes mellitus with diabetic neuropathy, unspecified	7	1	2	0	1	3.1125	1	278.809	0	1	64	21.8	2	0	1	0	0	0	191.31	0.814465			5	7	31	1	0	0	0	0	0	0	0	0	0	0	0	0	0	0	0	0	0	0	0	0	0
1677	E1122	Type 2 diabetes mellitus with diabetic chronic kidney disease	9	1	2	1	0	3.44097	1	1063.31	0	1	63	53.3	1	1	2	0	0	0		1.04659				11		1	1	1	0	1	1	1	0	0	0	0	0	0	0	0	0	0	0	0	0	0	0
261	E1165	Type 2 diabetes mellitus with hyperglycemia	1	1	2	0	0	2.75278	0			1	62	25.5	1	0	2	0	0	0		1.05169				6	30	1	1	1	0	1	1	1	0	1	1	0	0	0	0	0	1	1	1	0	1	0	0
1679	E119	Type 2 diabetes mellitus without complications	0	0	2	1	1	3.44167	1			1	60	19.6	1	0	2	0	0	0		1.04743				7	42	1	1	1	1	1	1	1	1	1	1	0	0	0	0	0	1	1	1	0	0	0	0
7766	E119	Type 2 diabetes mellitus without complications	0	0	2	0	0	7.97847	0			1	50	35.6	1	1	1	0	0	0	3.75347	1.10115	103	53		3		1	0	0	0	0	0	0	0	0	0	0	0	0	0	0	0	0	0	0	1	0	0
1680	E1121	Type 2 diabetes mellitus with diabetic nephropathy	8	1	2	1	0	3.44167	0	231.981	0	1	57	33.3	1	1	1	0	0	1		1.06735	101	73		5		0	0	0	0	0	1	0	0	0	0	0	0	0	0	0	1	0	0	0	1	0	0
8370	E1122	Type 2 diabetes mellitus with diabetic chronic kidney disease	9	1	2	0	0	8.96181	1	55.2674	0	1	78	39.6	2	1	2	0	0	0	56.1215	0.787782	135	84		15	50	1	0	0	0	0	0	1	0	0	0	0	0	1	0	0	0	0	0	0	1	0	0
1681	E1122	Type 2 diabetes mellitus with diabetic chronic kidney disease	9	1	2	1	0	3.44236	1			1	54	32.6	1	1	1	0	0	0		1.06633	100	60	2	17	45	0	0	1	0	0	0	1	0	0	0	0	0	0	0	0	0	0	0	0	0	0	0
8201	E1140	Type 2 diabetes mellitus with diabetic neuropathy, unspecified	7	1	2	0	0	8.75	1			1	65	44	1	1	2	0	0	0	33.4167	1.05272	109	52		7	36	1	0	0	0	0	1	1	0	0	0	0	0	0	0	0	0	0	0	0	0	0	0
1683	E1165	Type 2 diabetes mellitus with hyperglycemia	1	1	2	1	0	3.44444	0			1	45	25.2	1	0	2	0	0	0		1.0892				3		1	0	0	0	0	1	1	0	0	0	0	0	0	0	0	1	0	0	0	1	0	0
5113	E119	Type 2 diabetes mellitus without complications	0	0	2	0	0	5.4375	0			1	45	25.1	1	0	2	0	0	0	4.74514	1.08299	101	59		3	27	1	1	0	0	1	1	1	0	0	1	0	0	0	0	0	1	1	0	0	0	0	0
1684	E119	Type 2 diabetes mellitus without complications	0	0	2	1	0	3.44444	1			2	59	42	2	1	1	0	0	0		0.803388	100	60		6		0	1	1	1	1	1	1	0	1	1	0	0	0	0	0	1	1	0	0	0	0	0
7392	E119	Type 2 diabetes mellitus without complications	0	0	2	0	0	7.63889	0			2	69	24.8	2	0	2	0	0	0	4.62153	0.804863	119	67		4	22	1	0	0	0	0	0	1	0	0	0	0	0	0	0	0	0	0	0	0	0	0	0
1686	E1122	Type 2 diabetes mellitus with diabetic chronic kidney disease	9	1	2	1	0	3.44653	1	322.996	0	2	91	33.2	2	1	4	0	0	0		0.763404	135	78		11		0	0	1	0	0	0	1	0	0	0	0	0	0	0	0	0	0	0	0	0	0	0
1600	E1122	Type 2 diabetes mellitus with diabetic chronic kidney disease	9	1	2	0	0	3.37431	0			2	80	21.9	2	0	3	0	1	0	3.59444	0.784721				11		1	0	0	0	0	0	0	1	0	0	0	0	0	0	0	0	0	0	0	0	0	0
1688	E119	Type 2 diabetes mellitus without complications	0	0	2	1	0	3.44792	0			1	66	22.8	2	0	2	1	0	0	5.92014	0.810902	100	56		6		0	0	0	0	0	0	1	0	0	0	0	0	0	0	1	0	0	0	0	0	0	0
5972	E119	Type 2 diabetes mellitus without complications	0	0	2	0	0	5.98819	0			1	56	28.5	1	0	2	0	1	0	6.875	1.08177				3		1	0	0	0	0	1	1	0	0	0	0	0	0	0	0	1	0	0	0	0	0	0
1692	E119	Type 2 diabetes mellitus without complications	0	0	2	1	0	3.45139	1			2	45	54.8	1	1	1	0	0	0		1.08501	103	65		3		0	1	1	0	1	1	1	0	0	1	0	0	0	0	0	0	1	0	0	0	0	0
5426	E119	Type 2 diabetes mellitus without complications	0	0	2	0	0	5.67986	0	24.0792	0	2	54	21.3	2	0	1	0	0	0	21.9125	0.813018	110	50		7	33	0	0	1	0	1	0	0	0	0	0	0	0	1	0	0	0	0	0	0	0	0	0
1698	E119	Type 2 diabetes mellitus without complications	0	0	2	1	0	3.45833	0			1	44	31.5	1	1	1	0	0	0		1.09291	110	70		4		1	1	0	0	1	1	1	0	1	0	0	0	0	0	0	1	1	1	0	0	0	0
3300	E119	Type 2 diabetes mellitus without complications	0	0	2	0	0	4.16667	0			1	55	43	1	1	2	0	0	0	7.26458	1.08353	110	68		3		1	0	0	0	0	0	1	0	0	0	0	0	0	0	0	0	0	0	0	0	0	0
1702	E1121	Type 2 diabetes mellitus with diabetic nephropathy	8	1	2	1	0	3.46181	1			2	71	23.8	2	0	3	0	0	0		0.798611				10	43	1	0	1	0	0	1	0	1	1	0	0	0	0	0	0	0	0	1	0	1	0	0
10837	E1122	Type 2 diabetes mellitus with diabetic chronic kidney disease	9	1	2	0	0	20.9278	1			2	61	29.5	1	0	3	0	0	0	13.0125	1.06394	100	43		13	41	0	0	0	0	0	0	0	0	0	0	0	0	0	0	0	0	0	0	0	0	0	0
1703	E119	Type 2 diabetes mellitus without complications	0	0	2	1	0	3.46181	1	1379.21	0	1	74	20.2	2	0	4	0	0	0		0.793435	103	61		7		1	0	1	0	0	0	1	0	0	0	0	0	0	0	0	0	0	0	0	0	0	0
11299	E119	Type 2 diabetes mellitus without complications	0	0	2	0	0	35.4903	0	1127.27	0	2	79	22.1	1	0	2	0	0	0	1127.79	1.01811				9		1	1	1	1	1	1	1	0	1	0	0	0	0	0	0	0	1	1	0	0	0	0
1706	E119	Type 2 diabetes mellitus without complications	0	0	2	1	0	3.46458	0			1	69	37.8	2	1	2	0	0	0	4.59861	0.795575				5		1	0	0	0	0	1	1	0	0	0	0	0	0	0	0	1	0	0	0	0	0	0
2335	E119	Type 2 diabetes mellitus without complications	0	0	2	0	0	3.725	0			1	69	37.8	2	1	2	0	0	0		0.805313				7	39	1	1	1	0	1	1	1	0	0	0	0	0	0	0	0	0	1	0	0	0	0	0
1717	E119	Type 2 diabetes mellitus without complications	0	0	2	1	0	3.47014	1			1	57	47.8	1	1	1	0	0	0		1.05372	107	54		6	35	1	1	1	1	1	1	1	0	1	1	0	0	0	0	0	0	1	1	0	0	0	0
9382	E1140	Type 2 diabetes mellitus with diabetic neuropathy, unspecified	7	1	2	0	0	11.7111	1	626.033	0	1	88	26.4	1	0	4	0	0	0		0.993704	125	69		11		0	1	1	0	1	0	1	1	1	1	0	0	0	0	0	0	1	1	0	0	0	0
1718	E1140	Type 2 diabetes mellitus with diabetic neuropathy, unspecified	7	1	2	1	0	3.47292	1			1	64	40.8	2	1	2	0	0	0		0.801428				6	21	1	1	1	0	1	1	1	0	1	0	0	0	0	0	0	1	0	0	0	0	0	0
6405	E1140	Type 2 diabetes mellitus with diabetic neuropathy, unspecified	7	1	2	0	0	6.55139	1			1	53	29.5	2	0	1	0	0	1	3.41319	0.82492	100	50		6		1	0	0	0	0	0	0	0	0	0	0	0	0	0	0	0	0	0	0	0	0	0
1719	E1121	Type 2 diabetes mellitus with diabetic nephropathy	8	1	2	1	0	3.47431	0			1	51	19.9	1	0	1	0	0	0	675.559	1.06787	100	60		7	17	1	1	0	0	1	0	1	0	1	1	0	0	0	0	0	0	1	0	0	1	0	0
7843	E1122	Type 2 diabetes mellitus with diabetic chronic kidney disease	9	1	2	0	0	8.06528	0	203.902	0	1	72	26.2	2	0	2	0	0	0	9.52708	0.798612	114	66	4	10	44	0	1	1	0	1	0	1	1	1	0	0	0	0	0	0	0	1	1	0	0	0	0
1722	E119	Type 2 diabetes mellitus without complications	0	0	2	1	0	3.47639	1	20.409	0	1	59	33.9	1	1	2	0	0	0	18.1368	1.07117	100	45		9		0	0	0	0	1	1	1	0	0	0	0	0	0	0	0	1	0	0	0	0	0	0
6717	E1142	Type 2 diabetes mellitus with diabetic polyneuropathy	5	1	2	0	0	6.77986	1	133.968	0	1	80	28.8	1	0	4	0	0	0		1.00553	100	60		9	47	1	1	1	1	1	1	1	0	0	0	0	0	0	0	0	0	1	0	0	0	0	0
1725	E119	Type 2 diabetes mellitus without complications	0	0	2	1	0	3.47778	0			1	75	20.7	1	0	2	1	0	0		1.02107	112	67		7		1	1	1	0	1	1	1	0	0	1	0	0	0	0	0	1	1	0	0	0	0	0
985	E119	Type 2 diabetes mellitus without complications	0	0	2	0	0	2.98194	0			1	75	32.5	2	1	1	0	0	0	10.5965	0.792058	112	56		5		0	0	0	0	0	1	1	0	0	0	0	0	0	0	0	1	0	0	0	0	0	0
1727	E1165	Type 2 diabetes mellitus with hyperglycemia	1	1	2	1	0	3.47847	0			2	54	33.4	1	1	2	0	0	0		1.08651				5		0	0	0	0	0	1	0	0	0	0	0	0	0	0	0	1	0	0	0	0	0	0
10904	E119	Type 2 diabetes mellitus without complications	0	0	2	0	0	21.9326	0			2	64	28.3	2	0	2	0	0	0	2.81181	0.814751	183	83		11		0	0	0	0	0	1	0	0	0	0	0	0	0	0	0	1	0	0	0	0	0	0
1728	E119	Type 2 diabetes mellitus without complications	0	0	2	1	0	3.47847	1	154.107	0	1	67	44.9	2	1	1	0	0	0		0.795775				12		0	0	1	0	0	1	1	0	0	0	0	0	0	0	0	0	0	0	0	0	0	0
10761	E1151	Type 2 diabetes mellitus with diabetic peripheral angiopathy without gangrene	6	1	2	0	0	19.9986	1			1	67	33.5	1	1	2	0	0	0		1.02797	102	62		11		1	1	1	0	1	1	1	1	1	1	0	0	0	0	0	0	0	0	0	0	1	0
1730	E119	Type 2 diabetes mellitus without complications	0	0	2	1	0	3.47917	1	613.061	0	1	76	32	1	1	4	0	0	0	410.847	1.00788	104	103	2	8	64	1	0	1	0	0	1	1	0	0	0	0	0	0	0	0	0	0	0	0	0	1	0
10718	E119	Type 2 diabetes mellitus without complications	0	0	2	0	0	19.6924	0			1	65	31.9	2	1	2	0	0	0	40.516	0.81374	143	67		4		1	0	0	0	0	0	0	0	0	0	0	0	0	0	0	0	0	0	0	0	0	0
1732	E1165	Type 2 diabetes mellitus with hyperglycemia	1	1	2	1	0	3.48056	1	360.751	0	1	77	62.7	2	1	2	0	0	0	234.413	0.789116	146	63	6	7	48	1	1	1	0	1	0	1	1	0	0	0	0	0	0	0	0	0	0	0	0	0	0
7601	E1165	Type 2 diabetes mellitus with hyperglycemia	1	1	2	0	0	7.81806	1			1	55	28.6	1	0	1	0	0	0	847.831	1.08231	105	89		3		0	0	0	0	0	1	1	0	0	0	0	0	0	0	0	0	0	0	0	0	0	0
1734	E119	Type 2 diabetes mellitus without complications	0	0	2	1	0	3.48056	0			2	57	27.8	2	0	2	0	0	0		0.832301	102	60		3		1	0	0	0	0	1	0	0	0	0	0	0	0	0	0	1	0	0	0	0	0	0
4156	E1152	Type 2 diabetes mellitus with diabetic peripheral angiopathy with gangrene	6	1	2	0	0	4.74722	1			2	78	22.7	2	0	4	0	0	0	59.909	0.788077	105	66		7		1	0	0	0	0	1	1	0	0	1	0	0	0	0	0	1	0	0	0	0	0	0
1735	E1122	Type 2 diabetes mellitus with diabetic chronic kidney disease	9	1	2	1	0	3.48125	1			2	71	26	2	0	1	0	0	0		0.785119	134	94		9	61	1	0	1	0	1	1	1	1	1	1	0	0	0	0	0	0	0	0	0	0	0	0
4206	E1165	Type 2 diabetes mellitus with hyperglycemia	1	1	2	0	0	4.76667	1			1	56	30.3	2	1	3	0	0	0		0.814916				6	45	0	0	1	0	1	1	1	1	0	0	0	0	0	0	0	0	0	0	0	0	0	0
1736	E1140	Type 2 diabetes mellitus with diabetic neuropathy, unspecified	7	1	2	1	0	3.48403	0			1	56	28.4	1	0	2	0	0	0		1.07675	110	60		4		1	1	0	0	1	1	1	0	0	0	0	0	0	0	0	1	1	0	0	0	0	0
7562	E119	Type 2 diabetes mellitus without complications	0	0	2	0	0	7.775	0			1	56	39.9	2	1	1	1	0	0	2.60139	0.833824	119	36		3		1	0	0	0	0	0	0	0	0	0	0	0	0	0	0	0	0	0	0	0	0	0
1739	E119	Type 2 diabetes mellitus without complications	0	0	2	1	0	3.48542	1			1	88	25.1	1	0	2	0	0	0		0.995698				9		1	1	1	0	1	1	1	1	1	1	0	0	0	0	0	0	1	1	0	1	0	0
1189	E1122	Type 2 diabetes mellitus with diabetic chronic kidney disease	9	1	2	0	0	3.05694	0			1	88	25.1	1	0	2	0	0	0	8.00903	0.997945				8		1	0	0	0	0	0	1	0	0	0	0	0	0	0	0	0	0	0	0	0	0	0
1747	E1122	Type 2 diabetes mellitus with diabetic chronic kidney disease	9	1	2	1	0	3.48958	1			1	73	28.3	2	0	1	0	0	0		0.781615	110	76		10		0	0	0	0	1	0	1	0	0	0	0	0	1	0	0	0	0	0	0	1	0	0
5001	E1142	Type 2 diabetes mellitus with diabetic polyneuropathy	5	1	2	0	0	5.27292	1			1	63	32.8	1	1	1	0	0	0	20.8757	1.05988	140	55		5		1	0	0	0	0	1	1	0	0	0	0	0	0	0	0	1	0	0	0	0	0	0
1749	E1122	Type 2 diabetes mellitus with diabetic chronic kidney disease	9	1	2	1	0	3.49028	0			2	57	26.9	1	0	2	0	0	0		1.06374	100	80		7		0	0	0	0	0	0	1	0	0	0	0	0	0	0	0	0	0	0	0	0	0	0
3491	E119	Type 2 diabetes mellitus without complications	0	0	2	0	0	4.37361	0			2	57	37.9	2	1	1	0	0	0	32.6354	0.832489	100	67		3		1	0	0	0	0	1	1	0	0	0	0	0	0	0	0	1	0	0	0	0	0	0
1750	E1122	Type 2 diabetes mellitus with diabetic chronic kidney disease	9	1	2	1	0	3.49028	1			2	72	36.4	2	1	1	0	0	0		0.78239				10		1	1	1	0	1	1	1	0	1	1	0	0	0	0	0	0	1	1	0	1	0	0
3617	E1122	Type 2 diabetes mellitus with diabetic chronic kidney disease	9	1	2	0	0	4.50139	1	223.09	0	1	67	23.5	2	0	4	0	0	0	173.735	0.809368	118	69		12		1	1	1	0	1	1	1	0	1	0	0	0	0	0	0	0	1	1	0	0	0	0
1752	E1122	Type 2 diabetes mellitus with diabetic chronic kidney disease	9	1	2	1	0	3.49236	1			1	80	42.6	2	1	3	0	0	0		0.769499	114	84		10		0	1	1	0	1	1	1	1	0	1	0	0	0	0	0	0	1	0	0	0	0	0
7852	E1165	Type 2 diabetes mellitus with hyperglycemia	1	1	2	0	1	8.07361	0			1	48	25	1	0	1	0	0	0	27.9187	1.11018	112	68	2	4	28	1	1	1	0	1	1	0	1	1	0	0	0	0	0	0	1	1	1	0	0	0	0
1753	E1122	Type 2 diabetes mellitus with diabetic chronic kidney disease	9	1	2	1	0	3.49306	1	944.282	0	1	83	34.8	2	1	4	0	0	0	944.282	0.77173				9		1	1	1	0	1	0	0	0	0	0	0	0	0	0	0	0	1	0	0	0	0	0
2495	E119	Type 2 diabetes mellitus without complications	0	0	2	0	0	3.77847	0			1	62	27.3	1	0	3	0	0	0		1.06097	115	51		4		0	0	0	0	0	1	0	0	0	0	0	0	0	0	0	1	0	0	0	0	0	0
1759	E119	Type 2 diabetes mellitus without complications	0	0	2	1	0	3.49722	0			2	40	29.7	1	0	1	0	0	0		1.13751	118	74		5		1	1	1	0	1	0	1	0	0	1	0	0	0	0	0	0	1	0	0	0	0	0
1986	E119	Type 2 diabetes mellitus without complications	0	0	2	0	0	3.60625	0			2	40	27.8	1	0	1	0	0	0	764.562	1.1479	108	62		3		0	0	0	0	0	0	0	0	0	0	0	0	0	0	0	0	0	0	0	0	0	0
1760	E119	Type 2 diabetes mellitus without complications	0	0	2	1	0	3.49792	0			2	61	29.8	2	0	2	0	0	0		0.814908	145	67		4		0	1	0	1	1	1	1	0	0	0	0	0	0	0	0	1	1	0	0	0	0	0
7757	E119	Type 2 diabetes mellitus without complications	0	0	2	0	0	7.97153	0			2	61	29.7	2	0	2	0	0	0	3.53958	0.805007	148	90		4		1	0	0	0	0	1	1	0	0	0	0	0	0	0	0	1	0	0	0	0	0	0
1763	E1122	Type 2 diabetes mellitus with diabetic chronic kidney disease	9	1	2	1	0	3.5	0			1	69	25.4	2	0	2	0	0	0		0.797971	109	68		10		1	1	1	0	1	0	1	1	1	1	0	0	0	0	0	0	1	1	0	0	0	0
9614	E119	Type 2 diabetes mellitus without complications	0	0	2	0	0	12.2708	0			1	80	25.3	1	0	4	0	0	0		1.00274	112	67		7	42	1	1	1	0	1	0	1	1	0	0	0	0	0	0	0	0	1	0	0	0	0	0
1767	E119	Type 2 diabetes mellitus without complications	0	0	2	1	0	3.50139	0	141.986	0	1	79	27	1	0	3	1	0	0		1.01347				13		1	1	0	0	1	0	0	0	1	1	0	0	0	0	0	0	1	1	0	1	0	0
11056	E1165	Type 2 diabetes mellitus with hyperglycemia	1	1	2	0	0	24.8361	0			1	68	27	2	0	1	0	0	0	9.24792	0.80679	118	66		6	53	1	0	0	0	0	1	0	0	0	0	0	0	0	0	0	1	0	0	0	0	0	0
1771	E1142	Type 2 diabetes mellitus with diabetic polyneuropathy	5	1	2	1	0	3.50694	1			1	55	47.6	2	1	2	0	0	0		0.823779				12		0	1	1	0	1	1	1	1	0	0	0	0	0	0	0	1	0	0	0	1	0	0
536	E1122	Type 2 diabetes mellitus with diabetic chronic kidney disease	9	1	2	0	0	2.84514	1			1	55	35.6	1	1	3	0	0	0		1.05384				10		1	1	1	0	1	1	1	0	0	0	0	0	1	0	0	1	1	0	0	0	0	0
1772	E119	Type 2 diabetes mellitus without complications	0	0	2	1	0	3.50694	1	1491.32	0	1	67	38.8	1	1	2	0	0	0	1476.1	1.04608	101	59		8		1	1	1	0	1	1	1	1	0	0	0	0	0	0	0	0	1	0	0	1	0	0
3821	E1140	Type 2 diabetes mellitus with diabetic neuropathy, unspecified	7	1	2	0	0	4.61181	0			1	77	33.7	2	1	2	0	0	0	5.9375	0.789094	109	50		8		1	0	0	0	0	1	1	0	0	0	0	0	0	0	0	1	0	0	0	1	0	0
1776	E119	Type 2 diabetes mellitus without complications	0	0	2	1	0	3.50903	1			2	64	50.4	2	1	2	0	0	0		0.806632	115	42		5		1	0	0	0	0	1	1	0	0	0	0	0	0	0	0	1	0	0	0	0	0	0
7783	E119	Type 2 diabetes mellitus without complications	0	0	2	0	1	7.99583	0			2	53	27.3	1	0	2	0	0	0	13.0049	1.09264	100	63		5	23	1	1	1	0	1	1	1	0	1	0	0	0	0	0	0	0	1	1	0	0	0	0
1777	E1151	Type 2 diabetes mellitus with diabetic peripheral angiopathy without gangrene	6	1	2	1	0	3.50972	1	156.228	0	1	78	27	1	0	1	0	0	0		0.999361				9		1	1	1	0	1	1	1	0	0	1	0	0	0	0	0	1	1	0	0	0	0	0
5214	E119	Type 2 diabetes mellitus without complications	0	0	2	0	0	5.54097	1	108.099	0	1	78	25.8	1	0	1	0	0	0		1.00194	120	62		7		1	1	1	0	1	1	0	0	0	0	0	0	0	0	1	1	1	0	0	0	0	0
1780	E1121	Type 2 diabetes mellitus with diabetic nephropathy	8	1	2	1	0	3.51181	1			1	73	31	1	1	2	0	0	0		1.01791	114	46		9		0	1	0	0	1	1	1	0	0	1	0	0	0	0	0	0	1	0	0	0	0	0
3196	E1121	Type 2 diabetes mellitus with diabetic nephropathy	8	1	2	0	0	4.08681	1	27.2604	0	1	73	31	1	1	2	0	0	0		1.01688	137	82		10		1	1	1	0	1	1	1	0	1	1	0	0	0	0	0	0	1	1	0	0	0	0
1782	E119	Type 2 diabetes mellitus without complications	0	0	2	1	0	3.5125	0			1	45	55.1	2	1	2	0	1	1	3.66042	0.862161	127	88		5		1	0	0	0	0	1	0	0	0	0	0	0	0	0	0	0	0	0	0	0	0	0
5799	E1122	Type 2 diabetes mellitus with diabetic chronic kidney disease	9	1	2	0	0	5.88958	0			2	91	18.8	1	0	4	0	0	0	4.01528	0.992684	106	60		9		1	0	1	0	1	0	1	0	0	0	0	0	0	0	0	0	0	0	0	0	0	0
1785	E1122	Type 2 diabetes mellitus with diabetic chronic kidney disease	9	1	2	1	0	3.51458	1	129.975	0	1	85	36.9	2	1	4	0	0	0		0.765868	100	62		9		0	1	1	0	1	1	1	0	0	1	0	0	0	0	0	1	0	0	0	1	0	0
4965	E1140	Type 2 diabetes mellitus with diabetic neuropathy, unspecified	7	1	2	0	0	5.22361	1			1	43	35.8	1	1	1	0	0	0	24.7799	1.13298	102	68		4		1	1	0	0	1	1	0	0	0	0	0	0	0	0	0	1	1	0	0	0	0	0
1788	E119	Type 2 diabetes mellitus without complications	0	0	2	1	0	3.51736	0			2	68	23.8	1	0	1	0	0	0		1.02679	140	70		5		0	1	0	0	1	1	1	0	0	0	0	0	0	0	0	1	0	0	0	1	0	0
6935	E119	Type 2 diabetes mellitus without complications	0	0	2	0	0	6.94722	0			1	74	33.2	2	1	4	0	0	0	8.7125	0.795512	146	90		7		1	1	1	0	1	0	0	0	1	0	0	0	0	0	0	0	1	1	0	1	0	0
1790	E119	Type 2 diabetes mellitus without complications	0	0	2	1	0	3.51875	0			2	52	29.5	1	0	2	0	0	0		1.07549				6		0	0	0	0	0	1	0	0	0	0	0	0	0	0	0	0	0	0	0	0	0	0
5758	E1140	Type 2 diabetes mellitus with diabetic neuropathy, unspecified	7	1	2	0	0	5.8625	1			1	47	28	2	0	4	0	0	0	4.84028	0.860758	110	70		9		1	0	0	0	0	1	0	0	0	0	0	0	0	0	0	1	0	0	0	0	0	0
1791	E11621	Type 2 diabetes mellitus with foot ulcer	3	1	2	1	0	3.51875	1	346.187	0	1	73	38.1	1	1	2	0	0	0		1.00927				9		1	1	1	0	1	1	1	0	1	1	0	0	0	0	0	0	0	0	0	0	0	0
2801	E1140	Type 2 diabetes mellitus with diabetic neuropathy, unspecified	7	1	2	0	0	3.88958	1			1	62	26.5	1	0	1	0	0	0		1.04523	103	71		6		0	0	0	0	0	1	1	0	0	1	0	0	0	0	0	1	0	0	0	0	0	0
1793	E119	Type 2 diabetes mellitus without complications	0	0	2	1	0	3.52083	0			2	56	26	2	0	1	0	0	0		0.821311	146	81		8		0	1	1	0	1	1	1	1	1	1	0	0	0	0	0	0	1	1	0	1	0	0
3888	E119	Type 2 diabetes mellitus without complications	0	0	2	0	0	4.63681	0	150.917	0	2	67	25.2	1	0	3	0	0	0	8.53403	1.04749	110	68		6	25	1	0	0	0	0	1	0	0	0	0	0	0	0	0	0	1	0	0	0	0	0	0
1796	E119	Type 2 diabetes mellitus without complications	0	0	2	1	0	3.52083	1			2	59	39	2	1	4	0	0	0		0.808201	100	60	3	7	69	1	0	1	0	1	1	1	1	0	0	0	0	0	0	0	0	0	0	0	0	0	0
3552	E119	Type 2 diabetes mellitus without complications	0	0	2	0	0	4.44792	0			2	38	45.6	2	1	2	0	1	0	4.49653	0.88795	106	56		1		1	0	0	0	0	1	0	0	0	0	0	0	0	0	0	1	0	0	0	0	0	0
1803	E1122	Type 2 diabetes mellitus with diabetic chronic kidney disease	9	1	2	1	0	3.52361	1			2	58	32.7	2	1	2	0	0	0		0.822745	112	75		11		1	0	1	0	1	1	1	0	1	1	0	0	0	0	0	1	0	1	0	0	0	0
1116	E1122	Type 2 diabetes mellitus with diabetic chronic kidney disease	9	1	2	0	0	3.02708	1			2	59	49.3	1	1	3	0	1	0	619.006	1.07213	164	56		8		1	0	1	0	0	0	1	0	0	0	0	0	0	0	0	0	0	0	0	0	0	0
1804	E119	Type 2 diabetes mellitus without complications	0	0	2	1	0	3.52431	1			1	61	37.2	1	1	3	0	0	0		1.05042	143	75		4		1	0	0	0	1	1	1	0	0	0	0	0	0	0	0	1	0	0	0	0	0	0
5038	E1122	Type 2 diabetes mellitus with diabetic chronic kidney disease	9	1	2	0	0	5.32986	0			2	86	29.5	2	0	1	0	0	0	5.02708	0.774423	121	55		10		1	0	1	0	0	0	1	0	0	0	0	0	0	0	0	0	0	0	0	0	0	0
1805	E119	Type 2 diabetes mellitus without complications	0	0	2	1	0	3.52569	1			1	64	34.5	1	1	1	0	0	0	1185.57	1.05545	142	80		5		1	1	1	1	1	1	1	0	1	0	0	0	0	0	0	1	1	0	0	0	0	0
4228	E119	Type 2 diabetes mellitus without complications	0	0	2	0	0	4.77569	0			1	64	34.7	1	1	1	0	1	0	4.16389	1.05498	100	60		5		1	0	0	0	0	1	1	0	0	0	0	0	0	0	0	1	0	0	0	1	0	0
1807	E1140	Type 2 diabetes mellitus with diabetic neuropathy, unspecified	7	1	2	1	0	3.52569	1			2	50	23.8	1	0	2	0	0	0		1.08311				8	32	1	1	1	0	1	1	1	1	0	1	0	0	0	0	0	1	1	0	0	0	0	0
3046	E119	Type 2 diabetes mellitus without complications	0	0	2	0	0	4.00139	0			2	50	23.8	1	0	2	0	0	0	8.29167	1.1004			2	3	35	1	1	0	0	1	1	1	0	0	0	0	0	0	0	0	1	1	0	0	0	0	0
1809	E1121	Type 2 diabetes mellitus with diabetic nephropathy	8	1	2	1	0	3.52847	1	237.804	0	1	76	31.9	2	1	4	0	0	0		0.778029			2	12	65	1	0	1	0	1	1	1	0	0	0	0	0	0	0	0	0	0	0	0	1	0	0
10838	E1122	Type 2 diabetes mellitus with diabetic chronic kidney disease	9	1	2	0	0	20.9368	1			2	70	22.8	1	0	1	0	0	0	148.803	1.03817				12		1	1	0	0	1	0	1	0	1	1	0	0	0	0	0	0	1	0	0	1	0	1
1811	E1122	Type 2 diabetes mellitus with diabetic chronic kidney disease	9	1	2	1	1	3.52986	0	37.6319	0	1	87		2		4	0	0	0	29.2917	0.77319	112	68	2	10	43	1	0	1	0	0	0	0	0	0	0	0	0	0	0	0	0	0	0	0	0	0	0
79	E1140	Type 2 diabetes mellitus with diabetic neuropathy, unspecified	7	1	2	0	0	2.63958	1			1	48	27.4	2	0	2	0	0	0		0.83455	103	74		6		1	0	0	0	0	0	0	0	0	0	0	0	1	0	0	0	0	0	0	0	0	0
1812	E119	Type 2 diabetes mellitus without complications	0	0	2	1	0	3.52986	0	332.217	0	2	91	25	2	0	4	0	0	0		0.756548	112	68		7		0	0	1	0	0	1	1	0	0	0	0	0	0	0	0	1	0	0	0	0	0	0
7650	E1122	Type 2 diabetes mellitus with diabetic chronic kidney disease	9	1	2	0	0	7.85625	0			2	60	35.2	1	1	2	0	0	0	4.72153	1.06725	100	50		7		1	0	0	0	0	0	1	0	0	0	0	0	0	0	0	0	0	0	0	1	0	0
1814	E1121	Type 2 diabetes mellitus with diabetic nephropathy	8	1	2	1	0	3.53125	1	1190.13	0	1	68	40.7	1	1	2	0	0	0		1.02347	118	50		12		0	1	1	0	1	1	1	1	1	1	0	0	0	0	0	0	1	1	0	0	0	0
4157	E119	Type 2 diabetes mellitus without complications	0	0	2	0	0	4.74792	0	171.802	0	1	78	24.4	1	0	3	0	0	0	5.36597	1.01982	102	80		10		1	0	0	0	0	1	0	0	0	0	0	0	0	0	0	1	0	0	0	0	0	0
1815	E119	Type 2 diabetes mellitus without complications	0	0	2	1	0	3.53125	0			2	44	39.5	1	1	2	0	1	0		1.08676				5		1	0	0	0	0	1	1	0	0	0	0	0	0	0	0	0	0	0	0	0	0	0
8126	E119	Type 2 diabetes mellitus without complications	0	0	2	0	0	8.66458	0			2	75	28	2	0	4	0	0	0	8.77431	0.791953	123	54		13		1	0	1	0	1	0	0	0	0	0	0	0	0	0	0	0	0	0	0	0	0	0
1819	E1140	Type 2 diabetes mellitus with diabetic neuropathy, unspecified	7	1	2	1	0	3.53403	0	41.2451	0		84		1			0	0	0	19.8806	1.0069	131	70		12	43	1	1	1	0	1	1	1	0	1	0	0	0	0	0	0	1	1	1	0	0	0	0
81	E119	Type 2 diabetes mellitus without complications	0	0	2	0	0	2.64028	0			1	66	31.6	2	1	3	0	0	0	3.46528	0.810929	122	60		4		1	0	0	0	0	0	0	0	0	0	0	0	0	0	0	0	0	0	0	1	0	0
1823	E119	Type 2 diabetes mellitus without complications	0	0	2	1	0	3.53611	1			1	62	47.6	2	1	2	0	0	0		0.811496	145	78		8		0	0	1	0	1	1	1	1	1	0	0	0	0	0	0	0	0	0	0	0	0	0
10937	E119	Type 2 diabetes mellitus without complications	0	0	2	0	0	22.5424	0			1	61	19.2	2	0	2	0	0	0		0.820698				5		1	0	0	0	0	0	1	0	0	0	0	0	0	0	0	0	0	0	0	0	0	0
1825	E1122	Type 2 diabetes mellitus with diabetic chronic kidney disease	9	1	2	1	0	3.5375	1			2	46	39	1	1	1	0	0	0		1.10007				7		1	0	1	0	0	1	1	0	0	0	0	0	0	0	0	0	0	0	0	1	0	0
4666	E1165	Type 2 diabetes mellitus with hyperglycemia	1	1	2	0	0	4.97847	1			2	56	22.8	1	0	2	0	0	0	842.492	1.07921				5	48	1	0	0	0	0	1	0	0	0	0	0	0	0	0	0	1	0	0	0	0	0	0
1827	E119	Type 2 diabetes mellitus without complications	0	0	2	1	0	3.53819	0			1	61	34.7	2	1	1	0	0	0		0.810892	100	60		5		1	0	0	0	0	1	1	0	0	0	0	0	0	0	0	1	0	0	0	0	0	0
2283	E1152	Type 2 diabetes mellitus with diabetic peripheral angiopathy with gangrene	6	1	2	0	0	3.70903	1	457.99	0	1	51	39.5	1	1	1	0	0	0	333.453	1.09824	105	65		6		1	0	0	0	0	1	0	0	0	0	0	0	0	0	0	0	0	0	0	1	0	0
1834	E1122	Type 2 diabetes mellitus with diabetic chronic kidney disease	9	1	2	1	0	3.54097	1			2	65	33.1	2	1	2	0	0	0		0.796607	140	63		9		0	0	0	0	0	1	1	0	0	0	0	0	0	0	0	0	0	0	0	0	0	0
4673	E119	Type 2 diabetes mellitus without complications	0	0	2	0	0	4.98056	0			2	55	37.6	1	1	2	0	0	0	64.9743	1.08307	131	78		4		1	1	0	0	1	1	0	0	1	0	0	0	0	0	0	1	1	1	0	0	0	0
1836	E119	Type 2 diabetes mellitus without complications	0	0	2	1	0	3.54375	1			2	91	39.1	2	1	4	0	0	0	22.9722	0.765743				7		1	0	0	0	0	1	1	0	0	0	0	0	0	0	0	1	0	0	0	0	0	0
5017	E1165	Type 2 diabetes mellitus with hyperglycemia	1	1	2	0	0	5.30069	1			2	70	43.4	2	1	2	0	0	0		0.791767	124	85		5		1	0	0	0	0	1	0	0	0	0	0	0	0	0	0	1	0	0	0	0	0	0
1838	E119	Type 2 diabetes mellitus without complications	0	0	2	1	0	3.54444	0			2	48	24.9	2	0	2	0	0	0	4.71111	0.846065	100	58		6		1	1	1	0	1	0	1	0	1	0	0	0	0	0	0	0	1	1	0	0	0	0
3593	E1165	Type 2 diabetes mellitus with hyperglycemia	1	1	2	0	0	4.48542	0			2	48	23.8	2	0	2	0	0	0	3.75208	0.857946	124	70		2		1	0	0	0	0	1	1	0	0	0	0	0	0	0	0	1	0	0	0	0	0	0
1841	E119	Type 2 diabetes mellitus without complications	0	0	2	1	0	3.54583	1			2	63	40	2	1	2	0	0	0		0.802939	102	48		9		1	1	1	0	1	1	1	0	0	0	0	0	0	0	0	0	0	0	0	0	0	0
11040	E1122	Type 2 diabetes mellitus with diabetic chronic kidney disease	9	1	2	0	0	24.625	1			2	52	28.1	2	0	1	0	0	0	7.6875	0.844961	113	57		6	66	1	1	0	0	1	0	0	0	0	0	0	0	0	0	0	0	1	0	0	0	0	0
1843	E119	Type 2 diabetes mellitus without complications	0	0	2	1	0	3.54792	0			1	63	38.1	1	1	2	0	0	0		1.0476	100	75	2	5	29	1	1	0	0	1	1	1	0	1	1	0	0	0	0	0	1	1	1	0	1	0	0
5569	E119	Type 2 diabetes mellitus without complications	0	0	2	0	0	5.76042	1			1	52	27	1	0	1	0	0	0		1.06005	125	43	5	5	33	1	1	0	0	1	1	1	0	1	0	0	0	0	0	0	1	1	1	0	0	0	0
1844	E119	Type 2 diabetes mellitus without complications	0	0	2	1	0	3.54861	1	123.395	0	2	52	35	2	1	1	0	0	0		0.838093	130	88		6		1	1	1	1	1	0	1	0	1	1	0	0	0	0	0	0	1	0	0	0	0	0
1840	E119	Type 2 diabetes mellitus without complications	0	0	2	0	0	3.54583	1			2	52	23.9	1	0	2	0	0	0	32.7549	1.061	110	78		4		1	1	0	0	1	1	1	0	0	0	0	0	1	0	0	1	1	0	0	0	0	0
1845	E119	Type 2 diabetes mellitus without complications	0	0	2	1	0	3.54861	1	33.1326	0	1	62	26.3	1	0	4	0	1	0	34.0493	1.06075				10		1	0	1	0	0	0	0	0	0	0	0	0	0	0	0	0	0	0	0	0	0	0
7858	E119	Type 2 diabetes mellitus without complications	0	0	2	0	0	8.08125	0			2	77	23.2	1	0	2	0	0	0	27.8042	1.02179	116	63		7		0	1	0	0	1	1	0	0	0	1	0	0	0	0	0	1	1	0	0	0	0	0
1846	E119	Type 2 diabetes mellitus without complications	0	0	2	1	0	3.54861	1	916.826	0	1	81	28.1	1	0	2	0	0	0		1.00251	110	80		8		1	0	1	0	1	1	1	0	1	0	0	0	0	0	0	1	0	0	0	1	0	0
5206	E1122	Type 2 diabetes mellitus with diabetic chronic kidney disease	9	1	2	0	0	5.53819	1			1	81	28.1	1	0	2	0	0	0		1.01199	138	74		9		1	1	0	1	1	1	1	0	0	0	0	0	0	0	0	0	1	0	0	0	0	0
1852	E1165	Type 2 diabetes mellitus with hyperglycemia	1	1	2	1	0	3.55417	1			2	66	25.1	2	0	2	0	0	0		0.788935				8		0	1	1	0	1	1	1	0	1	1	1	0	0	0	0	0	1	1	0	0	0	0
7425	E1165	Type 2 diabetes mellitus with hyperglycemia	1	1	2	0	0	7.66944	0			1	30	34.7	2	1	2	0	0	0	13.2396	0.929443	100	46		1		0	0	0	0	0	0	0	0	0	0	0	0	0	0	0	0	0	0	0	0	0	0
1855	E1142	Type 2 diabetes mellitus with diabetic polyneuropathy	5	1	2	1	0	3.55486	1			2	49	42.1	2	1	1	0	0	0		0.832139	101	62		4		0	1	1	0	1	1	1	0	0	1	0	0	0	0	0	1	0	0	0	0	0	0
8748	E1122	Type 2 diabetes mellitus with diabetic chronic kidney disease	9	1	2	0	0	9.80347	1			2	80	21	2	0	4	0	0	0	7.49583	0.7839	150	57		10		0	0	1	0	0	0	1	0	0	0	0	0	0	0	0	0	0	0	0	1	0	0
1856	E1122	Type 2 diabetes mellitus with diabetic chronic kidney disease	9	1	2	1	0	3.55556	1			2	64	26.3	1	0	2	0	0	0		1.05215	126	62		9	43	0	1	1	0	1	1	1	1	1	0	0	0	0	0	0	0	1	1	0	0	0	0
6755	E119	Type 2 diabetes mellitus without complications	0	0	2	0	0	6.80208	1			2	64	25.9	1	0	2	0	0	0	487.016	1.05564	150	70		5	26	1	1	1	1	1	1	1	0	0	1	0	0	0	0	0	1	1	0	0	0	0	0
1858	E1122	Type 2 diabetes mellitus with diabetic chronic kidney disease	9	1	2	1	1	3.55556	1				71		1		2	0	0	0	60.4667	1.03587	102	67		8	24	1	0	0	0	0	1	1	0	0	0	0	0	0	0	0	1	0	0	0	0	0	0
82	E119	Type 2 diabetes mellitus without complications	0	0	2	0	0	2.64236	0				77	27.1	1	0		0	0	0	4.92083	1.02185	170	80		5	27	1	1	0	0	1	1	1	0	0	0	0	0	0	0	0	1	1	0	0	0	0	0
1865	E1165	Type 2 diabetes mellitus with hyperglycemia	1	1	2	1	0	3.55972	0			2	48	27.6	1	0	3	0	0	0		1.08127	112	77		4		0	0	0	0	0	1	1	0	0	0	0	0	0	0	0	1	0	0	0	0	0	0
7194	E119	Type 2 diabetes mellitus without complications	0	0	2	0	0	7.27431	1			2	69	35.1	2	1	4	0	0	0	368.719	0.802463	120	80		6		1	1	0	0	1	1	1	0	1	0	0	0	0	0	0	1	0	1	0	0	0	0
1866	E1140	Type 2 diabetes mellitus with diabetic neuropathy, unspecified	7	1	2	1	0	3.55972	1			1	65	30.2	1	1	2	0	0	1	678.49	1.05291	100	62		7		1	0	0	0	0	1	1	0	0	1	0	0	0	0	0	1	0	0	0	0	0	0
4100	E1140	Type 2 diabetes mellitus with diabetic neuropathy, unspecified	7	1	2	0	0	4.72847	0			1	75	25.1	2	0	2	0	0	0	216.548	0.792581	101	61		9		0	0	0	0	0	1	1	0	0	0	0	0	0	0	0	1	0	0	0	0	0	0
1867	E119	Type 2 diabetes mellitus without complications	0	0	2	1	0	3.56042	0	60.1715	0	1	77	35.6	1	1	2	0	0	0	3.93194	1.02226	113	70		7		1	0	0	0	0	1	1	0	0	0	0	0	0	0	0	1	0	0	0	0	0	0
6688	E1122	Type 2 diabetes mellitus with diabetic chronic kidney disease	9	1	2	0	0	6.76319	1			1	66	24.2	1	0	1	0	0	0	32.6299	1.05006	110	70		8		1	0	0	0	0	0	1	0	0	0	0	0	0	0	0	0	0	0	0	0	0	0
1868	E119	Type 2 diabetes mellitus without complications	0	0	2	1	0	3.56111	0			1	69	20.1	2	0	1	0	0	1		0.800225	100	62		6		1	0	0	0	0	1	0	0	0	0	0	0	0	0	0	1	0	0	0	0	0	0
856	E1122	Type 2 diabetes mellitus with diabetic chronic kidney disease	9	1	2	0	0	2.94097	1	697	0	1	70	36.5	1	1	2	0	0	0		1.01915				11		1	0	1	0	0	1	1	0	0	0	0	0	0	0	0	1	0	0	0	0	1	0
1874	E119	Type 2 diabetes mellitus without complications	0	0	2	1	0	3.5625	1	872.081	0	1	86	21.4	2	0	4	0	0	0		0.76656	103	65		8		0	1	1	0	1	1	1	0	1	1	0	0	0	0	0	1	0	1	0	0	0	0
10766	E119	Type 2 diabetes mellitus without complications	0	0	2	0	0	20.0479	1			1	65	26.5	2	0	2	0	1	0	371.664	0.811616	139	55		4		1	0	0	0	0	0	1	0	0	0	0	0	0	0	0	0	0	0	0	1	0	0
1875	E119	Type 2 diabetes mellitus without complications	0	0	2	1	0	3.56319	1			1	73	39	1	1	2	0	0	0		1.02434	132	82		7		0	1	0	0	1	1	1	0	0	1	0	0	0	0	0	1	1	0	0	0	0	0
9980	E1122	Type 2 diabetes mellitus with diabetic chronic kidney disease	9	1	2	0	0	13.8458	1	733.698	0	1	73	39	1	1	2	0	0	0	734.434	1.03151	100	68	5	10	43	1	1	1	0	1	0	1	0	0	0	0	0	0	0	0	0	0	0	0	0	0	0
1882	E119	Type 2 diabetes mellitus without complications	0	0	2	1	0	3.56528	1			2	59	32.2	1	1	2	1	0	0		1.04511	100	61		6		0	0	1	0	1	0	1	0	1	0	0	0	0	0	0	0	0	0	0	0	0	0
3250	E119	Type 2 diabetes mellitus without complications	0	0	2	0	0	4.12639	0			2	60	71.3	2	1	1	0	0	0		0.80473				5		1	0	1	0	1	1	1	0	0	0	0	0	0	0	0	1	0	0	0	0	0	0
1885	E119	Type 2 diabetes mellitus without complications	0	0	2	1	0	3.56597	1			2	52	43.6	1	1	2	0	0	0		1.07181	117	56		5		0	0	1	0	1	1	1	1	1	1	0	0	0	0	0	1	0	0	0	0	0	0
622	E1165	Type 2 diabetes mellitus with hyperglycemia	1	1	2	0	0	2.87014	0			2	83	33.4	2	1	4	0	0	0	2.93611	0.779296	100	58		6		0	0	0	0	0	1	0	0	0	0	0	0	0	0	0	1	0	0	0	0	0	0
1887	E119	Type 2 diabetes mellitus without complications	0	0	2	1	0	3.56736	0			2	61	26.6	2	0	3	0	0	0		0.805965			2	5	45	1	0	0	0	0	1	1	0	0	0	0	0	0	0	0	0	0	0	0	1	0	0
5994	E119	Type 2 diabetes mellitus without complications	0	0	2	0	0	6.00278	0			2	51	43.1	2	1	2	0	0	0	3.53125	0.849375				3		1	0	0	0	0	0	0	0	0	0	0	0	0	0	0	0	0	0	0	0	0	0
1888	E119	Type 2 diabetes mellitus without complications	0	0	2	1	0	3.56736	0			2	54	37.1	2	1	1	0	0	0		0.826328	102	50		4		0	0	0	0	0	1	1	0	0	0	0	0	0	0	0	1	0	0	0	1	0	0
3640	E1121	Type 2 diabetes mellitus with diabetic nephropathy	8	1	2	0	0	4.51806	1			2	54	25.8	1	0	2	0	1	1	13.1146	1.08639	118	77		5		1	0	0	0	0	1	0	0	0	0	0	0	1	0	0	1	0	0	0	0	0	0
1889	E1165	Type 2 diabetes mellitus with hyperglycemia	1	1	2	1	0	3.56736	1			1	76	31.2	1	1	2	0	0	0	17.3438	1.02355	100	62	2	7	20	1	0	1	0	0	1	1	0	1	0	0	0	0	0	0	1	0	1	0	0	0	0
5090	E119	Type 2 diabetes mellitus without complications	0	0	2	0	0	5.4	0			1	76	31.1	1	1	2	0	0	0	7.89167	1.02372				6		1	1	0	0	1	1	0	0	1	0	0	0	0	0	0	1	1	1	0	0	0	0
1891	E119	Type 2 diabetes mellitus without complications	0	0	2	1	0	3.56806	1			1	33	53.9	2	1	1	0	0	1	612.307	0.905174	100	64		3		1	0	1	0	1	1	1	0	0	0	0	0	0	0	0	1	0	0	0	0	0	0
5710	E119	Type 2 diabetes mellitus without complications	0	0	2	0	0	5.82847	1			2	69	34.3	1	1	2	0	0	0	432.762	1.04309	140	79		4		1	0	0	0	1	0	1	0	0	0	0	0	0	0	0	0	0	0	0	0	0	0
1895	E119	Type 2 diabetes mellitus without complications	0	0	2	1	0	3.57083	1	136.119	0	1	74	36.5	2	1	2	0	0	0	136.599	0.788925	110	58		11		0	0	0	0	0	1	0	0	0	0	0	0	0	0	0	1	0	0	0	1	0	0
10938	E119	Type 2 diabetes mellitus without complications	0	0	2	0	0	22.5688	0			1	53	30.5	1	1	1	0	0	0	3.10417	1.08942	105	55		3		0	0	0	0	0	1	1	0	0	0	0	0	0	0	0	1	0	0	0	0	0	0
1898	E119	Type 2 diabetes mellitus without complications	0	0	2	1	0	3.57292	1			1	65	30.6	1	1	2	0	0	0		1.04354	143	62		8		1	0	1	0	1	1	1	0	0	0	0	0	0	0	1	1	0	0	0	0	0	0
10027	E119	Type 2 diabetes mellitus without complications	0	0	2	0	0	13.9833	0			1	65	30.6	1	1	2	0	1	0	474.758	1.05293	100	60	2	6	27	1	0	0	0	1	1	1	0	0	1	0	0	0	0	0	1	0	0	0	0	0	0
1904	E119	Type 2 diabetes mellitus without complications	0	0	2	1	0	3.575	1			2	58	28	2	0	3	0	0	0	476.754	0.823981	105	63		8		0	1	1	0	1	1	0	1	1	0	0	0	0	0	0	0	0	0	0	0	0	0
7704	E1122	Type 2 diabetes mellitus with diabetic chronic kidney disease	9	1	2	0	0	7.90417	0			2	58	29.4	2	0	3	0	0	0	5.23958	0.829199	100	82		9		1	1	0	0	1	0	0	0	0	0	0	0	0	0	0	0	1	0	0	0	0	0
1910	E1122	Type 2 diabetes mellitus with diabetic chronic kidney disease	9	1	2	1	0	3.57708	0			2	85	45.3	2	1	4	0	0	0		0.772683	120	76		9		1	1	1	0	1	0	1	0	0	0	0	0	0	0	0	0	1	0	0	0	0	0
4126	E119	Type 2 diabetes mellitus without complications	0	0	2	0	0	4.73819	0			2	53	38.5	2	1	1	0	0	0	3.49583	0.837159	109	71		4		1	1	0	0	1	1	1	0	1	0	0	0	0	0	0	1	1	1	0	0	0	0
1911	E119	Type 2 diabetes mellitus without complications	0	0	2	1	0	3.57778	1	238.545	0	2	78	29.3	2	0	4	0	0	0	113.345	0.774645	110	61		8		0	0	1	0	0	1	0	0	0	0	0	0	0	0	0	1	0	0	0	0	0	0
11347	E1121	Type 2 diabetes mellitus with diabetic nephropathy	8	1	2	0	0	38.9062	1	16.1924	1	2	57	34.3	2	1	2	0	0	0		0.810205	165	78	12	11	81	1	1	1	1	1	1	1	0	1	0	0	0	0	0	0	0	1	1	0	1	0	0
1917	E119	Type 2 diabetes mellitus without complications	0	0	2	1	0	3.58125	1			2	55	27.6	1	0	1	0	0	0	110.656	1.08291	108	82		3		1	0	0	0	0	0	1	0	0	0	0	0	0	0	0	0	0	0	0	0	0	0
3414	E119	Type 2 diabetes mellitus without complications	0	0	2	0	0	4.30069	1	342.143	0	2	76	32.9	2	1	2	0	0	0		0.790044	117	66		8		1	0	0	0	0	1	1	0	0	0	0	0	0	0	0	1	0	0	0	0	0	0
1918	E1140	Type 2 diabetes mellitus with diabetic neuropathy, unspecified	7	1	2	1	0	3.58125	1			2	55	19.5	2	0	1	0	0	0		0.817143	124	59		8		1	1	1	0	1	1	1	1	0	1	0	0	0	0	0	1	1	0	0	0	0	0
5590	E1122	Type 2 diabetes mellitus with diabetic chronic kidney disease	9	1	2	0	0	5.77014	1			2	67	59.1	2	1	2	0	0	0	306.585	0.808126	102	60		9		1	0	0	0	0	0	1	0	0	0	0	0	0	0	0	0	0	0	0	0	0	0
1919	E119	Type 2 diabetes mellitus without complications	0	0	2	1	0	3.58194	0			1	47	36.6	1	1	2	0	0	0		1.09603	153	82		3	27	1	0	0	0	1	1	1	0	0	0	0	0	0	0	0	1	0	0	0	0	0	0
4915	E119	Type 2 diabetes mellitus without complications	0	0	2	0	0	5.15833	0	359.206	0	1	78	26.2	2	0	4	0	0	0		0.773364				9	49	1	1	1	0	1	1	1	0	1	1	0	0	0	0	0	0	1	1	0	0	0	0
1922	E1152	Type 2 diabetes mellitus with diabetic peripheral angiopathy with gangrene	6	1	2	1	0	3.58264	1	4.25139	1	1	71	24.4	1	0	3	0	0	0		1.02457	127	43		10		1	1	1	0	1	0	1	1	1	1	0	0	0	0	0	0	1	0	0	0	0	0
570	E1122	Type 2 diabetes mellitus with diabetic chronic kidney disease	9	1	2	0	0	2.85347	0			1	71	24.6	1	0	3	0	0	0	3.23681	1.03753	100	56		8		0	1	0	0	1	0	1	0	0	0	0	0	1	0	0	0	1	0	0	0	0	0
1926	E119	Type 2 diabetes mellitus without complications	0	0	2	1	0	3.58333	0	82.3431	0	1	71	25.6	1	0	2	0	0	0		1.02512	100	60		13	38	1	0	0	0	0	1	1	0	0	0	0	0	0	0	0	1	0	0	0	0	0	0
10167	E1142	Type 2 diabetes mellitus with diabetic polyneuropathy	5	1	2	0	0	14.8222	1			1	71	25.7	1	0	2	0	0	0	398.578	1.03655	106	55		8		1	1	0	0	1	1	1	0	1	1	0	0	0	0	0	1	1	1	0	0	0	0
1941	E119	Type 2 diabetes mellitus without complications	0	0	2	1	0	3.59097	0	730.017	0	1	67	27.3	2	0	2	0	0	0	7.57222	0.808137	113	63		10	33	1	0	0	0	0	0	0	0	0	0	0	0	0	0	0	0	0	0	0	0	0	0
9784	E1165	Type 2 diabetes mellitus with hyperglycemia	1	1	2	0	0	12.9278	1	541	0	1	57	32.4	1	1	2	0	0	0		1.05656	100	60		7		1	1	1	0	1	1	1	0	1	1	0	0	0	0	0	1	1	1	0	0	0	0
1943	E1121	Type 2 diabetes mellitus with diabetic nephropathy	8	1	2	1	0	3.59167	1			2	65	45.5	2	1	3	0	0	0	317.784	0.813542	100	62		8		1	1	1	0	1	0	1	0	1	0	0	0	0	0	0	0	1	0	0	0	0	0
3569	E1165	Type 2 diabetes mellitus with hyperglycemia	1	1	2	0	0	4.46319	0			2	33	29.5	1	0	1	0	0	0		1.18633	105	60		1		0	0	0	0	0	0	1	0	0	0	0	0	0	0	0	0	0	0	0	0	0	0
1945	E119	Type 2 diabetes mellitus without complications	0	0	2	1	0	3.59236	1	20.8792	0	2	75	37.1	2	1	4	0	0	0		0.779593	130	80		9		1	0	1	0	0	1	1	0	0	1	0	0	0	0	0	0	0	0	0	0	0	0
5790	E11649	Type 2 diabetes mellitus with hypoglycemia without coma	2	1	2	0	0	5.88611	1			2	43	31	2	1	1	0	0	0	105.528	0.874491	133	75		2		1	0	0	0	0	0	1	0	0	0	0	0	0	0	0	0	0	0	0	0	0	0
1946	E119	Type 2 diabetes mellitus without complications	0	0	2	1	0	3.59236	0			2	60	36.5	2	1	1	0	0	0		0.819943				4	41	0	0	0	0	0	1	0	0	0	0	0	0	0	0	0	1	0	0	0	0	0	0
3852	E119	Type 2 diabetes mellitus without complications	0	0	2	0	0	4.62292	0			2	60	36.6	2	1	1	0	0	0		0.82388				6		1	0	0	0	0	1	1	0	0	0	0	0	0	0	0	1	0	0	0	0	0	0
1959	E1142	Type 2 diabetes mellitus with diabetic polyneuropathy	5	1	2	1	0	3.59722	1			2	63	33.5	2	1	2	0	0	0		0.805039	116	67		5		1	0	0	0	0	1	1	0	0	0	0	0	0	0	0	1	0	0	0	1	0	0
875	E119	Type 2 diabetes mellitus without complications	0	0	2	0	0	2.94653	0			2	84	27.6	2	0	4	0	0	0	4.20347	0.7766	100	68		6		0	0	0	0	0	1	0	0	0	0	0	0	0	0	0	1	0	0	0	1	0	0
1960	E1142	Type 2 diabetes mellitus with diabetic polyneuropathy	5	1	2	1	0	3.59861	0			1	82	37.3	2	1	4	0	0	0		0.772949	116	70		7		0	0	1	0	0	1	1	0	0	0	0	0	0	0	0	1	0	0	0	0	0	0
3080	E1165	Type 2 diabetes mellitus with hyperglycemia	1	1	2	0	0	4.02153	1			2	76	27.8	1	0	1	0	0	0	197.719	1.0254	111	65		7	36	1	0	0	0	0	1	1	0	0	0	0	0	0	0	0	1	0	0	0	0	0	0
1962	E119	Type 2 diabetes mellitus without complications	0	0	2	1	0	3.59861	0			1	75	44.8	1	1	1	0	0	0	8.62292	1.02677	108	70		11		0	0	0	0	0	1	0	0	0	0	0	0	0	0	0	1	0	0	0	1	0	0
10058	E1122	Type 2 diabetes mellitus with diabetic chronic kidney disease	9	1	2	0	0	14.1389	1	1076.51	0	1	85	28.2	1	0	2	0	0	0		0.996962	103	50		9	43	1	1	1	1	1	1	1	1	0	0	0	0	0	0	0	1	0	0	0	0	0	0
1964	E119	Type 2 diabetes mellitus without complications	0	0	2	1	0	3.59931	0			1	83	27.3	2	0	2	0	0	0	5.75417	0.779174	148	75		8		1	0	1	0	0	0	1	0	0	0	0	0	0	0	0	0	0	0	0	1	0	0
6436	E119	Type 2 diabetes mellitus without complications	0	0	2	0	0	6.57847	1			1	83	27.2	2	0	2	0	0	0	776.264	0.778471	102	55		7	38	1	1	1	0	1	1	1	0	1	1	0	0	0	0	0	1	1	1	0	0	0	0
1970	E1165	Type 2 diabetes mellitus with hyperglycemia	1	1	2	1	1	3.60139	1			2	63	19.4	2	0	2	1	0	0	127.63	0.816261	101	63		7	36	1	1	1	0	1	0	1	1	1	0	0	0	0	1	0	0	1	1	0	1	0	0
11315	E119	Type 2 diabetes mellitus without complications	0	0	2	0	0	36.9188	0			2	43	41.7	1	1	1	1	1	0	6.91319	1.13166				6		0	0	0	0	0	0	0	0	0	0	0	0	0	0	0	0	0	0	0	0	0	0
1972	E119	Type 2 diabetes mellitus without complications	0	0	2	1	0	3.60208	0				68		1			0	0	0	6.08125	1.0439	102	42	2	6	43	0	0	0	0	0	1	1	0	0	0	0	0	0	0	0	1	0	0	0	0	0	0
85	E1122	Type 2 diabetes mellitus with diabetic chronic kidney disease	9	1	2	0	0	2.64306	1	12.0611	1		76		1			0	0	0	12.0611	1.02529	118	84	4	10	84	1	0	1	0	0	0	1	0	0	0	0	0	0	0	0	0	0	0	0	0	0	0
1975	E119	Type 2 diabetes mellitus without complications	0	0	2	1	0	3.60347	1			2	64	27.8	1	0	2	0	0	0	105.86	1.05435				4		0	0	0	0	0	0	0	0	0	0	0	0	0	0	0	0	0	0	0	0	0	0
9226	E1122	Type 2 diabetes mellitus with diabetic chronic kidney disease	9	1	2	0	0	11.0028	1			2	64	28.1	1	0	2	0	1	0	3.81875	1.0552				10		1	0	0	0	0	0	0	0	0	0	0	0	0	0	0	0	0	0	0	0	0	0
1982	E11319	Type 2 diabetes mellitus with unspecified diabetic retinopathy without macular edema	4	1	2	1	0	3.60556	1	548.295	0	2	80	35.2	1	1	1	0	0	0		1.00252	121	74		10		1	1	1	1	1	1	1	0	1	1	0	0	0	0	0	1	1	1	0	0	0	0
5075	E1165	Type 2 diabetes mellitus with hyperglycemia	1	1	2	0	0	5.37986	0			1	54	27.1	1	0	2	0	0	0	76.884	1.08725	119	77		9		1	0	0	0	0	0	0	0	0	0	0	0	0	0	0	0	0	0	0	0	0	0
1984	E119	Type 2 diabetes mellitus without complications	0	0	2	1	0	3.60625	0			2	58		1		1	0	0	0	3.68125	1.07452				4	27	0	0	0	0	0	1	0	0	0	0	0	0	1	0	0	1	0	0	0	0	0	0
86	E1165	Type 2 diabetes mellitus with hyperglycemia	1	1	2	0	1	2.64306	1			1	58		2		2	0	1	0	8.21181	0.829369	100	38	7	5	30	1	0	0	0	0	1	1	0	0	0	0	0	0	0	0	1	0	0	0	0	0	0
1985	E119	Type 2 diabetes mellitus without complications	0	0	2	1	0	3.60625	0			1	78	36.2	2	1	2	0	0	0		0.777962	100	70		5		1	0	0	0	1	1	1	0	0	0	0	0	0	0	0	1	0	0	0	0	0	0
2387	E119	Type 2 diabetes mellitus without complications	0	0	2	0	0	3.73889	0			1	57	29.6	1	0	1	0	0	0	5.19167	1.07655	105	66		3		1	0	0	0	0	0	0	0	0	0	0	0	0	0	0	0	0	0	0	0	0	0
1988	E1122	Type 2 diabetes mellitus with diabetic chronic kidney disease	9	1	2	1	1	3.60694	1	439.298	0	1	79	33.6	1	1	4	0	0	0		1.0019			5	13	44	1	1	1	0	1	1	1	1	1	1	0	0	0	0	0	0	0	1	1	0	0	0
11149	E1140	Type 2 diabetes mellitus with diabetic neuropathy, unspecified	7	1	2	0	0	27.8146	1			1	58	49.8	2	1	1	1	0	0		0.820021				8		1	1	1	0	1	1	1	0	1	1	0	0	1	0	0	1	1	1	0	1	0	0
1989	E1165	Type 2 diabetes mellitus with hyperglycemia	1	1	2	1	0	3.60694	0			2	48	33	1	1	2	0	0	0	3.83681	1.11172	127	60		3	23	0	0	0	0	0	1	1	0	0	1	0	0	0	0	0	1	0	0	1	0	0	0
5198	E119	Type 2 diabetes mellitus without complications	0	0	2	0	0	5.52847	1	214.024	0	2	79	22.6	2	0	4	0	0	0		0.772751	118	70		9		0	1	1	0	1	1	1	1	1	0	0	0	0	0	0	1	0	0	0	1	0	0
1991	E119	Type 2 diabetes mellitus without complications	0	0	2	1	0	3.60764	0			2	73	27	2	0	4	1	0	0		0.783948	110	70		6		0	1	1	0	1	1	1	0	1	1	0	0	0	0	0	0	1	0	0	0	1	0
2614	E1122	Type 2 diabetes mellitus with diabetic chronic kidney disease	9	1	2	0	0	3.82153	1			2	73	27.1	2	0	4	0	1	0	669.101	0.797187	110	70	5	13	48	1	1	1	0	1	0	1	0	0	1	0	0	0	0	0	0	1	0	0	0	0	0
1998	E119	Type 2 diabetes mellitus without complications	0	0	2	1	0	3.60903	1			1	48	36.9	1	1	2	0	1	0	326.834	1.10202				6		1	0	0	0	0	1	1	0	0	0	0	0	0	0	0	1	0	0	0	0	0	0
4402	E119	Type 2 diabetes mellitus without complications	0	0	2	0	0	4.84792	0			1	79	26.6	2	0	4	0	0	0	5.11806	0.769244	121	69		10		0	1	1	0	1	1	1	0	1	1	0	0	0	0	0	0	1	1	0	0	0	0
1999	E1122	Type 2 diabetes mellitus with diabetic chronic kidney disease	9	1	2	1	0	3.60903	1			1	89	36.8	1	1	4	0	0	0		0.981898	113	76	3	10	54	1	1	1	0	1	1	1	0	1	1	0	0	0	0	0	1	1	1	0	0	0	0
6813	E1122	Type 2 diabetes mellitus with diabetic chronic kidney disease	9	1	2	0	0	6.84306	0			1	57	30.4	1	1	1	0	0	0		1.05377	122	80	4	9	57	1	1	1	0	1	0	1	1	1	1	0	0	0	0	0	0	1	0	0	0	0	0
2004	E1165	Type 2 diabetes mellitus with hyperglycemia	1	1	2	1	0	3.61181	1			1	67	38.9	1	1	2	0	0	0		1.0442	100	48	6	9	39	1	0	0	0	0	1	1	0	0	0	0	0	0	0	0	1	0	0	0	0	0	0
10786	E1165	Type 2 diabetes mellitus with hyperglycemia	1	1	2	0	0	20.5542	0			1	77	33.6	2	1	2	0	0	0	3.04167	0.788523				5		1	0	0	0	0	1	1	0	0	0	0	0	0	0	0	1	0	0	0	0	0	0
2005	E1165	Type 2 diabetes mellitus with hyperglycemia	1	1	2	1	0	3.6125	0			1	55	35.8	1	1	2	1	0	0		1.07647	130	88		7		1	1	1	0	1	1	1	1	1	1	0	0	0	0	0	1	1	1	0	0	0	0
10574	E119	Type 2 diabetes mellitus without complications	0	0	2	0	0	17.8229	0			1	76	30.6	1	1	4	1	0	0	5.13333	1.02328	117	54	3	11	39	0	0	0	0	0	1	1	0	0	0	0	0	0	0	0	1	0	0	0	0	0	0
2008	E119	Type 2 diabetes mellitus without complications	0	0	2	1	0	3.6125	0			2	68	37	1	1	2	0	0	0	6.02778	1.02945	100	64		7		1	0	0	0	0	1	1	0	1	0	0	0	0	0	0	1	0	1	0	0	0	0
6295	E119	Type 2 diabetes mellitus without complications	0	0	2	0	0	6.40972	0	230.42	0	1	52	23.5	2	0	3	0	0	0	7.10417	0.833883	112	74		5		1	0	0	0	0	1	1	0	0	0	0	0	0	0	0	1	0	0	0	0	0	0
2009	E119	Type 2 diabetes mellitus without complications	0	0	2	1	0	3.61319	1			1	45	29.2	1	0	3	0	1	0	103.772	1.124				2		0	0	0	0	0	1	1	0	0	0	0	0	0	0	0	1	0	0	0	0	0	0
5652	E1165	Type 2 diabetes mellitus with hyperglycemia	1	1	2	0	0	5.79792	0			1	45	40.4	2	1	2	1	0	0	7.70903	0.868313	100	70		2		0	0	0	0	0	0	0	0	0	0	0	0	0	0	0	0	0	0	0	0	0	0
2015	E119	Type 2 diabetes mellitus without complications	0	0	2	1	0	3.61458	1	969.985	0	1	85	21	2	0	4	0	0	0		0.763241				9		0	1	1	0	1	1	1	1	1	1	0	0	0	0	0	0	0	0	0	0	0	0
10668	E119	Type 2 diabetes mellitus without complications	0	0	2	0	1	18.9181	0	877.034	0	1	64	26	2	0	2	0	0	0	877.298	0.814497	100	58		9	29	1	0	1	0	1	1	1	1	0	0	0	0	0	0	0	0	0	0	0	1	0	0
2016	E119	Type 2 diabetes mellitus without complications	0	0	2	1	0	3.61528	1	772.46	0	1	65	21.6	2	0	2	0	1	0	773.333	0.811034	121	81		7		0	0	0	0	0	1	0	0	0	0	0	0	0	0	0	1	0	0	0	0	0	0
7173	E1142	Type 2 diabetes mellitus with diabetic polyneuropathy	5	1	2	0	0	7.22847	1	104.872	0	1	66	38.2	1	1	3	0	0	0	72.6431	1.04572	100	58		8		1	0	1	0	1	1	0	0	0	0	0	0	0	0	0	0	0	0	0	0	0	0
2021	E119	Type 2 diabetes mellitus without complications	0	0	2	1	0	3.61806	0	170.85	0	1	45	29	1	0	2	0	0	0		1.1188	139	67		8		0	0	0	0	0	1	1	0	0	0	0	0	0	0	0	1	0	0	0	0	0	0
9379	E1122	Type 2 diabetes mellitus with diabetic chronic kidney disease	9	1	2	0	0	11.7104	1	156.014	0	1	57	67.8	1	1	3	0	0	0	156.015	1.07853	110	70		6		1	0	0	0	0	1	1	0	0	0	0	0	0	0	0	0	0	0	0	0	0	0
2023	E1122	Type 2 diabetes mellitus with diabetic chronic kidney disease	9	1	2	1	0	3.61806	0	92.8493	0	1	55	24	1	0	1	0	1	0		1.0625	100	60		13		1	1	0	0	1	1	1	0	1	1	0	0	0	0	0	1	1	1	0	0	0	0
861	E1165	Type 2 diabetes mellitus with hyperglycemia	1	1	2	0	1	2.94236	0			1	76	30.2	2	1	2	1	0	0	10.1687	0.791378			2	11	33	1	1	1	0	1	0	1	0	1	0	0	0	0	0	0	0	1	1	0	1	0	0
2027	E119	Type 2 diabetes mellitus without complications	0	0	2	1	0	3.61944	1	51.1785	0	2	70	15.2	2	0	4	0	0	0		0.787757	100	68		14		1	0	0	0	0	1	1	0	0	0	0	0	1	0	0	0	0	0	0	0	0	0
800	E1165	Type 2 diabetes mellitus with hyperglycemia	1	1	2	0	0	2.92153	0			2	39	36	2	1	1	1	0	0	3.77847	0.888651	100	48		2		1	0	0	0	0	0	1	0	0	0	0	0	0	0	0	0	0	0	0	0	0	0
2029	E1122	Type 2 diabetes mellitus with diabetic chronic kidney disease	9	1	2	1	0	3.62083	1			2	65	31.5	2	1	3	0	0	0		0.801627	102	62	2	10	44	1	0	0	0	0	0	0	0	0	0	0	0	0	0	0	0	0	0	0	1	0	0
2070	E1140	Type 2 diabetes mellitus with diabetic neuropathy, unspecified	7	1	2	0	0	3.63194	1			2	65	30.6	2	1	3	0	0	0	457.614	0.803139	110	70		8		1	1	0	0	1	1	1	0	1	1	0	0	0	0	0	1	0	0	0	0	0	0
2031	E119	Type 2 diabetes mellitus without complications	0	0	2	1	0	3.62153	1			1	32	36.4	1	1	1	0	0	0		1.15701				1		0	0	0	0	0	1	0	0	0	0	1	0	0	0	0	1	0	0	0	0	0	0
5396	E119	Type 2 diabetes mellitus without complications	0	0	2	0	0	5.65556	0			1	64	42.5	1	1	4	0	0	0		1.04074	103	64		4		1	1	0	1	1	1	0	0	0	0	0	0	0	0	0	1	1	0	0	0	0	0
2032	E119	Type 2 diabetes mellitus without complications	0	0	2	1	0	3.62153	0	257.06	0	2	59	37.4	2	1	1	0	0	0	3.58125	0.806193	129	43		10		1	1	1	0	1	1	1	1	0	0	0	0	0	0	0	1	0	0	0	0	0	0
10662	E11649	Type 2 diabetes mellitus with hypoglycemia without coma	2	1	2	0	0	18.859	0	24.975	0	2	91	43.8	2	1	4	0	0	0	5.83264	0.766236	143	81		7		1	0	1	0	1	1	0	0	0	0	0	0	0	0	0	1	0	0	0	0	0	0
2035	E1122	Type 2 diabetes mellitus with diabetic chronic kidney disease	9	1	2	1	0	3.62222	1	13.9833	1	1	62	23.8	2	0	2	0	0	0	13.9833	0.797042	164	96	4	16	72	1	1	1	0	1	0	0	0	0	0	0	0	0	0	0	0	1	0	0	0	0	0
7334	E119	Type 2 diabetes mellitus without complications	0	0	2	0	0	7.56597	1	121.97	0	2	88	20.4	1	0	2	0	0	0	122.526	0.998599	114	70		7		1	1	1	0	1	0	0	0	0	0	0	0	0	0	0	0	1	0	0	0	0	0
2036	E1122	Type 2 diabetes mellitus with diabetic chronic kidney disease	9	1	2	1	0	3.62292	0			1	86		1		2	0	0	0		0.995257	118	60		8	66	1	1	0	0	1	1	1	0	0	1	0	0	0	0	0	0	1	0	0	0	0	0
87	E1140	Type 2 diabetes mellitus with diabetic neuropathy, unspecified	7	1	2	0	0	2.64444	0			1	74	35.7	1	1	1	0	0	0	32.7729	1.02906			5	8	79	1	1	1	0	1	1	0	0	1	0	0	0	0	0	0	1	1	1	0	0	0	0
2038	E11621	Type 2 diabetes mellitus with foot ulcer	3	1	2	1	0	3.62361	1			2	71	27.9	1	0	2	0	0	0		1.0207	140	72		6		1	1	0	0	1	1	1	0	0	1	0	0	0	0	0	0	1	0	0	0	0	0
4444	E119	Type 2 diabetes mellitus without complications	0	0	2	0	0	4.87014	0			2	61	44.3	1	1	1	0	0	0	759.694	1.06485				5		1	0	0	0	0	1	1	0	0	0	0	0	0	0	0	1	0	0	0	0	0	0
2042	E11649	Type 2 diabetes mellitus with hypoglycemia without coma	2	1	2	1	1	3.625	0	11.7611	1	1	73	27	1	0	2	0	1	0		1.03056			4	10	53	1	1	0	0	1	1	1	0	1	1	0	0	0	0	0	1	1	1	0	0	0	0
10023	E1122	Type 2 diabetes mellitus with diabetic chronic kidney disease	9	1	2	0	0	13.9653	0			1	73	27	1	0	2	0	0	0	50.4667	1.03188	122	74		9		1	0	0	0	0	0	1	0	0	0	0	0	0	0	0	0	0	0	0	0	0	0
2045	E119	Type 2 diabetes mellitus without complications	0	0	2	1	0	3.625	1			1	62	37.4	1	1	2	1	0	0		1.04619	152	65		7	22	1	1	1	0	1	1	1	1	0	0	0	0	0	0	0	0	1	0	0	0	0	0
6324	E1151	Type 2 diabetes mellitus with diabetic peripheral angiopathy without gangrene	6	1	2	0	0	6.45625	1			1	62	37.7	1	1	2	0	0	0		1.03406	100	50		10	64	1	1	1	0	1	1	1	0	1	0	0	0	0	0	0	0	1	1	0	0	0	0
2046	E1165	Type 2 diabetes mellitus with hyperglycemia	1	1	2	1	0	3.625	1			2	41	30.5	2	1	3	0	0	0		0.844348	110	70		4		0	0	0	0	0	1	0	0	0	0	0	0	0	0	0	1	0	0	0	0	0	0
6362	E119	Type 2 diabetes mellitus without complications	0	0	2	0	0	6.50903	0			2	31	40.5	2	1	2	0	0	0	2.63958	0.920231	128	77		2		1	0	0	0	0	1	0	0	0	0	0	0	0	0	0	1	0	0	0	0	0	0
2048	E1122	Type 2 diabetes mellitus with diabetic chronic kidney disease	9	1	2	1	1	3.625	0			2	78	30.5	1	1	2	0	0	0		1.00918	117	54	2	12	23	1	1	1	0	1	1	1	1	1	1	0	0	1	0	0	1	1	1	0	0	0	0
11464	E119	Type 2 diabetes mellitus without complications	0	0	2	0	0	56	0	44.0361	0	1	73	28.6	2	0	4	0	0	0		0.781487	120	78		8		1	0	1	0	1	1	0	0	0	0	0	0	0	0	0	0	0	0	0	1	0	0
2049	E1165	Type 2 diabetes mellitus with hyperglycemia	1	1	2	1	0	3.62569	0	101.533	0	1	68	35.9	2	1	3	0	0	0	4.47083	0.805743	100	87	2	10	77	1	1	1	0	1	1	0	1	1	1	0	0	0	0	0	1	1	1	0	0	0	0
7472	E1122	Type 2 diabetes mellitus with diabetic chronic kidney disease	9	1	2	0	0	7.70764	1	1166.21	0	1	78	19.4	2	0	4	0	0	0		0.77765				8		0	1	0	0	1	0	1	0	0	1	0	0	0	0	0	0	1	0	0	0	0	0
2051	E119	Type 2 diabetes mellitus without complications	0	0	2	1	0	3.62569	0			2	58	31.1	1	1	1	0	0	0	3.46806	1.05853	154	96	6	5	29	1	0	0	0	0	0	0	0	0	0	0	0	0	0	0	0	0	0	0	1	0	0
4189	E1122	Type 2 diabetes mellitus with diabetic chronic kidney disease	9	1	2	0	0	4.75972	1	605.007	0	2	79	24.1	1	0	3	0	1	0	579.778	1.01854				10		0	1	1	0	1	1	1	0	1	0	0	0	0	0	0	1	0	1	0	0	0	0
2052	E119	Type 2 diabetes mellitus without complications	0	0	2	1	0	3.62639	0			1	58	34.8	2	1	2	1	0	0		0.824687	119	80		4	20	1	1	0	1	1	1	1	0	0	0	0	0	0	0	0	1	1	0	0	0	0	0
10348	E1121	Type 2 diabetes mellitus with diabetic nephropathy	8	1	2	0	0	15.8819	0			1	79	29.8	2	0	4	0	0	0	9.84444	0.784949	101	52		11	58	1	1	1	0	1	0	1	0	0	1	0	0	0	0	0	0	1	0	0	0	0	0
2054	E119	Type 2 diabetes mellitus without complications	0	0	2	1	0	3.62708	1	852.379	0	2	67	29.8	2	0	3	0	0	0		0.792145				8		1	0	1	0	0	0	1	0	0	0	0	0	0	0	0	0	0	0	0	0	0	0
9188	E1142	Type 2 diabetes mellitus with diabetic polyneuropathy	5	1	2	0	1	10.916	0	32.0542	0	2	78	40.7	2	1	4	0	0	0	20.5542	0.785415	127	80	3	8	48	1	1	1	0	1	1	1	0	1	0	0	0	0	0	0	0	1	1	0	0	0	0
2058	E119	Type 2 diabetes mellitus without complications	0	0	2	1	0	3.62778	1	415.892	0	2	64	48.1	2	1	1	0	0	1		0.799032	130	70		8		0	1	1	0	1	1	1	0	1	1	0	0	0	0	0	0	1	1	0	0	0	0
9125	E119	Type 2 diabetes mellitus without complications	0	0	2	0	0	10.7979	0			2	63	9.3	1	0	2	0	0	0	6.25625	1.05947	121	66		4		1	0	0	0	0	1	0	0	0	0	0	0	0	0	0	1	0	0	0	0	0	0
2063	E119	Type 2 diabetes mellitus without complications	0	0	2	1	0	3.63056	1			1	64	32.3	1	1	2	0	0	0		1.03926	103	67		7		1	1	0	0	1	1	1	0	0	0	0	0	0	0	0	0	1	0	0	0	0	0
9600	E119	Type 2 diabetes mellitus without complications	0	0	2	0	0	12.191	0			1	64	32.3	1	1	2	0	0	0	4.00486	1.04051	100	48		6		1	0	0	0	0	1	0	0	0	0	0	0	0	0	0	0	0	0	0	0	0	0
2067	E119	Type 2 diabetes mellitus without complications	0	0	2	1	0	3.63194	1	352.573	0	1	75	35.2	1	1	2	0	0	0	206.333	1.02565	102	62		11		1	1	0	0	1	1	0	0	0	0	0	0	0	0	0	1	0	0	0	0	0	0
8324	E119	Type 2 diabetes mellitus without complications	0	0	2	0	0	8.89931	0			1	75	35.5	1	1	2	0	0	0	3.69236	1.02623	103	70		11		1	1	0	0	1	1	1	0	0	0	0	0	0	0	0	1	1	0	0	0	0	0
2074	E1122	Type 2 diabetes mellitus with diabetic chronic kidney disease	9	1	2	1	0	3.63264	0			1	68	25	1	0	2	0	0	0		1.03357	184	82		13		0	1	1	0	1	1	1	1	1	1	0	0	0	0	0	0	1	1	0	0	0	0
1219	E119	Type 2 diabetes mellitus without complications	0	0	2	0	0	3.07361	1			1	68	25.5	1	0	2	0	0	0	66.8375	1.04417				4		0	0	0	0	1	1	1	0	0	0	0	0	0	0	0	1	0	0	0	0	0	0
2075	E119	Type 2 diabetes mellitus without complications	0	0	2	1	0	3.63333	1	185.099	0	2	73	43.9	2	1	3	0	0	0		0.78266	100	66		7		1	1	1	0	1	1	1	0	1	1	0	0	0	0	0	0	1	0	0	0	0	0
9852	E1165	Type 2 diabetes mellitus with hyperglycemia	1	1	2	0	0	13.1542	0			1	36	25.7	2	0	3	0	1	0		0.898087	115	67	4	4	68	1	0	0	0	0	1	0	0	0	0	0	0	0	0	0	1	0	0	0	0	0	0
2079	E11649	Type 2 diabetes mellitus with hypoglycemia without coma	2	1	2	1	0	3.63472	0	2.08333	0		82		2			0	0	0	2.87639	0.780152	100	52	4	7	77	1	0	1	0	0	0	0	0	0	0	0	0	0	0	0	0	0	0	0	0	0	0
89	E119	Type 2 diabetes mellitus without complications	0	0	2	0	0	2.64444	0			1	66	36.1	2	1	4	0	0	0	2.70903	0.80987	118	62		7		0	0	0	0	0	1	1	0	0	0	0	0	0	0	0	1	0	0	0	0	0	0
2080	E119	Type 2 diabetes mellitus without complications	0	0	2	1	0	3.63472	0			1	91	27.8	1	0	4	0	0	0		0.980434	115	39		7		0	1	1	0	1	1	1	0	1	1	0	0	0	0	0	0	1	0	0	0	0	0
4905	E119	Type 2 diabetes mellitus without complications	0	0	2	0	0	5.14375	0			1	70	33.3	1	1	2	0	0	0	4.79167	1.03844	106	76		6		1	1	0	0	1	1	1	0	1	0	0	0	0	0	0	1	1	1	0	0	0	0
2085	E1140	Type 2 diabetes mellitus with diabetic neuropathy, unspecified	7	1	2	1	0	3.63542	1			2	86	29	2	0	4	0	0	0		0.772001	110	60		8		0	1	1	1	1	1	1	0	0	0	0	0	0	0	0	0	0	0	0	0	0	0
5732	E1122	Type 2 diabetes mellitus with diabetic chronic kidney disease	9	1	2	0	0	5.84375	0			2	65	34.2	2	1	2	1	0	0	8.68958	0.813795	100	60		7		1	1	0	0	1	0	1	0	0	0	0	0	0	0	0	0	1	0	0	0	0	0
2086	E119	Type 2 diabetes mellitus without complications	0	0	2	1	0	3.63542	0			2	30	34.6	1	1	1	1	0	0		1.15864	150	78		2		1	0	1	0	1	1	1	1	0	1	0	0	0	0	0	1	0	0	0	0	0	0
1339	E119	Type 2 diabetes mellitus without complications	0	0	2	0	0	3.14375	0			2	52	57.6	1	1	3	1	0	0	7.01389	1.09456	136	80		4		0	1	0	0	1	1	1	0	0	0	0	0	1	0	0	1	1	0	1	0	0	0
2088	E1122	Type 2 diabetes mellitus with diabetic chronic kidney disease	9	1	2	1	0	3.63611	1	178.308	0	1	54	23.7	2	0	4	0	0	0		0.829799	101	65		6	53	1	1	1	0	1	1	1	1	1	1	0	0	0	0	0	0	1	0	0	0	0	0
7491	E1165	Type 2 diabetes mellitus with hyperglycemia	1	1	2	0	0	7.71944	0			2	59	25.5	1	0	2	1	0	0	8.22431	1.0699	103	73		4	75	1	1	0	1	1	1	1	0	1	0	0	0	0	0	0	1	1	1	0	0	0	0
2092	E119	Type 2 diabetes mellitus without complications	0	0	2	1	0	3.63958	0	3.12708	1	1	77	39.5	2	1	1	0	0	0		0.777211				6	16	1	0	0	0	0	1	1	0	0	0	0	0	0	0	0	1	0	0	1	0	0	0
4882	E1122	Type 2 diabetes mellitus with diabetic chronic kidney disease	9	1	2	0	0	5.125	1			1	77	28	1	0	2	0	0	0		1.01628	112	58		8		1	1	0	0	1	1	1	0	0	1	0	0	0	0	0	0	1	0	0	0	0	0
2094	E1165	Type 2 diabetes mellitus with hyperglycemia	1	1	2	1	0	3.64097	1	46.1688	0	1	74		1		1	0	0	0		1.01462	104	58	3	8	76	1	0	0	0	0	1	0	0	0	1	0	0	0	0	0	1	0	0	0	1	0	0
90	E1122	Type 2 diabetes mellitus with diabetic chronic kidney disease	9	1	2	0	1	2.64514	1	16.1924	1	1	82	27.7	1	0	2	0	0	0	16.8313	1.01073				9	48	1	1	1	0	1	1	1	1	0	0	0	0	0	0	0	1	1	0	0	0	0	0
2097	E1152	Type 2 diabetes mellitus with diabetic peripheral angiopathy with gangrene	6	1	2	1	0	3.64306	1			1	49	31.3	1	1	2	0	0	0		1.0692	120	62		5		1	0	1	0	1	1	1	0	0	1	0	0	0	0	0	1	0	0	0	0	0	0
7938	E1165	Type 2 diabetes mellitus with hyperglycemia	1	1	2	0	0	8.225	1			1	59	26.1	2	0	2	0	0	0		0.825237				6	32	1	1	0	0	1	1	1	0	0	0	0	0	0	0	0	1	0	0	0	0	0	0
2100	E119	Type 2 diabetes mellitus without complications	0	0	2	1	0	3.64514	1			2	54	19.5	2	0	2	0	0	0		0.831391				4		0	0	0	0	0	1	0	0	0	0	0	0	0	0	0	1	0	0	0	0	0	0
3427	E1165	Type 2 diabetes mellitus with hyperglycemia	1	1	2	0	0	4.31597	0			2	65	29.9	2	1	3	0	0	0	3.07431	0.813082	120	70		4		1	0	0	0	0	1	0	0	0	0	0	0	0	0	0	1	0	0	0	0	0	0
2101	E119	Type 2 diabetes mellitus without complications	0	0	2	1	0	3.64514	0			1	74	47.5	2	1	2	0	0	0	418.98	0.780435	100	60		6		1	0	0	0	0	1	1	0	0	0	0	0	0	0	0	1	0	0	0	0	0	0
11025	E1165	Type 2 diabetes mellitus with hyperglycemia	1	1	2	0	0	24.0896	1	270.487	0	1	63	24.8	1	0	2	0	0	0	22.0806	1.05803	110	61		10		1	0	0	0	0	0	1	0	0	0	0	0	0	0	0	0	0	0	0	0	0	0
2106	E119	Type 2 diabetes mellitus without complications	0	0	2	1	0	3.64722	0			1	69	37.9	2	1	1	0	1	0		0.7985	106	60	3	6	30	1	0	0	0	0	1	1	0	0	0	0	0	0	0	0	0	0	0	0	1	0	0
4583	E119	Type 2 diabetes mellitus without complications	0	0	2	0	0	4.94028	0	44	0	1	69	26.5	1	0	2	0	0	0		1.04224	110	62		10	33	1	0	0	0	0	1	0	0	0	0	0	0	0	0	0	0	0	0	0	0	0	0
2107	E1121	Type 2 diabetes mellitus with diabetic nephropathy	8	1	2	1	0	3.64792	1			2	48	28.8	1	0	1	0	1	1		1.0813				6		0	0	0	0	0	1	1	1	0	0	0	0	0	0	0	0	0	0	0	0	0	0
1091	E119	Type 2 diabetes mellitus without complications	0	0	2	0	0	3.01806	0			2	69	24.3	1	0	3	0	0	1	69.1479	1.04128	100	60		8	39	1	1	1	0	1	0	0	1	0	0	0	0	0	0	0	0	1	0	0	0	0	0
2110	E1140	Type 2 diabetes mellitus with diabetic neuropathy, unspecified	7	1	2	1	0	3.65	1	527.625	0	2	64	35	1	1	3	0	0	0		1.05222	103	70		12		1	0	0	0	0	1	0	0	0	0	0	0	0	0	0	1	0	0	0	0	0	0
10735	E1165	Type 2 diabetes mellitus with hyperglycemia	1	1	2	0	0	19.8306	0			2	53	22.8	1	0	2	0	0	0	43.1618	1.08621	100	60		6		1	0	0	0	0	1	0	0	0	0	0	1	0	0	0	0	0	0	0	0	0	0
2115	E119	Type 2 diabetes mellitus without complications	0	0	2	1	0	3.65139	0			1	88	26.3	2	0	1	1	0	0	39.2271	0.771501	127	84		9		0	1	1	0	1	1	1	0	1	0	0	0	0	0	0	1	1	1	0	0	0	0
3184	E1165	Type 2 diabetes mellitus with hyperglycemia	1	1	2	0	0	4.08056	0			1	78	30.7	1	1	1	0	0	0	3.72986	1.02005	123	75		8		0	1	1	0	1	0	1	0	1	0	0	0	0	0	0	0	1	1	0	0	0	0
2116	E1165	Type 2 diabetes mellitus with hyperglycemia	1	1	2	1	0	3.65208	1			1	60	27.8	1	0	1	0	1	0		1.0544	100	64		7		0	1	1	0	1	1	1	0	1	0	0	0	0	0	0	0	0	0	0	0	0	0
8903	E1140	Type 2 diabetes mellitus with diabetic neuropathy, unspecified	7	1	2	0	0	10.0396	1			1	81	34.5	2	1	2	0	0	0		0.774432	112	63		10		1	1	1	0	1	1	1	0	1	1	0	0	0	0	0	0	1	0	0	0	0	0
2119	E119	Type 2 diabetes mellitus without complications	0	0	2	1	0	3.65347	1			2	41	34.2	2	1	2	1	0	0		0.855311	100	52		2		1	0	0	0	0	1	1	0	0	0	0	0	0	0	0	1	0	0	0	0	0	0
8243	E119	Type 2 diabetes mellitus without complications	0	0	2	0	0	8.79514	1			2	41	34.1	2	1	2	0	0	0	531.156	0.876918	100	66		2		0	0	0	0	0	1	1	0	0	0	0	0	0	0	0	1	0	0	0	1	0	0
2123	E11319	Type 2 diabetes mellitus with unspecified diabetic retinopathy without macular edema	4	1	2	1	0	3.65556	1			1	77	20.5	2	0	2	0	0	0		0.782907				6		1	1	0	0	1	1	1	0	0	1	0	0	0	0	1	1	0	0	0	0	0	0
5128	E119	Type 2 diabetes mellitus without complications	0	0	2	0	0	5.46042	1			1	67	25.6	1	0	2	0	0	0		1.03064	120	82	3	5	53	1	0	0	0	0	1	0	0	0	0	0	0	0	0	0	1	0	0	0	1	0	0
2124	E119	Type 2 diabetes mellitus without complications	0	0	2	1	0	3.65556	0	54.1757	0	1	61	42.9	2	1	2	0	0	0		0.821688	128	64		6		1	1	1	0	1	1	1	0	0	0	0	0	0	0	0	1	1	0	0	1	0	0
5209	E1152	Type 2 diabetes mellitus with diabetic peripheral angiopathy with gangrene	6	1	2	0	0	5.53819	1			1	50	31.3	2	1	1	0	0	0		0.837007				4		1	1	0	0	1	1	1	0	0	0	0	0	0	0	0	1	0	0	0	0	0	0
2128	E119	Type 2 diabetes mellitus without complications	0	0	2	1	0	3.65625	1	1381.98	0	2	77	22.3	1	0	4	1	0	0		1.01685	104	48	2	9	41	1	1	1	0	1	0	1	0	1	0	0	0	0	0	0	0	0	1	0	0	0	0
9648	E11621	Type 2 diabetes mellitus with foot ulcer	3	1	2	0	0	12.5333	1			2	56	27.5	1	0	2	0	0	0	110.004	1.08198				5		1	1	0	0	1	1	1	0	0	1	0	0	0	0	0	1	1	0	0	0	0	0
2134	E119	Type 2 diabetes mellitus without complications	0	0	2	1	0	3.65764	0			2	56	42.7	2	1	1	1	0	0	6.20903	0.822053				7		1	0	0	1	0	1	0	0	0	0	0	0	0	0	0	1	0	0	0	0	0	0
1471	E1165	Type 2 diabetes mellitus with hyperglycemia	1	1	2	0	0	3.23403	1			2	77	26.6	1	0	4	0	0	0	179.104	1.02265	108	61		12		1	1	0	0	1	1	1	1	0	0	0	0	0	0	0	1	0	0	0	0	0	0
2136	E1122	Type 2 diabetes mellitus with diabetic chronic kidney disease	9	1	2	1	0	3.65764	1			2	57	23.8	1	0	2	0	0	0	175.622	1.04755	111	67		8		1	1	0	0	1	1	1	0	0	0	0	0	0	0	0	0	1	0	0	0	0	0
7280	E1165	Type 2 diabetes mellitus with hyperglycemia	1	1	2	0	0	7.48264	0			2	68	46.6	2	1	2	1	0	0	2.81319	0.806765	116	67		6		0	0	0	0	0	0	1	0	0	0	0	0	0	0	0	0	0	0	0	0	0	0
2139	E119	Type 2 diabetes mellitus without complications	0	0	2	1	0	3.65833	1			1	76	30.5	2	1	4	0	0	0		0.778362				10		0	0	1	0	0	1	1	0	0	1	0	0	0	1	1	0	0	0	0	1	0	0
7606	E11621	Type 2 diabetes mellitus with foot ulcer	3	1	2	0	0	7.82639	1			1	55	24.9	1	0	3	0	0	0	86.8257	1.06441	106	70		7		0	1	0	1	1	1	0	0	1	0	0	0	0	0	0	1	1	1	0	0	0	0
2141	E1165	Type 2 diabetes mellitus with hyperglycemia	1	1	2	1	0	3.65903	1			2	44	36.2	1	1	1	0	0	0	1383.63	1.0928	100	60		4		1	1	1	0	1	1	1	1	1	1	0	0	0	0	0	1	1	0	0	0	0	0
2114	E119	Type 2 diabetes mellitus without complications	0	0	2	0	1	3.65139	0			2	65	43.3	2	1	2	0	1	0	18.6979	0.813675	120	60	7	7	35	1	0	0	0	0	1	0	0	0	0	0	0	0	0	0	1	0	0	0	0	0	0
2142	E1140	Type 2 diabetes mellitus with diabetic neuropathy, unspecified	7	1	2	1	0	3.65903	1			1	73	25.9	1	0	1	0	0	0		1.03024	122	81	3	6	33	1	1	0	1	1	1	1	0	0	0	0	0	0	0	0	1	1	0	0	0	0	0
4036	E119	Type 2 diabetes mellitus without complications	0	0	2	0	0	4.70208	0			1	73	27	1	0	1	0	0	0	5.83056	1.0322	100	62		5		0	0	0	0	0	1	1	0	0	0	0	0	0	0	0	1	0	0	0	0	0	0
2145	E119	Type 2 diabetes mellitus without complications	0	0	2	1	0	3.66042	1			1	76	26.6	2	0	2	0	0	0		0.790781	104	64		9		1	1	0	0	1	0	1	0	0	0	0	0	0	0	0	0	1	0	0	0	0	0
201	E1122	Type 2 diabetes mellitus with diabetic chronic kidney disease	9	1	2	0	0	2.71667	1			1	66	31.5	1	1	2	0	0	0		1.04686	113	85	9	9	52	1	1	1	0	1	1	1	0	1	0	0	0	0	0	0	1	1	1	0	0	0	0
2147	E11319	Type 2 diabetes mellitus with unspecified diabetic retinopathy without macular edema	4	1	2	1	0	3.66042	1			1	65	40.1	1	1	2	0	1	0		1.03881	132	65		9		0	0	1	0	0	1	1	0	0	0	0	0	0	0	0	0	0	0	0	0	0	0
7060	E1165	Type 2 diabetes mellitus with hyperglycemia	1	1	2	0	1	7.05208	1			1	65	39.9	1	1	2	0	0	0	88.0729	1.05237	109	55		5	25	1	1	0	0	1	1	1	0	0	0	0	0	0	0	0	1	0	0	0	0	0	0
2150	E11649	Type 2 diabetes mellitus with hypoglycemia without coma	2	1	2	1	0	3.66111	1	95.0354	0	2	77	28.8	1	0	2	0	0	0		1.00854	106	62		10		0	1	1	0	1	1	1	1	1	1	0	0	0	0	0	0	1	0	0	0	0	0
10787	E1122	Type 2 diabetes mellitus with diabetic chronic kidney disease	9	1	2	0	0	20.6028	0			1	72	26.7	2	0	4	0	1	0	7.07153	0.798121	110	70		10		0	1	0	0	1	0	1	0	1	0	0	0	0	0	0	0	1	1	0	1	0	0
2151	E119	Type 2 diabetes mellitus without complications	0	0	2	1	0	3.66111	1	414	0	1	62	43.1	2	1	2	0	0	0	380.66	0.818772	101	64		6		1	0	0	0	0	1	1	0	0	0	0	0	0	0	0	0	0	0	0	0	0	0
374	E119	Type 2 diabetes mellitus without complications	0	0	2	0	0	2.79375	0			1	61	15.4	2	0	2	0	0	0	8.69444	0.821559	100	80		5	27	1	0	0	0	0	1	1	0	0	0	0	0	0	0	0	1	0	0	0	1	0	0
2154	E11621	Type 2 diabetes mellitus with foot ulcer	3	1	2	1	0	3.66181	1			1	50	35.5	2	1	4	1	0	0		0.834445	105	69		6		1	0	1	0	0	0	1	0	0	0	0	0	0	0	0	0	0	0	0	1	0	0
522	E119	Type 2 diabetes mellitus without complications	0	0	2	0	0	2.84236	1	111.237	0	2	65	32.3	2	1	2	0	0	0	80.0146	0.811919				10		0	0	0	0	0	1	1	0	1	0	0	0	0	0	0	1	0	0	0	0	0	0
2157	E1165	Type 2 diabetes mellitus with hyperglycemia	1	1	2	1	0	3.66458	1	645.356	0	1	72	36	1	1	2	0	0	0		1.02504	112	60		6	68	1	1	1	0	1	1	1	1	1	1	0	0	0	0	0	1	1	0	0	0	0	0
1992	E119	Type 2 diabetes mellitus without complications	0	0	2	0	0	3.60764	1	192.015	0	1	61	24.8	1	0	1	0	0	0	192.397	1.04158	100	56		10		1	0	1	0	0	1	0	0	1	0	0	0	0	0	0	1	0	1	0	0	0	0
2159	E1140	Type 2 diabetes mellitus with diabetic neuropathy, unspecified	7	1	2	1	0	3.66458	0			1	58	42.1	1	1	2	0	0	0		1.04905	100	60		10		0	1	1	0	1	1	1	0	1	1	0	0	0	0	0	0	1	1	0	1	0	0
1743	E1121	Type 2 diabetes mellitus with diabetic nephropathy	8	1	2	0	0	3.48819	1			1	89	31.8	2	1	4	0	0	0	69.9785	0.769523	135	73		9		1	1	1	0	1	1	1	0	0	0	0	0	0	0	0	1	1	0	0	0	0	0
2160	E1165	Type 2 diabetes mellitus with hyperglycemia	1	1	2	1	0	3.66667	1			2	44	38.2	1	1	2	0	0	0	18.9694	1.12638	100	54	5	3	42	1	0	0	0	0	0	0	0	0	0	0	0	1	0	0	0	0	0	0	0	0	0
8431	E119	Type 2 diabetes mellitus without complications	0	0	2	0	0	9.05347	0			2	54	31.1	2	1	2	0	0	0	5.78403	0.819528	107	72		9	16	0	0	0	0	0	1	1	0	0	0	0	0	0	0	0	1	0	0	1	0	0	0
2162	E119	Type 2 diabetes mellitus without complications	0	0	2	1	0	3.66667	0			1	86		1		2	0	0	0	8.76944	1.00196	136	64	2	10	70	1	0	1	0	1	0	0	0	0	0	0	0	0	1	0	0	0	0	0	0	0	0
91	E119	Type 2 diabetes mellitus without complications	0	0	2	0	0	2.64583	0			1	85	29.9	1	1	2	1	0	0	5.91042	1.00481			2	5	37	1	1	0	0	1	1	1	0	0	0	0	0	0	0	0	1	1	0	0	0	0	0
2163	E1140	Type 2 diabetes mellitus with diabetic neuropathy, unspecified	7	1	2	1	0	3.66667	1	1195.81	0	2	65	29.7	1	0	4	0	1	0		1.03683	100	54		7	52	1	1	1	0	1	1	1	0	1	1	0	0	0	0	0	1	1	0	0	0	0	0
11278	E119	Type 2 diabetes mellitus without complications	0	0	2	0	0	33.7007	0			2	54	28.6	2	0	2	0	0	0	21.8201	0.840575	100	67		9		1	0	1	0	1	0	1	1	1	0	0	0	0	0	0	0	0	1	0	0	0	0
2169	E119	Type 2 diabetes mellitus without complications	0	0	2	1	0	3.66875	1	507.163	0	1	59	46.3	2	1	2	0	0	0		0.813852	100	70		7		1	0	1	0	1	1	1	0	0	0	0	0	0	0	0	1	0	0	0	1	0	0
10624	E1142	Type 2 diabetes mellitus with diabetic polyneuropathy	5	1	2	0	0	18.5722	1			1	69	29.8	2	0	3	0	0	0	372.097	0.805049	101	67		6		0	0	0	0	0	1	1	0	0	0	0	0	0	0	0	1	0	0	0	0	0	0
2170	E1165	Type 2 diabetes mellitus with hyperglycemia	1	1	2	1	0	3.66875	0			1	69	26.7	2	0	2	0	0	0	9.98264	0.804585				5		1	0	0	0	0	1	1	0	0	0	0	0	0	0	0	1	0	0	0	1	0	0
4742	E1122	Type 2 diabetes mellitus with diabetic chronic kidney disease	9	1	2	0	0	5.02431	1			1	80	37.8	2	1	3	0	0	0	42.7056	0.783934	102	38		8		1	0	0	0	0	0	1	0	0	0	0	0	0	0	0	0	0	0	0	0	0	0
2171	E1122	Type 2 diabetes mellitus with diabetic chronic kidney disease	9	1	2	1	0	3.66944	1			1	88	27.1	2	0	2	0	0	0		0.759925	141	85		11		0	1	1	0	1	1	1	0	0	1	0	0	0	0	0	0	1	0	0	0	0	0
11228	E1122	Type 2 diabetes mellitus with diabetic chronic kidney disease	9	1	2	0	0	30.8965	1	460.299	0	1	78	32.6	1	1	2	0	0	0	448.979	1.02032	108	61		9		1	1	0	0	1	0	1	0	1	0	0	0	0	0	0	0	1	0	0	1	0	0
2174	E11649	Type 2 diabetes mellitus with hypoglycemia without coma	2	1	2	1	0	3.67083	0	8.26736	1	2	80	20.7	2	0	4	0	0	0	8.26736	0.784279	110	50	2	7	128	1	0	1	0	0	1	0	0	0	0	0	0	0	0	0	1	0	0	0	1	0	0
4150	E119	Type 2 diabetes mellitus without complications	0	0	2	0	0	4.74583	0			2	49	43.8	2	1	1	0	0	1	3.53958	0.841975	116	60		3		1	0	0	0	0	1	0	0	0	0	0	0	0	0	0	1	0	0	0	0	0	0
2175	E119	Type 2 diabetes mellitus without complications	0	0	2	1	0	3.67153	0	584.131	0	1	79	24.2	1	0	2	0	0	0	3.75208	1.01719				8	29	0	1	0	0	1	1	0	0	1	0	0	0	0	0	0	1	1	1	0	0	0	0
654	E119	Type 2 diabetes mellitus without complications	0	0	2	0	0	2.87917	0			1	68	12.8	1	0	1	1	1	0	6.11181	1.04511	100	65		5	25	1	1	0	0	1	0	0	0	1	0	0	0	0	0	0	0	1	1	0	0	0	0
2177	E119	Type 2 diabetes mellitus without complications	0	0	2	1	0	3.67222	1			1	79	25.3	1	0	2	1	0	0	54.9222	1.01803	102	58		9	44	1	1	1	1	1	0	1	0	1	1	0	0	0	0	0	0	1	0	0	1	0	0
8337	E1152	Type 2 diabetes mellitus with diabetic peripheral angiopathy with gangrene	6	1	2	0	0	8.92361	1			1	79	25.3	1	0	2	0	0	0		1.01794	128	108		9		1	0	0	0	0	1	1	0	0	1	0	0	0	0	0	1	0	0	0	0	0	0
2182	E119	Type 2 diabetes mellitus without complications	0	0	2	1	0	3.67361	0			2	54	34.4	2	1	1	0	0	0		0.824494	103	59		5	21	0	0	1	0	1	1	0	0	1	0	0	0	0	0	0	0	0	0	0	0	0	0
1166	E119	Type 2 diabetes mellitus without complications	0	0	2	0	0	3.04931	1	928.282	0	2	54	34.4	2	1	1	1	0	0	928.325	0.839008	112	78		5		0	0	0	0	0	1	1	0	0	0	0	0	0	0	0	1	0	0	0	0	0	0
2183	E1122	Type 2 diabetes mellitus with diabetic chronic kidney disease	9	1	2	1	0	3.675	1	591.106	0	1	83	26.9	2	0	2	0	0	0		0.767166	110	66		10		1	1	1	1	1	1	1	0	1	0	0	0	0	0	0	0	1	1	0	0	0	0
11395	E119	Type 2 diabetes mellitus without complications	0	0	2	0	0	43.7229	0			1	73	31.9	1	1	2	0	0	0	3.77153	1.01813				5		0	0	0	0	0	1	1	0	0	0	0	0	0	0	0	1	0	0	0	0	0	0
2185	E1122	Type 2 diabetes mellitus with diabetic chronic kidney disease	9	1	2	1	1	3.675	0	263.328	0	2	52	23.1	1	0	1	0	0	0		1.08189	111	76	4	10	72	1	1	1	0	1	0	0	1	1	0	0	0	1	0	0	0	1	1	0	0	0	0
890	E1165	Type 2 diabetes mellitus with hyperglycemia	1	1	2	0	0	2.95	1			2	52	23.6	1	0	1	0	1	0	64.2729	1.08159	122	66		6		0	0	0	0	0	1	1	0	0	0	0	0	0	0	0	1	0	0	0	0	0	0
2187	E1140	Type 2 diabetes mellitus with diabetic neuropathy, unspecified	7	1	2	1	0	3.675	0	158.065	0	1	77	23.6	1	0	2	0	0	0	8.81736	1.00722				14		1	1	1	0	1	1	1	0	1	1	0	0	0	0	0	0	0	0	0	0	0	0
831	E119	Type 2 diabetes mellitus without complications	0	0	2	0	0	2.93264	1			1	77	23.5	1	0	2	0	0	0	575.725	1.0214	100	66	4	6	65	1	1	1	1	1	0	1	0	0	1	0	0	0	0	0	0	1	0	0	0	0	0
2189	E119	Type 2 diabetes mellitus without complications	0	0	2	1	0	3.67569	0			2	77		2		4	0	0	0	7.39167	0.789493	108	44	4	6	67	1	0	1	0	0	1	0	0	0	0	0	0	0	0	0	1	0	0	0	0	0	0
96	E119	Type 2 diabetes mellitus without complications	0	0	2	0	0	2.64792	1			1	51	35.7	1	1	2	0	1	0		1.09462	155	67		6		1	0	0	0	0	1	0	0	0	0	0	0	0	0	0	1	0	0	0	0	0	0
2191	E1140	Type 2 diabetes mellitus with diabetic neuropathy, unspecified	7	1	2	1	0	3.67639	1	274.342	0	1	86	22.5	1	0	2	0	0	0		1.00104	118	81	3	8	72	1	1	1	0	1	1	1	1	1	0	0	0	0	0	0	1	1	1	0	0	0	0
7119	E119	Type 2 diabetes mellitus without complications	0	0	2	0	0	7.13542	0	114.114	0	1	86	33.4	2	1	1	0	0	0	2.63472	0.774328	102	56		7		1	0	0	0	0	1	0	0	0	0	0	0	0	0	0	1	0	0	0	0	0	0
2195	E1121	Type 2 diabetes mellitus with diabetic nephropathy	8	1	2	1	0	3.67708	0			2	80	26.1	2	0	4	0	0	0		0.779656	114	66	4	10	52	1	0	1	0	1	1	1	0	0	0	0	0	0	0	0	0	0	0	0	0	0	0
3717	E1122	Type 2 diabetes mellitus with diabetic chronic kidney disease	9	1	2	0	0	4.55972	1	280.024	0	2	70	30.7	1	1	4	0	0	0	201.874	1.02531	100	60		10		1	1	1	0	1	0	1	0	0	0	0	0	0	0	0	0	1	0	0	1	0	0
2200	E1165	Type 2 diabetes mellitus with hyperglycemia	1	1	2	1	0	3.68056	1			1	30	20.7	2	0	1	0	0	0		0.910383				1	53	1	0	0	0	0	0	0	0	0	0	0	0	0	0	0	0	0	0	0	1	0	0
9670	E119	Type 2 diabetes mellitus without complications	0	0	2	0	0	12.625	0			2	77	23.9	2	0	2	0	0	0	7.34861	0.789067	110	67		6	26	1	1	0	0	1	1	1	0	1	0	0	0	0	0	0	1	1	1	0	0	0	0
2203	E119	Type 2 diabetes mellitus without complications	0	0	2	1	0	3.68125	1			1	81	31.8	2	1	4	0	0	0	79.8215	0.781497	103	48		5		0	1	0	0	1	1	0	0	0	0	0	0	0	0	0	1	1	0	0	0	0	0
10612	E1122	Type 2 diabetes mellitus with diabetic chronic kidney disease	9	1	2	0	0	18.4222	1			2	75	22.4	1	0	1	0	0	0	522.701	1.02363	112	50		9		1	0	1	0	0	1	1	0	0	0	0	0	0	0	0	0	0	0	0	0	0	0
2204	E119	Type 2 diabetes mellitus without complications	0	0	2	1	0	3.68264	1			2	49	33.3	1	1	1	0	0	0		1.07834	104	60		6		0	0	1	0	0	1	1	1	1	0	0	0	0	0	0	0	0	0	0	0	0	0
8713	E11649	Type 2 diabetes mellitus with hypoglycemia without coma	2	1	2	0	0	9.75139	1			2	49	33.3	1	1	1	0	1	0	18.7431	1.10744	105	61		3		0	0	0	0	0	1	0	0	0	0	0	0	0	0	0	1	0	0	0	0	0	0
2205	E1122	Type 2 diabetes mellitus with diabetic chronic kidney disease	9	1	2	1	0	3.68264	1			2	58	35.5	1	1	2	0	0	0	955.009	1.07442	100	52		8		1	1	1	0	1	0	1	0	1	0	0	0	0	0	0	0	0	0	0	1	0	0
7069	E119	Type 2 diabetes mellitus without complications	0	0	2	0	0	7.06042	0			2	68	30.5	2	1	2	0	0	0	4.74722	0.805565				5		1	0	0	0	0	1	0	0	0	0	0	0	0	0	0	1	0	0	0	0	0	0
2206	E1122	Type 2 diabetes mellitus with diabetic chronic kidney disease	9	1	2	1	0	3.68333	1	1045.64	0	2	72	28.6	1	0	2	0	0	0		1.02203	100	72		9		0	1	1	0	1	1	1	1	1	1	0	0	0	0	0	1	1	0	0	0	0	0
4432	E1151	Type 2 diabetes mellitus with diabetic peripheral angiopathy without gangrene	6	1	2	0	0	4.86458	1			2	61	17.5	1	0	1	0	0	0	8.77708	1.06506			2	11	67	0	0	0	0	0	1	1	0	0	0	0	0	0	0	0	1	0	0	0	0	0	0
2208	E1121	Type 2 diabetes mellitus with diabetic nephropathy	8	1	2	1	0	3.68403	1			1	61	16.9	1	0	1	0	0	0	826.267	1.06323	102	80		6		0	1	1	0	1	1	1	0	0	0	0	0	0	0	0	1	0	0	1	0	0	0
7652	E1122	Type 2 diabetes mellitus with diabetic chronic kidney disease	9	1	2	0	0	7.85625	0			1	72	27.9	1	0	2	0	0	0	2.93681	1.03354	107	68		11		1	0	0	0	0	1	0	0	0	0	0	0	0	0	0	1	0	0	0	0	0	0
2209	E1165	Type 2 diabetes mellitus with hyperglycemia	1	1	2	1	0	3.68403	0			2	61	29.2	2	0	2	0	0	0	2.88958	0.798224	112	70		6		0	0	0	0	0	1	1	0	0	0	0	0	0	0	0	0	0	0	0	1	0	0
5109	E119	Type 2 diabetes mellitus without complications	0	0	2	0	0	5.43403	0			2	82	23.9	2	0	4	0	0	0		0.781207	112	66		5		0	0	0	0	0	1	1	0	0	0	0	0	0	0	0	1	0	0	0	0	0	0
2211	E119	Type 2 diabetes mellitus without complications	0	0	2	1	0	3.68403	0			2	36	30.6	1	1	2	0	0	0		1.12943				2		1	0	0	0	0	0	0	0	0	0	0	0	0	0	0	0	0	0	0	0	0	0
8585	E119	Type 2 diabetes mellitus without complications	0	0	2	0	0	9.54861	0			2	46	33.7	2	1	2	0	0	0	5.81111	0.864773	98	50		2		1	0	0	0	0	1	1	0	0	0	0	0	0	0	0	1	0	0	0	1	0	0
2212	E1140	Type 2 diabetes mellitus with diabetic neuropathy, unspecified	7	1	2	1	0	3.68472	1			2	46	31	1	1	1	0	0	0		1.09457	126	70		6		1	1	0	0	1	1	1	0	1	1	0	0	0	0	0	1	0	0	0	0	0	0
7083	E1122	Type 2 diabetes mellitus with diabetic chronic kidney disease	9	1	2	0	0	7.07153	1			2	67	26.8	1	0	3	0	0	0	6.93194	1.04831	101	83		8		1	0	0	0	0	0	0	0	0	0	0	0	0	0	0	0	0	0	0	0	0	0
2214	E1140	Type 2 diabetes mellitus with diabetic neuropathy, unspecified	7	1	2	1	0	3.68611	1			2	77	33.9	1	1	2	0	0	0		1.00983				6		1	0	0	0	0	1	1	0	0	0	0	0	0	0	0	1	0	0	0	0	0	0
2443	E11319	Type 2 diabetes mellitus with unspecified diabetic retinopathy without macular edema	4	1	2	0	0	3.75972	0			1	51	37.2	2	1	2	0	0	0	17.2576	0.848381				6	52	1	0	1	0	0	1	1	1	0	0	0	0	0	0	0	1	0	0	0	0	0	0
2215	E119	Type 2 diabetes mellitus without complications	0	0	2	1	0	3.68681	0			1	53	33.6	1	1	2	0	0	0	16.7333	1.06445	106	76		5	36	1	0	0	0	0	1	0	0	0	0	0	0	0	0	0	1	0	0	0	0	0	0
2712	E1151	Type 2 diabetes mellitus with diabetic peripheral angiopathy without gangrene	6	1	2	0	0	3.85486	1			1	63	28.5	2	0	2	0	0	0		0.801305	100	54		10		1	1	1	0	1	1	1	0	1	1	0	0	0	0	0	0	0	1	0	0	0	0
2216	E1122	Type 2 diabetes mellitus with diabetic chronic kidney disease	9	1	2	1	0	3.68681	0	231.012	0	2	68	24.1	1	0	1	0	0	0	11.8875	1.03064			2	9	41	1	0	0	0	0	1	1	0	1	1	0	0	0	0	0	0	0	1	0	0	0	0
658	E1165	Type 2 diabetes mellitus with hyperglycemia	1	1	2	0	0	2.87986	1			1	74	33.4	2	1	4	0	0	0	10.6542	0.79531	100	70		6		0	1	0	0	1	1	1	0	0	0	0	0	0	0	0	1	1	0	0	1	0	0
2217	E1140	Type 2 diabetes mellitus with diabetic neuropathy, unspecified	7	1	2	1	0	3.6875	1	386.434	0	2	58	34	1	1	2	0	0	0		1.05549	110	50		7		0	1	1	0	1	1	1	0	0	0	0	1	0	0	0	0	0	0	0	0	0	0
4362	E119	Type 2 diabetes mellitus without complications	0	0	2	0	0	4.83056	0			2	68	28.6	2	0	2	0	0	0	101.646	0.807425	112	60		4		1	0	0	0	0	1	0	0	0	0	0	0	0	0	0	1	0	0	0	1	0	0
2221	E1140	Type 2 diabetes mellitus with diabetic neuropathy, unspecified	7	1	2	1	0	3.68889	1			1	76	24.4	2	0	2	0	0	0		0.78482	108	65		9		1	1	1	0	1	0	1	0	0	1	0	0	1	0	0	0	1	0	0	0	0	0
3119	E119	Type 2 diabetes mellitus without complications	0	0	2	0	0	4.04444	0			1	66	29.5	1	0	2	1	0	0	8.28125	1.04937	100	60	3	4	37	1	1	0	0	1	1	0	0	0	0	0	0	0	0	0	1	1	0	0	0	1	0
2222	E119	Type 2 diabetes mellitus without complications	0	0	2	1	0	3.68958	1			1	62	34.1	2	1	1	0	0	0	466.127	0.80798				5		0	0	0	0	0	0	1	0	0	0	0	0	0	0	0	0	0	0	0	1	0	0
8413	E1122	Type 2 diabetes mellitus with diabetic chronic kidney disease	9	1	2	0	0	9.02847	1	13.1396	1	1	52	39.1	1	1	1	0	1	0	13.6396	1.09465	112	76	16	10	78	1	0	1	0	0	1	0	0	0	0	0	0	0	0	0	1	0	0	0	1	0	0
2223	E119	Type 2 diabetes mellitus without complications	0	0	2	1	0	3.69028	0	109.84	0	1	61	28.2	1	0	2	0	0	0		1.04065	155	100		4		1	0	0	0	0	1	1	0	0	0	0	0	0	0	0	0	0	0	0	1	0	0
1588	E119	Type 2 diabetes mellitus without complications	0	0	2	0	0	3.35972	0			1	71	23.2	2	0	2	0	0	0	4.25972	0.801362				5		1	0	0	0	0	0	1	0	0	0	0	0	0	0	0	0	0	0	0	1	0	0
2226	E1122	Type 2 diabetes mellitus with diabetic chronic kidney disease	9	1	2	1	0	3.69167	1			1	62	31.7	1	1	1	1	0	0	31.5951	1.04089	130	54		10	35	1	1	1	1	1	1	1	0	0	1	0	0	0	0	0	0	1	0	0	0	0	0
9467	E1142	Type 2 diabetes mellitus with diabetic polyneuropathy	5	1	2	0	0	11.8444	1			1	62	32.3	1	1	1	0	0	0	116.094	1.06003	100	58		5		1	0	0	0	0	0	1	0	0	0	0	0	1	0	0	0	0	0	0	0	0	0
2228	E119	Type 2 diabetes mellitus without complications	0	0	2	1	0	3.69167	1			1	65	41.8	2	1	3	1	0	0		0.806093				4	30	1	1	1	0	1	1	1	0	0	1	0	0	0	0	0	1	1	0	0	0	0	0
8033	E1165	Type 2 diabetes mellitus with hyperglycemia	1	1	2	0	0	8.53264	1			1	54	30.7	2	1	2	0	0	0	144.063	0.839913	116	80		5		1	0	0	0	0	0	1	0	0	0	0	0	0	0	0	0	0	0	0	1	0	0
2231	E119	Type 2 diabetes mellitus without complications	0	0	2	1	0	3.69167	0			1	69	26.6	1	0	2	0	0	0	5.62431	1.04311				4		1	1	0	0	1	0	0	0	0	0	0	0	0	0	0	0	1	0	0	0	0	0
9352	E119	Type 2 diabetes mellitus without complications	0	0	2	0	0	11.6333	1	112.878	0	1	69	26.4	1	0	2	0	0	0	109.499	1.04082	100	60		10	35	1	0	0	0	0	1	1	0	0	0	0	0	0	0	0	1	0	0	0	0	0	0
2232	E119	Type 2 diabetes mellitus without complications	0	0	2	1	0	3.69236	1	861.082	0	2	84	33.3	1	1	2	0	0	0	748.833	0.987292	106	49	2	7	130	1	0	1	0	1	1	1	0	0	1	0	0	0	0	0	0	0	0	0	0	0	0
11196	E119	Type 2 diabetes mellitus without complications	0	0	2	0	0	29.7535	0			1	58	36.4	2	1	2	0	0	0	4.90625	0.82977				3		1	0	0	0	0	0	0	0	0	0	0	0	0	0	0	0	0	0	0	0	0	0
2235	E1165	Type 2 diabetes mellitus with hyperglycemia	1	1	2	1	0	3.69514	1			2	40	46.9	2	1	2	0	0	0		0.862821	104	62		4		0	0	1	0	1	1	1	1	1	1	0	0	0	0	0	0	0	0	0	1	0	0
8074	E1140	Type 2 diabetes mellitus with diabetic neuropathy, unspecified	7	1	2	0	0	8.59722	0			2	61	42.1	2	1	4	0	0	0	4.85	0.823005	138	76		7		0	1	0	0	1	1	1	0	0	0	0	0	1	0	0	1	1	0	0	0	0	0
2236	E119	Type 2 diabetes mellitus without complications	0	0	2	1	0	3.69514	0			2	45	31.6	1	1	1	0	0	0	38.5396	1.08775	130	69		9		0	0	0	0	0	0	0	0	0	0	0	0	0	0	0	0	0	0	0	0	0	0
5226	E1165	Type 2 diabetes mellitus with hyperglycemia	1	1	2	0	0	5.54792	0			2	45	31.7	1	1	1	0	0	0	9.54514	1.12206	107	68		5		1	0	0	0	0	1	0	0	0	0	0	0	0	0	0	1	0	0	0	0	0	0
2239	E119	Type 2 diabetes mellitus without complications	0	0	2	1	0	3.69722	1			1	66	26.8	1	0	2	0	0	0	766.554	1.05006	126	61		8		1	1	1	0	1	0	1	1	1	1	0	0	0	0	0	0	1	1	0	0	0	0
7353	E1152	Type 2 diabetes mellitus with diabetic peripheral angiopathy with gangrene	6	1	2	0	0	7.58333	1			1	66	26.7	1	0	2	0	0	0		1.04433	116	60		9		1	1	1	0	1	0	1	0	0	1	0	0	0	0	0	0	1	0	0	0	0	0
2240	E119	Type 2 diabetes mellitus without complications	0	0	2	1	0	3.69722	0			1	65	40.1	1	1	2	0	0	0	12.9292	1.05171	100	54	3	5	37	0	0	1	0	1	1	1	0	0	0	0	0	0	0	0	1	0	0	0	0	0	0
3599	E119	Type 2 diabetes mellitus without complications	0	0	2	0	0	4.48958	0			1	65	39.7	1	1	2	0	0	0	270.047	1.05383	100	85		4		0	0	0	0	0	1	1	0	0	0	0	0	1	0	0	1	0	0	0	0	0	0
2241	E1140	Type 2 diabetes mellitus with diabetic neuropathy, unspecified	7	1	2	1	0	3.69792	1			1	63	28.7	1	0	2	0	0	1		1.05648	100	55		6	40	1	1	1	0	1	1	1	0	0	1	0	0	0	0	0	1	1	0	0	0	0	0
5448	E11319	Type 2 diabetes mellitus with unspecified diabetic retinopathy without macular edema	4	1	2	0	0	5.68958	1			1	74	51.6	2	1	2	0	0	0	517.792	0.794308	100	84	4	8	48	1	0	1	0	1	1	1	0	0	0	0	0	0	0	0	0	0	0	0	0	0	0
2244	E1121	Type 2 diabetes mellitus with diabetic nephropathy	8	1	2	1	0	3.69861	1				67	26.9	1	0	2	0	0	0		1.02811	151	75		10		0	1	0	0	1	1	1	0	1	1	1	0	0	0	0	0	1	0	0	0	0	0
97	E119	Type 2 diabetes mellitus without complications	0	0	2	0	0	2.64861	0			1	59		1		1	0	0	0	5.63542	1.07124				3	27	1	0	0	0	0	0	1	0	0	0	0	0	0	0	0	0	0	0	0	0	0	0
2248	E11649	Type 2 diabetes mellitus with hypoglycemia without coma	2	1	2	1	0	3.69931	1			2	60	28.7	1	0	1	0	0	0		1.04989	100	64		7	31	0	1	0	1	1	1	1	0	0	1	0	0	0	0	0	0	1	0	0	0	0	0
9876	E1122	Type 2 diabetes mellitus with diabetic chronic kidney disease	9	1	2	0	0	13.4194	1	94.4639	0	2	60	28	1	0	1	0	0	0	80.9201	1.06799	109	70		7		1	1	0	0	1	0	0	0	0	0	0	0	0	0	0	0	1	0	0	0	0	0
2250	E1142	Type 2 diabetes mellitus with diabetic polyneuropathy	5	1	2	1	0	3.70069	1			2	70	28	2	0	2	1	0	0		0.784596				6		0	1	1	0	1	1	1	0	0	0	0	0	0	0	0	1	0	0	0	0	0	0
3463	E1165	Type 2 diabetes mellitus with hyperglycemia	1	1	2	0	0	4.35208	0			2	60	33.4	1	1	2	0	0	0		1.04815	101	68		4		1	0	0	0	0	1	1	0	0	0	0	0	0	0	0	1	0	0	0	0	0	0
2251	E119	Type 2 diabetes mellitus without complications	0	0	2	1	0	3.70069	0	183.426	0	1	91	25.2	2	0	4	0	0	0		0.758143				7		0	0	0	0	0	1	1	0	0	0	0	0	0	0	0	1	0	0	0	0	0	0
553	E1140	Type 2 diabetes mellitus with diabetic neuropathy, unspecified	7	1	2	0	0	2.84861	1	1163.67	0	1	81	30.3	1	1	4	0	0	0	1037.41	1.01237	146	77		8		1	1	0	0	1	1	1	0	1	0	0	0	0	0	0	1	1	1	0	0	0	0
2253	E1122	Type 2 diabetes mellitus with diabetic chronic kidney disease	9	1	2	1	0	3.70139	0			2	28	57.2	1	1	1	0	0	0	4.83264	1.16377				5		0	0	0	0	0	0	0	0	0	0	0	0	0	0	0	0	0	0	0	0	0	0
6096	E119	Type 2 diabetes mellitus without complications	0	0	2	0	0	6.10625	1			2	69	29.8	2	0	4	0	0	0	141.732	0.803754	108	40		4		1	0	0	0	0	1	1	0	0	0	0	0	0	0	0	1	0	0	0	0	0	0
2255	E119	Type 2 diabetes mellitus without complications	0	0	2	1	0	3.70208	0			2	56	26.3	1	0	2	0	1	0	11.8562	1.07913				7	32	1	1	0	0	1	1	1	0	1	0	0	0	0	0	0	1	1	1	0	0	0	0
7362	E1122	Type 2 diabetes mellitus with diabetic chronic kidney disease	9	1	2	0	0	7.59236	0			2	67	37.7	1	1	3	0	0	0	2.97361	1.04804	138	66		9		1	0	1	0	0	0	1	0	0	0	0	0	0	0	0	0	0	0	0	0	0	0
2256	E1121	Type 2 diabetes mellitus with diabetic nephropathy	8	1	2	1	0	3.70208	1			1	66	33.1	1	1	2	0	0	0		1.04163	110	70		10		0	1	1	0	1	0	1	1	1	1	0	0	0	0	0	0	1	1	0	0	0	0
8358	E1165	Type 2 diabetes mellitus with hyperglycemia	1	1	2	0	0	8.94722	0			1	66	33.4	1	1	2	0	0	0	6.54722	1.04862	114	62		4	37	1	0	0	0	0	1	1	0	0	0	0	0	0	0	0	1	0	0	0	0	0	0
2257	E119	Type 2 diabetes mellitus without complications	0	0	2	1	0	3.70208	1	1252.85	0	1	67	47.6	2	1	2	0	0	0		0.794587				8		1	1	1	0	1	1	0	1	1	0	0	0	0	0	0	1	0	0	0	1	0	0
5174	E1165	Type 2 diabetes mellitus with hyperglycemia	1	1	2	0	0	5.50417	0			1	56	36	2	1	1	0	1	0	859.5	0.833928	139	82	5	4	64	1	0	0	0	0	1	1	0	0	1	0	0	0	0	0	0	0	0	0	0	0	0
2261	E119	Type 2 diabetes mellitus without complications	0	0	2	1	0	3.70208	0			2	42	45.2	2	1	3	0	0	1		0.847019	112	60		3	28	1	0	0	0	0	1	0	0	0	0	0	0	0	0	0	0	0	0	0	0	0	0
1508	E119	Type 2 diabetes mellitus without complications	0	0	2	0	0	3.27292	0			2	53	29.9	2	1	4	0	1	0		0.826522	130	70		3		0	0	0	0	0	1	1	0	0	0	0	0	0	0	0	1	0	0	0	1	0	0
2262	E1140	Type 2 diabetes mellitus with diabetic neuropathy, unspecified	7	1	2	1	0	3.70278	1			2	78	27.9	1	0	1	0	0	0		1.00922	108	68		6		1	1	1	0	1	1	1	0	0	1	0	0	1	0	0	1	1	0	0	0	0	0
11131	E119	Type 2 diabetes mellitus without complications	0	0	2	0	0	26.9444	0			1	42	36.6	1	1	1	0	0	0	3.37153	1.13484	130	62		3		0	0	0	0	0	0	0	0	0	0	0	0	0	0	0	0	0	0	0	0	0	0
2265	E1122	Type 2 diabetes mellitus with diabetic chronic kidney disease	9	1	2	1	0	3.70417	1			1	82	27	1	0	2	0	0	0	1095.26	1.01152	110	52		10	37	1	1	1	0	1	0	1	1	1	0	0	0	0	0	0	0	1	1	0	0	0	0
10197	E1122	Type 2 diabetes mellitus with diabetic chronic kidney disease	9	1	2	0	0	14.9021	0			1	82	24.9	1	0	2	0	0	0		0.999063	118	59		10	43	1	1	0	0	1	1	1	0	1	1	0	0	0	0	0	0	1	1	0	0	0	0
2269	E119	Type 2 diabetes mellitus without complications	0	0	2	1	0	3.70486	1			2	44	33.6	2	1	1	0	0	0	21.4722	0.8453				5		1	0	0	0	0	1	0	0	0	0	0	0	0	0	0	1	0	0	0	1	0	0
2796	E119	Type 2 diabetes mellitus without complications	0	0	2	0	0	3.88889	0			2	65	28.4	2	0	3	0	0	0	5.64236	0.812	110	58		5		1	0	1	0	0	0	0	1	0	0	0	0	0	0	0	0	0	0	0	0	0	0
2271	E119	Type 2 diabetes mellitus without complications	0	0	2	1	0	3.70556	1	785.533	0	2	79	32.7	1	1	3	0	0	0		1.00392	168	84		9		1	0	1	0	1	1	1	1	0	0	0	0	0	0	0	0	0	0	0	1	0	0
10789	E1165	Type 2 diabetes mellitus with hyperglycemia	1	1	2	0	0	20.6333	0			1	42	24.7	2	0	2	1	1	0	6.75764	0.845523	122	58	3	3	35	1	1	0	1	1	1	0	0	0	0	0	0	0	0	0	1	1	0	0	0	0	0
2273	E119	Type 2 diabetes mellitus without complications	0	0	2	1	0	3.70625	1			2	81	28.4	1	0	4	1	0	0		0.998886				8		1	0	1	0	1	1	1	0	0	0	0	0	0	0	0	0	0	0	0	0	0	0
8325	E119	Type 2 diabetes mellitus without complications	0	0	2	0	0	8.9	0			2	91	23.4	2	0	4	0	0	0		0.762647	106	36		8		0	0	0	0	0	1	1	0	0	0	0	0	0	0	0	1	0	0	0	0	0	0
2274	E119	Type 2 diabetes mellitus without complications	0	0	2	1	0	3.70764	0			1	80	20.7	2	0	4	0	0	0	6.49722	0.777735	131	52		8		1	0	1	0	1	1	1	0	0	0	0	0	0	1	0	0	0	0	0	1	0	0
8733	E1122	Type 2 diabetes mellitus with diabetic chronic kidney disease	9	1	2	0	0	9.77986	1	76.2687	0	2	85	22.5	1	0	2	0	0	0	76.4424	1.00521	104	70		10		0	1	1	0	1	0	1	0	1	0	0	0	0	0	0	0	0	1	0	1	0	0
2275	E119	Type 2 diabetes mellitus without complications	0	0	2	1	0	3.70764	0			2	53	26.9	1	0	1	0	1	0	13.0458	1.06083	122	70		4		1	0	0	0	0	1	0	0	0	0	0	0	0	0	0	0	0	0	0	0	0	0
8505	E119	Type 2 diabetes mellitus without complications	0	0	2	0	0	9.25278	0			2	53	27.4	1	0	1	0	1	0		1.0875	130	60		4		0	0	0	0	0	1	0	0	0	0	0	0	0	0	0	1	0	0	0	0	0	0
2277	E1121	Type 2 diabetes mellitus with diabetic nephropathy	8	1	2	1	0	3.70764	1			2	67	33.3	1	1	3	0	0	0	2.88611	1.0478	110	60		6		0	1	0	0	1	1	1	0	0	0	0	0	0	0	0	1	1	0	0	0	0	0
4717	E1165	Type 2 diabetes mellitus with hyperglycemia	1	1	2	0	0	5.00694	1			2	56	21.9	1	0	2	0	0	0	53.7667	1.07921	110	60		6		1	0	0	0	0	1	1	0	0	0	0	1	0	0	0	1	0	0	0	0	0	0
2282	E119	Type 2 diabetes mellitus without complications	0	0	2	1	0	3.70903	1			2	79	18.7	2	0	2	0	0	0		0.780322	110	70		5		1	1	0	0	1	1	1	0	0	1	0	0	0	0	0	1	1	0	0	0	0	0
5806	E1122	Type 2 diabetes mellitus with diabetic chronic kidney disease	9	1	2	0	0	5.89167	0	82.2868	0	1	64	21.9	2	0	4	0	0	0	18.9556	0.814377	120	62		8		1	1	1	0	1	0	0	1	0	0	0	0	0	0	0	0	1	0	0	0	0	0
2285	E119	Type 2 diabetes mellitus without complications	0	0	2	1	0	3.70903	0			2	51	33.1	2	1	2	0	0	0	3.84097	0.821031				5		0	0	0	0	0	0	0	0	0	0	0	0	0	0	0	0	0	0	0	0	0	0
10073	E1122	Type 2 diabetes mellitus with diabetic chronic kidney disease	9	1	2	0	0	14.3	1	293.086	0	2	72	28.7	2	0	4	0	0	0		0.786788	102	76		10		0	1	1	0	1	1	1	0	0	1	0	0	0	0	0	0	1	0	0	0	0	0
2287	E119	Type 2 diabetes mellitus without complications	0	0	2	1	0	3.71042	1			1	62	37.9	2	1	2	0	0	0		0.810217	110	47		4	27	0	1	0	1	1	1	1	0	0	0	0	0	0	0	0	1	0	0	0	0	0	0
2234	E119	Type 2 diabetes mellitus without complications	0	0	2	0	0	3.69306	0			1	72	21.5	2	0	3	0	0	0	4.64167	0.792334	101	59		8		1	1	1	0	1	1	0	0	0	0	0	0	0	0	0	0	1	0	0	1	0	0
2289	E119	Type 2 diabetes mellitus without complications	0	0	2	1	0	3.71042	1			1	57	38.8	2	1	1	0	0	0		0.810186	134	74		7	35	0	0	0	0	0	1	1	0	0	0	0	0	0	0	0	1	0	0	1	0	0	0
2376	E119	Type 2 diabetes mellitus without complications	0	0	2	0	0	3.73681	0	10.2347	1	1	57	27.4	1	0	2	0	0	0	10.4083	1.0631	100	60	8	7	92	1	0	0	0	0	1	0	0	0	0	0	0	0	0	0	1	0	0	0	0	0	0
2291	E119	Type 2 diabetes mellitus without complications	0	0	2	1	0	3.71181	1			1	71	26.1	1	0	2	0	0	0	117.091	1.03603	120	80		7		1	0	0	0	0	1	1	0	0	0	0	0	0	0	0	1	0	0	0	0	0	0
8118	E1122	Type 2 diabetes mellitus with diabetic chronic kidney disease	9	1	2	0	0	8.65972	1			1	71	26.3	1	0	2	0	0	0		1.01595	109	51		10		1	1	1	0	1	1	1	0	1	1	0	0	0	0	0	0	1	1	0	0	0	0
2296	E119	Type 2 diabetes mellitus without complications	0	0	2	1	0	3.71319	1	780.999	0	1	73	28.6	1	0	1	0	0	0		1.01999				7		0	1	1	1	1	1	1	0	1	1	0	0	0	0	0	0	1	0	0	0	0	0
10019	E119	Type 2 diabetes mellitus without complications	0	0	2	0	0	13.9549	1			1	83	24.4	2	0	1	0	0	0		0.7769	100	57		9		1	0	1	0	1	1	1	0	0	0	0	0	0	0	0	0	0	0	0	1	0	0
2297	E1151	Type 2 diabetes mellitus with diabetic peripheral angiopathy without gangrene	6	1	2	1	0	3.71319	1	5.52292	1	1	71	31	2	1		0	0	0		0.786102	150	60	11	9	84	1	0	1	0	1	1	1	0	0	1	0	0	0	0	0	0	0	0	0	0	0	0
100	E1142	Type 2 diabetes mellitus with diabetic polyneuropathy	5	1	2	0	0	2.65069	0	310.061	0	1	69	10.5	2	0	2	0	0	0	2.68333	0.804544	106	50		8		1	0	0	0	0	0	0	0	0	0	0	0	0	0	0	0	0	0	0	0	0	0
2298	E119	Type 2 diabetes mellitus without complications	0	0	2	1	1	3.71319	0	17.1632	1	1	74	4194.2	1	1	2	0	0	0		1.02159	106	53	3	8	43	1	0	1	0	0	1	1	0	0	1	0	0	0	0	0	1	0	0	0	0	0	0
4497	E119	Type 2 diabetes mellitus without complications	0	0	2	0	0	4.89514	0			1	73	3713.1	1	1	2	0	0	0	3.92431	1.0307	102	58		6		1	1	0	0	1	1	0	0	1	0	0	0	0	0	0	1	1	1	0	0	0	0
2299	E1121	Type 2 diabetes mellitus with diabetic nephropathy	8	1	2	1	0	3.71319	0	28.3014	0	1	75	35.4	1	1	2	0	1	0	23.0167	1.02653	120	70		16		1	0	1	0	0	0	0	0	1	0	0	0	0	0	0	0	0	1	0	0	0	0
1773	E119	Type 2 diabetes mellitus without complications	0	0	2	0	0	3.50764	0			1	85	19.4	1	0	3	0	0	0	2.55903	1.00448				5		1	1	0	0	1	1	1	0	0	0	0	0	0	0	0	1	1	0	0	0	0	0
2300	E119	Type 2 diabetes mellitus without complications	0	0	2	1	0	3.71389	1			2	54	29.7	2	0	3	0	1	0		0.818671	133	65		9	36	1	0	1	0	0	1	1	0	0	0	0	0	0	0	0	1	0	0	0	0	0	0
1685	E119	Type 2 diabetes mellitus without complications	0	0	2	0	0	3.44583	0			2	23	38.9	1	1	1	0	0	0		1.24871	110	55		1		0	0	0	0	0	1	0	0	0	0	0	0	0	0	0	1	0	0	0	0	0	0
2301	E1140	Type 2 diabetes mellitus with diabetic neuropathy, unspecified	7	1	2	1	0	3.71389	0				81	31.1	1	1		0	0	0	9.78264	1.01284	105	66		12		1	1	0	0	1	1	0	0	1	0	0	0	0	0	0	1	1	1	0	0	0	0
101	E1122	Type 2 diabetes mellitus with diabetic chronic kidney disease	9	1	2	0	0	2.65208	0			1	69	39.2	1	1	4	0	0	0		1.03611	102	73		9	27	1	1	0	0	1	1	1	0	0	0	0	0	0	0	0	0	1	0	0	0	0	0
2302	E1121	Type 2 diabetes mellitus with diabetic nephropathy	8	1	2	1	0	3.71389	1	604.276	0	2	70	35.8	1	1	2	0	0	0		1.02272	100	50		10		1	1	1	0	1	0	1	0	0	1	0	0	0	0	0	0	1	0	0	0	0	0
5961	E119	Type 2 diabetes mellitus without complications	0	0	2	0	0	5.98264	0			2	70	35.8	1	1	2	0	0	0	2.84236	1.02846				7		0	0	0	0	0	1	1	0	0	0	0	0	0	0	0	1	0	0	0	0	0	0
2303	E119	Type 2 diabetes mellitus without complications	0	0	2	1	0	3.71458	1			1	64	30.5	2	1	4	0	0	0		0.805554	100	57		4		1	0	0	0	0	1	1	0	0	0	0	0	0	0	0	1	0	0	0	0	0	0
5473	E119	Type 2 diabetes mellitus without complications	0	0	2	0	0	5.70833	0			2	79	27.8	2	0	2	0	0	0	4.02153	0.785505	155	87		8	24	1	1	1	0	1	0	1	0	0	0	0	0	0	0	0	0	1	0	0	0	0	0
2307	E1140	Type 2 diabetes mellitus with diabetic neuropathy, unspecified	7	1	2	1	0	3.71597	0			1	75	36.3	1	1	2	0	0	0		1.01712	106	58		9		1	1	1	0	1	1	1	0	1	1	0	0	0	0	0	0	1	1	0	0	0	0
11283	E119	Type 2 diabetes mellitus without complications	0	0	2	0	0	34.1063	0			1	85	31.2	2	1	2	0	0	0	5.4625	0.775557				6		1	1	0	0	1	1	1	0	1	0	0	0	0	0	0	1	1	1	0	1	0	0
2309	E1165	Type 2 diabetes mellitus with hyperglycemia	1	1	2	1	0	3.71736	1			2	72	29.2	1	0	2	0	0	0	1109.77	1.0167	126	60		8		0	0	1	0	1	1	1	0	0	1	0	0	0	0	0	0	0	0	0	0	0	0
495	E119	Type 2 diabetes mellitus without complications	0	0	2	0	0	2.83333	1	1363	0	2	72	29.1	1	0	2	0	0	0		1.03043				10	38	0	1	1	0	1	0	1	1	0	1	0	0	0	0	0	0	1	0	0	0	0	0
2310	E1165	Type 2 diabetes mellitus with hyperglycemia	1	1	2	1	0	3.71736	1			1	52	35.4	1	1	1	0	1	0	4.69653	1.09487	101	63	8	7	61	1	0	0	0	0	1	0	0	0	0	0	0	0	0	0	1	0	0	0	0	0	0
4894	E119	Type 2 diabetes mellitus without complications	0	0	2	0	0	5.13472	0			1	63	46.5	1	1	2	0	0	0		1.05816	111	69		7	37	1	1	1	0	1	1	1	0	1	0	0	0	0	0	0	0	1	1	0	0	0	0
2312	E1142	Type 2 diabetes mellitus with diabetic polyneuropathy	5	1	2	1	0	3.71806	1			1	57	33.5	1	1	2	0	0	0		1.05861	120	70		10		1	1	1	0	1	1	1	0	1	1	0	0	0	0	0	1	1	1	0	0	0	0
531	E1140	Type 2 diabetes mellitus with diabetic neuropathy, unspecified	7	1	2	0	0	2.84375	1			1	78	40	2	1	3	0	0	0		0.781455	118	81		10		0	1	1	0	1	1	1	0	1	0	0	0	0	0	0	0	0	1	0	0	0	0
2314	E119	Type 2 diabetes mellitus without complications	0	0	2	1	1	3.71806	0			1	75	25.1	1	0	1	0	0	0	44.6187	1.02629	135	66		11	46	1	1	1	0	1	1	0	0	0	0	0	0	0	0	0	1	1	0	0	0	0	0
1018	E1142	Type 2 diabetes mellitus with diabetic polyneuropathy	5	1	2	0	1	2.99583	1	680.389	0	1	76	52.5	1	1	1	0	0	0	451.968	1.02404	130	84		9	8	1	0	0	0	0	1	1	0	0	0	0	0	1	0	0	0	0	0	0	1	0	0
2315	E1122	Type 2 diabetes mellitus with diabetic chronic kidney disease	9	1	2	1	0	3.71875	1	179.198	0	1	64	30.4	1	1	2	0	1	0		1.03338	136	76		9		1	1	1	1	1	0	1	0	1	0	0	0	0	0	0	0	1	0	0	0	0	0
8500	E119	Type 2 diabetes mellitus without complications	0	0	2	0	0	9.24097	1			1	64	30.5	1	1	2	0	0	0	22.6313	1.05698	120	74		6		1	0	0	0	0	1	0	0	0	0	0	0	0	0	0	1	0	0	0	0	0	0
2317	E119	Type 2 diabetes mellitus without complications	0	0	2	1	0	3.71944	1	950.89	0	2	69	39.2	2	1	1	0	0	0		0.790121	123	60		8		1	0	1	0	1	1	1	1	1	1	0	0	0	0	0	1	0	0	0	0	0	0
2037	E119	Type 2 diabetes mellitus without complications	0	0	2	0	0	3.62361	1			2	79	22.6	2	0	2	0	0	0	197.384	0.785231	107	52		6		0	0	0	0	0	1	1	0	0	0	0	0	0	0	0	1	0	0	0	0	0	0
2318	E119	Type 2 diabetes mellitus without complications	0	0	2	1	1	3.71944	1			2	66	20.7	1	0	2	0	0	0	1207.62	1.05045	100	50	5	5	53	1	1	1	0	1	1	1	0	1	0	0	0	0	0	0	1	1	1	0	0	0	0
6620	E119	Type 2 diabetes mellitus without complications	0	0	2	0	0	6.7125	0			2	56	36.8	1	1	1	0	1	0	9.21667	1.08112	118	82		7	90	1	1	0	0	1	1	0	0	1	0	0	0	0	0	0	1	1	1	0	0	0	0
2319	E1122	Type 2 diabetes mellitus with diabetic chronic kidney disease	9	1	2	1	0	3.71944	1	424.239	0	1	84	34.3	1	1	4	0	0	0		0.988259	110	70		11		0	1	1	0	1	1	1	1	1	1	0	0	0	0	0	0	1	1	0	1	0	0
2109	E119	Type 2 diabetes mellitus without complications	0	0	2	0	0	3.64861	0			1	73	34.4	2	1	2	0	0	0		0.783126				5		1	0	0	0	0	0	1	0	0	0	0	0	0	0	0	0	0	0	0	0	0	0
2320	E119	Type 2 diabetes mellitus without complications	0	0	2	1	0	3.72083	1			2	53	29.1	1	0	2	0	0	0	271.253	1.08617	109	96		3	28	1	0	0	0	0	1	1	0	0	0	0	0	0	0	0	1	0	0	0	0	0	0
7157	E1122	Type 2 diabetes mellitus with diabetic chronic kidney disease	9	1	2	0	0	7.20556	0	149.58	0	2	43	45.4	1	1	1	0	0	0	5.42708	1.13259	132	80		5		1	0	0	0	0	0	0	0	0	0	0	0	0	0	0	0	0	0	0	0	0	0
2322	E119	Type 2 diabetes mellitus without complications	0	0	2	1	0	3.72083	0			2	48	24.4	2	0	1	0	0	0		0.833368	105	33		3	21	1	0	0	0	0	1	0	0	0	0	0	0	0	0	0	1	0	0	0	0	0	0
4417	E119	Type 2 diabetes mellitus without complications	0	0	2	0	0	4.85278	0			2	59	35.3	2	1	2	1	0	0		0.806162	100	64		4		1	0	0	0	0	0	1	0	0	0	0	0	0	0	0	0	0	0	0	0	0	0
2327	E119	Type 2 diabetes mellitus without complications	0	0	2	1	0	3.72153	1	1344.12	0	1	58	25.6	1	0	3	0	0	1		1.07208	114	70		6		1	0	0	0	0	1	0	0	0	0	0	0	0	0	0	1	0	0	0	0	0	0
5965	E119	Type 2 diabetes mellitus without complications	0	0	2	0	0	5.98403	0			1	69	48.3	2	1	3	0	0	0		0.800619	126	78		6		1	1	1	0	1	0	1	0	0	0	0	0	0	0	0	0	0	0	0	0	0	0
2332	E1121	Type 2 diabetes mellitus with diabetic nephropathy	8	1	2	1	0	3.72431	0			1	32	42.1	1	1	2	0	0	0		1.18861	100	60		2		0	0	0	0	0	1	1	0	0	0	0	0	0	0	0	1	0	0	0	1	0	0
4095	E119	Type 2 diabetes mellitus without complications	0	0	2	0	0	4.72639	1			2	78	29.1	2	0	2	0	0	0	737.595	0.786877	104	73		6		0	0	1	0	1	1	1	0	0	0	0	0	0	0	0	0	0	0	0	0	0	0
2340	E119	Type 2 diabetes mellitus without complications	0	0	2	1	0	3.72639	1	123.019	0	2	91	27.3	2	0	4	0	0	0		0.763652	101	70		5		1	0	1	0	1	1	1	0	0	0	0	0	0	0	0	1	0	0	0	0	0	0
7936	E119	Type 2 diabetes mellitus without complications	0	0	2	0	0	8.22361	0			2	91	27.3	2	0	4	0	0	0	6.80208	0.766369	107	64		7		1	0	0	0	0	1	1	0	0	0	0	0	0	0	0	1	0	0	0	0	0	0
2343	E1122	Type 2 diabetes mellitus with diabetic chronic kidney disease	9	1	2	1	0	3.72778	0			1	74	32.5	1	1	1	0	0	0		1.00983				9		0	1	1	0	1	1	1	0	0	0	0	0	0	0	0	0	1	0	0	1	0	0
9688	E1122	Type 2 diabetes mellitus with diabetic chronic kidney disease	9	1	2	0	0	12.6931	0			1	84	25.4	2	0	1	1	0	0	4.11528	0.772432				8		0	0	0	0	1	0	1	0	0	0	0	0	0	0	0	0	0	0	0	0	0	0
2345	E1122	Type 2 diabetes mellitus with diabetic chronic kidney disease	9	1	2	1	0	3.72847	1			2	45	27.6	2	0	2	0	0	0		0.856343	132	78		5		1	0	0	0	0	0	1	0	0	0	0	0	0	0	0	0	0	0	0	0	0	0
2386	E1121	Type 2 diabetes mellitus with diabetic nephropathy	8	1	2	0	0	3.73889	1			2	35	43.8	2	1	1	0	0	0	14.7868	0.865777	100	62		3		1	0	0	0	0	0	1	0	0	0	0	0	0	0	0	0	0	0	0	0	0	0
2347	E1165	Type 2 diabetes mellitus with hyperglycemia	1	1	2	1	0	3.72917	0			2	45	27.5	1	0	2	0	0	0		1.10231				3		1	0	0	0	0	0	0	0	0	0	0	0	0	0	0	0	0	0	0	0	0	0
1630	E119	Type 2 diabetes mellitus without complications	0	0	2	0	0	3.40486	1			2	45	39.2	2	1	1	0	1	0	786.545	0.866871				3		0	0	0	0	0	1	0	0	0	0	0	0	1	0	0	1	0	0	0	0	0	0
2348	E1140	Type 2 diabetes mellitus with diabetic neuropathy, unspecified	7	1	2	1	0	3.72917	1	212.065	0	1	65	28	1	0	2	1	0	0		1.05298			4	7	47	1	1	0	0	1	1	1	0	1	0	0	0	0	0	0	1	1	0	0	0	0	0
418	E119	Type 2 diabetes mellitus without complications	0	0	2	0	0	2.80903	1			1	65	28.1	1	0	2	0	0	0	51.609	1.05251				8		1	1	0	0	1	1	1	0	1	0	0	0	0	0	0	1	1	1	0	0	0	0
2351	E119	Type 2 diabetes mellitus without complications	0	0	2	1	0	3.72917	0	167.204	0	2	62	24.2	1	0	1	0	1	0		1.05258	128	69		9		1	0	0	0	0	1	0	0	0	0	0	0	0	0	0	1	0	0	0	0	0	0
952	E119	Type 2 diabetes mellitus without complications	0	0	2	0	0	2.97292	0			2	73	46.6	2	1	1	0	0	0	2.92569	0.796365	108	60		5		0	1	0	0	1	1	0	0	0	0	0	0	0	0	0	1	1	0	0	0	0	0
2353	E1121	Type 2 diabetes mellitus with diabetic nephropathy	8	1	2	1	0	3.73056	0	100.236	0	1	65	31.1	1	1	3	0	0	0		1.04939	100	78		7		0	0	0	0	0	1	1	0	0	0	0	0	0	0	0	0	0	0	0	0	0	0
3515	E1151	Type 2 diabetes mellitus with diabetic peripheral angiopathy without gangrene	6	1	2	0	0	4.39722	1			1	65	42.4	2	1	2	1	0	0	8.26875	0.813672	111	66		7		1	0	0	0	1	1	0	0	0	1	0	0	0	0	0	1	0	0	0	0	0	0
2355	E119	Type 2 diabetes mellitus without complications	0	0	2	1	0	3.73125	0			2	87	25.8	2	0	2	0	0	0		0.761044	126	76		6		1	0	0	0	0	1	1	0	0	0	0	0	0	0	0	1	0	0	0	1	0	0
660	E1165	Type 2 diabetes mellitus with hyperglycemia	1	1	2	0	0	2.88125	1	79.7951	0	2	87	25.8	2	0	2	0	0	0	80.4986	0.772461	100	63		8	49	1	0	1	0	1	1	1	0	0	0	0	0	0	0	0	1	0	0	1	0	0	0
2357	E1121	Type 2 diabetes mellitus with diabetic nephropathy	8	1	2	1	1	3.73125	1			1	74	28.2	2	0	4	0	0	0		0.791343	109	74		13	48	1	0	1	0	1	1	1	0	1	1	0	0	0	0	0	0	0	1	0	0	0	0
6231	E119	Type 2 diabetes mellitus without complications	0	0	2	0	0	6.29167	0			2	89	25.4	2	0	2	0	0	0	7.70208	0.76891				5		1	0	0	0	0	1	0	0	0	0	0	0	0	0	0	1	0	0	0	0	0	0
2360	E1122	Type 2 diabetes mellitus with diabetic chronic kidney disease	9	1	2	1	0	3.73194	1	353.076	0	2	52	30.8	2	1	1	0	1	0		0.834427			2	9	48	1	0	0	0	0	1	0	0	0	0	0	0	1	0	0	0	0	0	0	0	0	0
2931	E119	Type 2 diabetes mellitus without complications	0	0	2	0	0	3.95	0			2	63	29.6	1	0	3	1	0	0	462.447	1.0591	100	68		6		1	0	0	0	0	1	1	0	0	0	0	0	0	0	0	1	0	0	0	0	0	0
2362	E119	Type 2 diabetes mellitus without complications	0	0	2	1	0	3.73333	0			1	85	27.5	1	0	4	0	0	0		0.988748				5		1	0	0	0	1	1	1	0	0	0	0	0	0	0	0	1	0	0	0	0	0	0
9524	E1165	Type 2 diabetes mellitus with hyperglycemia	1	1	2	0	0	11.9729	1	730.337	0	1	64	33.2	1	1	2	0	0	0	682.046	1.05668	110	50		6		0	1	1	0	1	1	1	1	1	1	0	0	0	0	0	0	1	0	0	0	0	0
2368	E119	Type 2 diabetes mellitus without complications	0	0	2	1	0	3.73542	1	230.193	0	1	75	27.9	2	0	2	0	0	0		0.779943				13		1	0	0	0	0	1	1	0	0	1	0	0	0	0	0	1	0	0	0	1	0	0
3168	E1122	Type 2 diabetes mellitus with diabetic chronic kidney disease	9	1	2	0	0	4.06875	1	3.29514	1	1	65	44.1	2	1	1	0	0	0		0.806373	131	68	5	9	83	1	1	1	0	1	1	1	0	1	1	0	0	0	0	0	0	1	1	0	1	0	0
2371	E119	Type 2 diabetes mellitus without complications	0	0	2	1	0	3.73611	0			1	66	23.4	1	0	2	0	0	0	5.84167	1.04892	106	53		9		1	0	1	0	0	0	1	1	0	0	0	0	0	0	0	0	0	0	0	0	0	0
8946	E1142	Type 2 diabetes mellitus with diabetic polyneuropathy	5	1	2	0	0	10.1389	0			1	66	23.1	1	0	2	0	0	0	6.58333	1.05127	130	70		5	35	1	1	0	0	1	1	1	0	0	0	0	0	0	0	0	1	1	0	0	0	0	0
2372	E1165	Type 2 diabetes mellitus with hyperglycemia	1	1	2	1	0	3.73611	1	1174.43	0	2	71	42.8	1	1	2	0	0	0	1165.13	1.03557	160	60		7		1	1	1	0	1	1	1	0	1	0	0	0	0	0	0	1	0	0	0	0	0	0
9337	E1122	Type 2 diabetes mellitus with diabetic chronic kidney disease	9	1	2	0	0	11.5854	1			2	60	30.7	1	1	1	0	0	0		1.06651	110	66		9	58	1	1	1	0	1	1	0	0	1	1	0	0	0	0	0	1	1	0	0	0	0	0
2373	E119	Type 2 diabetes mellitus without complications	0	0	2	1	0	3.73611	0	3.85347	1	2	74	29.5	1	0	2	0	0	0		1.02653			2	9	65	1	1	1	0	1	0	1	1	1	1	0	0	0	0	0	0	1	1	0	0	0	0
7267	E1165	Type 2 diabetes mellitus with hyperglycemia	1	1	2	0	0	7.45694	0			1	48	34	2	1	2	0	0	0		0.847387				3		0	0	0	0	0	0	0	0	0	0	0	0	0	0	0	0	0	0	0	0	0	0
2377	E1140	Type 2 diabetes mellitus with diabetic neuropathy, unspecified	7	1	2	1	0	3.73681	1			1	57	21.6	2	0	3	0	0	0	346.985	0.830848				7		1	0	0	0	0	1	1	0	0	0	0	0	0	0	0	0	0	0	0	0	0	0
4070	E1151	Type 2 diabetes mellitus with diabetic peripheral angiopathy without gangrene	6	1	2	0	0	4.71667	1	716.758	0	1	47	27	1	0	3	0	0	0		1.08661	150	87		5	19	1	0	1	0	0	1	1	0	1	1	0	0	0	0	0	0	0	0	0	0	0	0
2378	E1140	Type 2 diabetes mellitus with diabetic neuropathy, unspecified	7	1	2	1	0	3.73681	0			1	76		2		4	0	0	0	7.92847	0.791505	120	60	2	7	46	0	1	1	0	1	0	1	0	0	0	0	0	0	0	0	0	1	0	0	0	0	0
102	E119	Type 2 diabetes mellitus without complications	0	0	2	0	0	2.65208	0	353.407	0	2	71	22.3	1	0	2	0	0	0	12.1049	1.03643				8		1	0	0	0	0	1	0	0	0	0	0	1	0	0	0	1	0	0	0	0	0	0
2380	E119	Type 2 diabetes mellitus without complications	0	0	2	1	0	3.7375	1	776.965	0	2	70	23.9	1	0	4	0	0	0		1.03429			2	7	46	0	1	0	0	1	1	1	0	0	0	0	0	0	0	1	1	0	0	0	0	0	0
10291	E119	Type 2 diabetes mellitus without complications	0	0	2	0	0	15.6403	0			2	49	40.7	2	1	1	0	0	0	6.06528	0.853546	106	66		2		1	0	0	0	0	0	0	0	0	0	0	0	0	0	0	0	0	0	0	0	0	0
2382	E119	Type 2 diabetes mellitus without complications	0	0	2	1	0	3.7375	1			2	63	34.2	2	1	1	0	0	0	101.785	0.801876	100	51		7		1	0	0	0	0	1	1	0	0	0	0	0	0	0	0	1	0	0	0	0	0	0
4871	E119	Type 2 diabetes mellitus without complications	0	0	2	0	0	5.11806	0			2	73	17.4	2	0	2	0	0	0	3.65694	0.796689	104	80		6		0	0	0	0	0	1	1	0	0	0	0	0	0	0	0	1	0	0	0	0	0	0
2383	E119	Type 2 diabetes mellitus without complications	0	0	2	1	0	3.7375	1	443.156	0	2	64	25.3	1	0	2	0	0	0	421.99	1.05582	100	50		13		1	0	0	0	0	1	1	0	0	0	0	0	0	0	0	0	0	0	0	0	0	0
11496	E1165	Type 2 diabetes mellitus with hyperglycemia	1	1	2	0	0	70.3194	0			2	74	19.8	2	0	2	0	0	0	4.62361	0.795351	103	73		7		0	0	0	0	0	1	1	0	0	0	0	0	0	0	0	1	0	0	0	0	0	0
2384	E1165	Type 2 diabetes mellitus with hyperglycemia	1	1	2	1	0	3.73819	1			2	67	30.1	2	1	1	0	0	0		0.803963	103	64		6		0	1	1	1	1	1	1	1	0	0	0	0	0	0	0	1	0	0	0	1	0	0
4663	E119	Type 2 diabetes mellitus without complications	0	0	2	0	0	4.97708	0			2	67	29.7	2	0	1	0	0	0	4.62361	0.809409				4		1	0	0	0	0	1	0	0	0	0	0	0	0	0	0	1	0	0	0	0	0	0
2385	E119	Type 2 diabetes mellitus without complications	0	0	2	1	0	3.73819	1	679.347	0	2	79	26.6	2	0	3	0	0	0		0.776191	121	47		9		0	1	1	0	1	1	1	0	0	1	0	0	0	0	0	1	1	0	0	0	0	0
9097	E1165	Type 2 diabetes mellitus with hyperglycemia	1	1	2	0	0	10.725	1			2	58	31.8	2	1	1	0	0	0	1102.85	0.829763				6		1	0	0	0	0	1	1	0	0	0	0	0	0	0	0	1	0	0	0	0	0	0
2391	E1165	Type 2 diabetes mellitus with hyperglycemia	1	1	2	1	0	3.74028	1	466	0	2	76	31	1	1	2	0	0	0	372.583	1.02385	104	60		12		1	0	0	0	1	1	1	0	0	0	0	0	0	0	0	1	0	0	0	0	0	0
2962	E1122	Type 2 diabetes mellitus with diabetic chronic kidney disease	9	1	2	0	0	3.96736	0			2	76	30.8	1	1	2	0	0	0	2.67569	1.02551	104	61		8		0	0	0	0	0	0	0	0	0	0	0	0	0	0	0	0	0	0	0	0	0	0
2392	E1122	Type 2 diabetes mellitus with diabetic chronic kidney disease	9	1	2	1	0	3.74028	1			2	67	49.9	2	1	2	0	0	0		0.790095	138	71		9		1	1	1	0	1	1	1	0	1	1	0	0	0	0	0	0	1	0	0	0	0	0
9989	E1122	Type 2 diabetes mellitus with diabetic chronic kidney disease	9	1	2	0	0	13.8569	1			2	56	26.6	1	0	2	0	0	0	253.697	1.08022				6		1	0	1	0	0	0	0	0	0	0	0	0	0	0	0	0	0	0	0	0	0	0
2395	E1140	Type 2 diabetes mellitus with diabetic neuropathy, unspecified	7	1	2	1	0	3.74097	1			1	70	35.8	2	1	2	0	0	0	981.928	0.802087	103	51		7		1	1	0	0	1	1	0	0	0	1	0	0	0	0	0	1	1	0	0	0	0	0
3435	E119	Type 2 diabetes mellitus without complications	0	0	2	0	0	4.32083	0	242.478	0	1	70	35.8	2	1	2	0	0	0		0.787836	126	78		7	32	0	1	1	0	1	1	0	0	1	1	0	0	0	0	0	1	1	0	0	0	0	0
2402	E1165	Type 2 diabetes mellitus with hyperglycemia	1	1	2	1	1	3.74653	1			1	31	22.6	1	0	2	0	0	0	616.446	1.17001	135	81		8	28	1	1	1	0	1	1	1	1	0	0	0	0	0	0	0	0	0	0	0	0	0	0
11310	E1165	Type 2 diabetes mellitus with hyperglycemia	1	1	2	0	0	36.5986	1			2	57	31	1	1	1	0	1	0	179.016	1.07618	100	60		7		0	0	0	0	0	1	0	0	0	0	0	0	0	0	0	1	0	0	0	0	0	0
2405	E1122	Type 2 diabetes mellitus with diabetic chronic kidney disease	9	1	2	1	0	3.74792	1			1	75	29	1	0	2	0	0	0	753.883	1.01712				9		0	0	1	0	1	0	0	0	0	0	0	0	0	0	0	0	0	0	0	0	0	0
6602	E119	Type 2 diabetes mellitus without complications	0	0	2	0	0	6.70139	1			1	75	28.7	1	0	2	0	0	0	629.41	1.02553	119	76		5		1	0	0	0	0	1	1	0	0	0	0	0	0	0	0	1	0	0	0	0	0	0
2408	E1122	Type 2 diabetes mellitus with diabetic chronic kidney disease	9	1	2	1	0	3.74861	1			1	63	50.1	1	1	2	1	0	0		1.04575	154	66		8	44	1	1	0	0	1	1	1	0	0	1	0	0	0	0	0	1	1	0	0	0	0	0
3050	E1122	Type 2 diabetes mellitus with diabetic chronic kidney disease	9	1	2	0	0	4.00347	1			1	52	38.7	1	1	1	0	0	0		1.06069				8		0	1	1	0	1	0	1	1	1	1	0	0	0	0	0	0	1	0	0	0	0	0
2409	E1122	Type 2 diabetes mellitus with diabetic chronic kidney disease	9	1	2	1	0	3.74931	1			1	58	27.4	1	0	1	0	0	0		1.07221	112	69		7		0	0	0	0	0	1	1	0	0	0	0	0	0	0	0	0	0	0	0	0	0	0
574	E1151	Type 2 diabetes mellitus with diabetic peripheral angiopathy without gangrene	6	1	2	0	0	2.85417	1			1	79	33.6	2	1	2	1	0	0	2.71528	0.78609	120	67		8		1	1	1	0	1	0	0	0	1	0	0	0	0	0	0	0	1	1	0	0	0	0
2411	E119	Type 2 diabetes mellitus without complications	0	0	2	1	0	3.75	0			1	41	31.3	2	1	1	0	0	1		0.849365	180	85		3		0	0	0	0	0	0	1	0	0	0	0	0	0	0	0	0	0	0	0	0	0	0
6888	E119	Type 2 diabetes mellitus without complications	0	0	2	0	0	6.91944	1			2	77	22.5	2	0	1	1	0	0	691.844	0.789737				6	42	1	0	1	0	1	0	1	1	0	0	0	0	0	0	0	0	0	0	0	0	0	0
2413	E1151	Type 2 diabetes mellitus with diabetic peripheral angiopathy without gangrene	6	1	2	1	0	3.75	1			1	65	42.3	1	1	1	0	0	0		1.04435	104	70		7	45	1	1	1	0	1	1	1	0	1	1	0	0	0	0	0	0	0	1	0	0	0	0
1248	E1151	Type 2 diabetes mellitus with diabetic peripheral angiopathy without gangrene	6	1	2	0	0	3.09167	0			1	75	26.5	1	0	2	1	0	0	11.7285	1.02662	110	64	2	11	42	1	1	1	0	1	0	1	0	1	0	0	0	0	0	0	0	1	1	0	0	0	0
2415	E1165	Type 2 diabetes mellitus with hyperglycemia	1	1	2	1	0	3.75139	0			1	53	33.9	1	1	1	0	0	0		1.07849	106	56		4		1	1	1	0	1	1	1	0	1	1	0	0	0	0	0	1	1	0	0	0	0	0
10273	E1165	Type 2 diabetes mellitus with hyperglycemia	1	1	2	0	0	15.5285	0			1	74	28.3	1	0	3	0	0	0	9.00625	1.02963	118	67		7	40	1	1	0	0	1	1	0	0	1	0	0	0	0	0	0	1	1	1	0	0	0	0
2416	E119	Type 2 diabetes mellitus without complications	0	0	2	1	0	3.75139	0			2	65	27.3	1	0	4	0	0	0		1.03819	119	75		6		1	0	0	0	0	1	1	0	0	0	0	0	0	0	0	1	0	0	0	0	0	0
10790	E119	Type 2 diabetes mellitus without complications	0	0	2	0	0	20.6354	0			2	65	27.6	1	0	4	0	0	0	3.82431	1.05244	132	73		5		0	1	0	0	1	1	0	0	0	0	0	0	0	0	0	1	1	0	0	0	0	0
2422	E1140	Type 2 diabetes mellitus with diabetic neuropathy, unspecified	7	1	2	1	0	3.75347	0			2	51	56.5	2	1	2	0	0	0		0.825582	100	60		7		0	1	1	0	1	1	0	0	1	1	0	0	0	0	0	1	1	1	0	0	0	0
10093	E119	Type 2 diabetes mellitus without complications	0	0	2	0	0	14.4708	0			2	71	22.1	2	0	4	0	0	0		0.793118	120	80		7		1	1	1	1	1	0	1	1	0	1	0	0	0	0	0	0	1	0	0	0	0	0
2425	E119	Type 2 diabetes mellitus without complications	0	0	2	1	0	3.75556	0			2	65	47.3	2	1	2	0	0	0	773.657	0.805879	128	84		7		1	1	1	0	1	1	1	0	0	0	0	0	0	0	0	0	0	0	0	0	0	0
6624	E11649	Type 2 diabetes mellitus with hypoglycemia without coma	2	1	2	0	0	6.71458	1			2	54	24.4	1	0	2	0	0	0	2.90069	1.08798				6		0	0	0	0	0	0	0	0	0	0	0	0	1	0	0	0	0	0	0	0	0	0
2434	E11319	Type 2 diabetes mellitus with unspecified diabetic retinopathy without macular edema	4	1	2	1	1	3.75833	1			2	68	29.5	2	0	3	0	0	0		0.791573	100	80		9	25	1	1	1	0	1	1	1	0	1	1	0	0	0	0	0	0	1	1	0	0	0	0
794	E1122	Type 2 diabetes mellitus with diabetic chronic kidney disease	9	1	2	0	0	2.91944	1			2	79	39.5	2	1	4	0	0	0		0.768309	106	50		8		0	0	0	0	0	1	1	0	0	0	0	0	0	0	0	0	0	0	0	1	0	0
2435	E119	Type 2 diabetes mellitus without complications	0	0	2	1	0	3.75833	0			1	68	28.1	2	0	2	0	0	0		0.805696				6	61	1	1	1	0	1	1	0	0	1	1	0	0	0	0	0	1	0	1	0	1	0	0
9813	E119	Type 2 diabetes mellitus without complications	0	0	2	0	0	13.0167	1			1	79	28.1	1	0	4	0	0	0	21.9347	1.01826	100	68		6	23	1	1	0	1	1	1	1	0	0	0	0	0	0	0	0	1	1	0	0	0	0	0
2440	E119	Type 2 diabetes mellitus without complications	0	0	2	1	0	3.75903	1	651.256	0	1	89	21.9	2	0	2	0	0	0		0.767988	101	50		6	43	1	1	0	0	1	1	1	0	1	0	0	0	0	0	0	1	1	1	0	0	0	0
10502	E119	Type 2 diabetes mellitus without complications	0	0	2	0	0	17.0993	1	30.891	0	1	68	15.5	1	0	1	0	0	0	11.6306	1.04366	106	74		10		0	0	0	0	0	0	0	0	0	0	0	0	0	0	0	0	0	0	0	0	0	0
2445	E119	Type 2 diabetes mellitus without complications	0	0	2	1	0	3.76181	1			1	53	30.3	2	1	2	0	0	0		0.822335	100	60		5		0	0	0	0	0	1	0	0	0	0	0	0	0	0	0	1	0	0	0	1	0	0
9913	E119	Type 2 diabetes mellitus without complications	0	0	2	0	0	13.6444	0			1	53	30.4	2	1	2	0	0	0		0.820006	107	51		4		0	0	0	0	0	0	0	0	0	0	0	0	0	0	0	0	0	0	0	0	0	0
2446	E119	Type 2 diabetes mellitus without complications	0	0	2	1	0	3.7625	0			1	60	36	1	1	1	0	0	0		1.04378				6		0	0	1	0	1	1	1	0	0	0	0	0	0	0	0	0	0	0	0	1	0	0
8663	E1165	Type 2 diabetes mellitus with hyperglycemia	1	1	2	0	0	9.68472	1	160.374	0	1	60	36.3	1	1	1	0	0	0	83.0549	1.06877	105	67		7	30	1	0	0	0	0	1	1	0	0	0	0	0	0	0	0	1	0	0	0	0	0	0
2447	E11649	Type 2 diabetes mellitus with hypoglycemia without coma	2	1	2	1	1	3.7625	0	63.9035	0	1	59	26.6	2	0	1	0	0	0		0.809257	108	60		8	46	1	0	1	0	1	1	1	0	0	1	0	0	0	0	0	0	0	0	0	1	0	0
5776	E1140	Type 2 diabetes mellitus with diabetic neuropathy, unspecified	7	1	2	0	0	5.87569	0			1	71	65.8	2	1	2	0	0	0		0.789375	115	52		10		0	1	1	0	1	1	0	0	1	1	0	0	0	0	0	0	1	1	0	1	0	0
2449	E1142	Type 2 diabetes mellitus with diabetic polyneuropathy	5	1	2	1	0	3.7625	1	962.129	0	1	88	25.1	1	0	2	0	0	0		0.993279	118	76		7	27	1	1	1	1	1	1	1	0	1	1	0	0	0	0	0	1	1	0	0	0	0	0
737	E1122	Type 2 diabetes mellitus with diabetic chronic kidney disease	9	1	2	0	0	2.90347	1	18.9937	0	1	88	24.9	1	0	2	0	0	0	16.7424	0.999428	110	50		12		1	0	1	0	0	0	1	0	0	0	0	0	0	0	0	0	0	0	0	0	0	0
2454	E119	Type 2 diabetes mellitus without complications	0	0	2	1	0	3.76389	0			1	75	25.2	2	0	4	0	0	0	4.17361	0.783315	115	88		8	25	1	0	1	0	0	0	0	0	0	0	0	0	0	0	0	0	0	0	0	0	0	0
7162	E119	Type 2 diabetes mellitus without complications	0	0	2	0	0	7.21042	0			1	54	30.7	2	1	2	0	0	0	5.75972	0.8405	107	59		3		1	1	0	0	1	1	1	0	0	0	0	0	0	0	0	1	1	0	0	1	0	0
2455	E1165	Type 2 diabetes mellitus with hyperglycemia	1	1	2	1	0	3.76389	1	66.4153	0	2	55	22.4	1	0	2	0	0	0	59.0715	1.05507	106	70		13	36	1	0	0	0	0	1	1	0	0	0	0	0	1	1	0	1	0	0	0	0	0	0
3547	E1122	Type 2 diabetes mellitus with diabetic chronic kidney disease	9	1	2	0	0	4.43958	1	218.216	0	2	55	23.1	1	0	2	0	0	0	179.921	1.08404	112	79		9		1	1	0	0	1	0	0	0	1	0	0	0	0	0	0	0	1	1	0	0	0	0
2456	E1140	Type 2 diabetes mellitus with diabetic neuropathy, unspecified	7	1	2	1	0	3.76458	1			1	50	40.6	1	1	1	0	0	0	3.02222	1.10228	100	50		5		1	1	0	0	1	1	1	0	1	0	0	0	0	0	0	1	1	1	0	0	0	0
6364	E1165	Type 2 diabetes mellitus with hyperglycemia	1	1	2	0	0	6.51111	1			1	60	24.3	1	0	2	0	0	0	42.6806	1.06803			3	4	58	1	0	0	0	0	1	0	0	0	0	0	0	0	0	0	0	0	0	0	0	0	0
2461	E119	Type 2 diabetes mellitus without complications	0	0	2	1	0	3.76528	0	4.78611	1	1	66	27.6	1	0	2	0	0	0		1.0363	120	60	4	8	54	1	1	0	0	1	1	1	0	1	1	0	0	0	0	0	1	1	1	0	0	0	0
10147	E1122	Type 2 diabetes mellitus with diabetic chronic kidney disease	9	1	2	0	0	14.766	1			1	66	27.6	1	0	2	1	0	1	135.649	1.04962	104	68		8		1	1	0	0	1	1	0	0	0	0	0	0	0	0	0	0	0	0	0	0	0	0
2463	E119	Type 2 diabetes mellitus without complications	0	0	2	1	0	3.76528	0	26.5694	0	1	83	25.1	2	0	1	0	0	0	6.25625	0.768228	106	51	2	6	50	0	0	0	0	0	1	0	0	0	1	0	0	0	0	0	1	0	0	0	0	0	0
5756	E1122	Type 2 diabetes mellitus with diabetic chronic kidney disease	9	1	2	0	0	5.86181	1			1	73	30.1	1	1	1	0	1	0	3.96944	1.01482				9		0	1	0	0	1	0	1	0	0	0	0	0	0	0	0	0	1	0	0	0	0	0
2467	E1165	Type 2 diabetes mellitus with hyperglycemia	1	1	2	1	0	3.76667	1			1	81	35.6	1	1	2	0	0	0	1069.01	1.01213	124	45	2	5	39	0	1	0	0	1	1	1	0	0	0	0	0	0	0	0	1	0	0	0	0	0	0
11060	E1122	Type 2 diabetes mellitus with diabetic chronic kidney disease	9	1	2	0	0	24.8674	0			1	91	32	2	1	2	0	0	0	103.784	0.766019	108	65		9		1	0	0	0	0	0	1	0	0	0	0	0	0	0	0	0	0	0	0	0	0	0
2474	E119	Type 2 diabetes mellitus without complications	0	0	2	1	0	3.76944	1			1	73	30.3	1	1	2	0	0	0		1.01116	111	51		7		0	1	1	1	1	1	1	0	1	1	0	0	0	0	0	1	1	1	0	0	0	0
2349	E1122	Type 2 diabetes mellitus with diabetic chronic kidney disease	9	1	2	0	0	3.72917	0			1	73	41.6	2	1	1	0	0	0	2.48333	0.79571				8		0	0	0	0	0	0	1	0	0	0	0	0	0	0	0	0	0	0	0	1	0	0
2479	E1122	Type 2 diabetes mellitus with diabetic chronic kidney disease	9	1	2	1	0	3.77153	0			1	64	34.9	1	1	2	0	0	0	3.88056	1.0339	135	84		11		1	1	1	0	1	1	1	1	1	1	0	0	0	0	0	0	1	1	0	1	0	0
4594	E119	Type 2 diabetes mellitus without complications	0	0	2	0	1	4.94375	0			1	64	34.9	1	1	2	0	0	0	13.5549	1.05449	101	60		5	11	1	0	1	0	1	0	1	0	0	0	0	0	0	0	0	0	0	0	0	0	0	0
2481	E1122	Type 2 diabetes mellitus with diabetic chronic kidney disease	9	1	2	1	0	3.77292	1	474.147	0	1	75	21.3	1	0	2	0	0	0		1.02123				9		1	0	1	0	0	0	1	0	1	1	0	0	0	0	0	0	0	0	0	0	0	0
10882	E1140	Type 2 diabetes mellitus with diabetic neuropathy, unspecified	7	1	2	0	0	21.7563	0			1	65	38.2	1	1	1	0	0	0	4.00208	1.04437	109	46		6		1	1	0	1	1	1	1	0	1	0	0	0	0	0	0	1	1	1	0	1	0	0
2483	E1165	Type 2 diabetes mellitus with hyperglycemia	1	1	2	1	0	3.77431	1			2	69	71.9	2	1	1	0	0	0	1305.72	0.805182	102	68		7		0	0	1	0	1	1	1	0	0	0	0	0	0	0	0	1	0	0	0	1	0	0
585	E119	Type 2 diabetes mellitus without complications	0	0	2	0	0	2.85694	0	35.2667	0	2	68	32.5	1	1	2	0	0	0		1.0456	104	54	6	11	43	1	0	0	0	0	1	1	0	0	0	0	0	0	0	0	1	0	0	0	1	0	0
2485	E119	Type 2 diabetes mellitus without complications	0	0	2	1	0	3.77569	0			1	55	45	2	1	2	0	0	0		0.813845	101	56		4		1	0	0	0	0	1	1	0	0	0	0	0	0	0	0	1	0	0	0	0	0	0
11253	E119	Type 2 diabetes mellitus without complications	0	0	2	0	0	31.966	0			1	76	39.9	2	1	4	0	0	0		0.784151	100	60		7	59	1	1	1	0	1	1	1	0	0	1	0	0	0	0	0	0	1	0	0	1	0	0
2487	E1122	Type 2 diabetes mellitus with diabetic chronic kidney disease	9	1	2	1	0	3.77639	1			1	58	46.1	1	1	3	0	0	0		1.04794	102	68		9		1	1	1	0	1	1	1	0	0	0	0	0	0	0	0	1	0	0	0	0	0	0
5254	E119	Type 2 diabetes mellitus without complications	0	0	2	0	0	5.57639	0	375.185	0	1	58	46.1	1	1	3	0	0	0		1.07316	119	55		8		0	1	1	0	1	1	0	0	0	0	0	0	0	0	0	1	1	0	0	0	0	0
2491	E1121	Type 2 diabetes mellitus with diabetic nephropathy	8	1	2	1	0	3.77708	1	206.147	0	1	74	43.1	1	1	2	0	0	0	206.793	1.02806	116	70		7		1	0	1	0	0	1	1	0	0	0	0	0	0	0	0	1	0	0	0	0	0	0
7774	E1140	Type 2 diabetes mellitus with diabetic neuropathy, unspecified	7	1	2	0	0	7.9875	1	39.3597	0	1	74	42.9	1	1	2	0	0	0		1.01087	100	50	4	8	60	1	0	0	0	0	1	0	0	0	0	0	0	0	0	0	0	0	0	0	0	0	0
2496	E1122	Type 2 diabetes mellitus with diabetic chronic kidney disease	9	1	2	1	0	3.77847	0			1	68	40.2	1	1	2	0	0	0		1.02714	108	76		9		1	0	1	0	0	1	1	0	0	0	0	0	0	0	0	0	0	0	0	0	0	0
3764	E1151	Type 2 diabetes mellitus with diabetic peripheral angiopathy without gangrene	6	1	2	0	0	4.58819	1			1	57	28	1	0	1	0	0	0	24.6549	1.07853	110	72		6		0	0	0	0	1	0	0	0	0	0	0	0	0	0	0	0	0	0	0	0	0	0
2497	E1122	Type 2 diabetes mellitus with diabetic chronic kidney disease	9	1	2	1	0	3.77917	1	1097.07	0	2	86	35.3	2	1	4	0	0	0		0.761349	108	60		11		1	1	1	0	1	1	1	0	1	1	0	0	0	0	0	0	1	1	0	0	0	0
8607	E1165	Type 2 diabetes mellitus with hyperglycemia	1	1	2	0	0	9.58958	0			2	54	28.9	2	0	1	0	0	0	18.6951	0.827325	142	68		4		1	0	0	0	1	1	0	0	0	1	0	0	0	0	0	1	0	0	0	1	0	0
2500	E11649	Type 2 diabetes mellitus with hypoglycemia without coma	2	1	2	1	0	3.77986	0			1	59	26.9	2	0	3	0	0	0		0.814513	110	60		4		0	0	0	0	0	1	1	0	0	0	0	0	0	0	0	1	0	0	0	1	0	0
8012	E1142	Type 2 diabetes mellitus with diabetic polyneuropathy	5	1	2	0	0	8.50208	1			2	85	23.7	1	0	3	1	0	0	55.7715	1.00413	101	60		7		0	1	0	1	1	1	1	0	1	1	0	0	0	0	0	1	1	1	0	0	0	0
2501	E1121	Type 2 diabetes mellitus with diabetic nephropathy	8	1	2	1	0	3.77986	1			1	62	31.4	1	1	2	0	0	0	5.20069	1.06027				7		1	1	0	0	1	0	0	0	0	0	0	0	0	0	0	0	1	0	0	1	0	0
3968	E1152	Type 2 diabetes mellitus with diabetic peripheral angiopathy with gangrene	6	1	2	0	0	4.67083	1	582.092	0	1	62	31.1	1	1	2	0	0	0	275.743	1.06031				15		1	0	1	0	0	1	1	0	1	0	0	0	0	0	0	0	0	0	0	0	0	0
2502	E1142	Type 2 diabetes mellitus with diabetic polyneuropathy	5	1	2	1	0	3.78056	0			1	70	35.3	2	1	4	0	0	0		0.790412	108	74		6		1	0	1	0	0	1	0	0	0	0	0	0	0	0	0	1	0	0	0	0	0	0
848	E1165	Type 2 diabetes mellitus with hyperglycemia	1	1	2	0	0	2.93819	0	790.319	0	1	59	24.1	2	0	3	0	0	0	44.0507	0.807771				7		1	0	0	0	0	0	1	1	0	0	0	0	0	0	0	0	0	0	0	0	0	0
2503	E1122	Type 2 diabetes mellitus with diabetic chronic kidney disease	9	1	2	1	0	3.78056	1	23.1458	0	1	72	37.1	2	1	1	0	0	0		0.795267	100	70		15		1	0	0	0	0	1	1	0	0	1	0	0	0	0	0	0	0	0	0	0	0	0
1860	E1122	Type 2 diabetes mellitus with diabetic chronic kidney disease	9	1	2	0	0	3.55556	0	259.074	0	1	72	25.8	1	0	2	0	0	0	9.62222	1.03479	100	69		10		1	0	0	0	0	0	1	0	0	0	0	0	0	0	0	0	0	0	0	1	0	0
2505	E119	Type 2 diabetes mellitus without complications	0	0	2	1	0	3.78125	0			1	32	24.4	2	0	2	0	0	0		0.887062	154	67		1		1	0	0	0	0	0	0	0	0	0	0	0	0	0	0	0	0	0	0	1	0	0
2874	E119	Type 2 diabetes mellitus without complications	0	0	2	0	0	3.92361	1			1	33	51.9	2	1	2	0	0	0	189.46	0.8906	102	38		2		0	0	0	0	0	1	0	0	0	0	0	0	1	0	0	1	0	0	0	0	0	0
2507	E1122	Type 2 diabetes mellitus with diabetic chronic kidney disease	9	1	2	1	0	3.78264	1			1	80	31.6	1	1	4	0	0	0		1.0099	139	51		9		1	1	1	0	1	0	0	0	1	1	0	0	0	0	0	0	1	0	0	0	0	0
9748	E1122	Type 2 diabetes mellitus with diabetic chronic kidney disease	9	1	2	0	0	12.834	1			1	48	24.9	1	0	1	0	0	0	291.384	1.10925	111	50		6		0	0	0	0	0	0	0	0	0	0	0	0	0	0	0	0	0	0	0	0	0	0
2511	E119	Type 2 diabetes mellitus without complications	0	0	2	1	0	3.78403	1			2	64	24.7	1	0	2	0	1	0	923.983	1.05671				9		0	1	0	0	1	1	0	0	0	0	0	0	0	0	0	1	0	0	0	0	0	0
7345	E1140	Type 2 diabetes mellitus with diabetic neuropathy, unspecified	7	1	2	0	0	7.57292	1			2	54	41.2	1	1	1	0	0	1	20.8444	1.08905	100	57		7	32	1	0	0	0	0	1	1	0	0	0	0	0	0	0	0	1	0	0	0	0	0	0
2514	E1121	Type 2 diabetes mellitus with diabetic nephropathy	8	1	2	1	0	3.78403	1	600.492	0	2	76	29.9	2	1	4	0	0	0		0.776156	141	80		11		0	1	1	1	1	1	1	1	1	1	0	0	0	0	0	0	1	1	0	0	0	0
375	E119	Type 2 diabetes mellitus without complications	0	0	2	0	0	2.79444	0			2	36	83.7	1	1	1	0	1	0	3.44097	1.16795	100	62		1		1	0	0	0	0	1	1	0	0	0	0	0	0	0	0	1	0	0	0	0	0	0
2515	E119	Type 2 diabetes mellitus without complications	0	0	2	1	0	3.78472	0			2	40	38.3	1	1	2	0	0	0	1002.8	1.11058	105	45		4		1	0	0	0	0	1	0	0	0	0	0	0	0	0	0	1	0	0	0	0	0	0
8508	E1165	Type 2 diabetes mellitus with hyperglycemia	1	1	2	0	0	9.26042	0			2	50	20.7	1	0	3	0	0	0	2.80903	1.10095	105	47		3		0	0	0	0	0	1	0	0	0	0	0	0	0	0	0	1	0	0	0	0	0	0
2524	E1122	Type 2 diabetes mellitus with diabetic chronic kidney disease	9	1	2	1	0	3.7875	1			1	70	27.9	2	0	2	0	0	0	1214.87	0.800748	100	56		11		1	1	1	0	1	1	1	0	1	1	0	0	0	0	0	0	1	1	0	0	0	0
10435	E119	Type 2 diabetes mellitus without complications	0	0	2	0	0	16.7375	0			1	70	28	2	0	2	0	0	0		0.802884				5		1	0	0	0	0	1	1	0	0	0	0	0	0	0	0	1	0	0	0	0	0	0
2525	E119	Type 2 diabetes mellitus without complications	0	0	2	1	0	3.78819	1	1115.16	0	1	64	37.4	1	1	2	0	0	0		1.03613				6		0	0	1	0	1	1	1	0	0	1	0	0	0	0	1	1	0	0	0	0	0	0
10092	E119	Type 2 diabetes mellitus without complications	0	0	2	0	0	14.4667	0			1	53	26.1	1	0	1	0	1	1	12.7285	1.09019				4		0	0	0	0	0	1	0	0	0	0	0	0	0	0	0	1	0	0	0	0	0	0
2526	E1122	Type 2 diabetes mellitus with diabetic chronic kidney disease	9	1	2	1	0	3.78819	1	50.0438	0	1	80	24.3	1	0	2	0	0	0	39.8069	1.00157	128	78		9		1	1	1	0	1	1	1	1	0	0	0	0	0	0	0	0	1	0	0	0	0	0
498	E1122	Type 2 diabetes mellitus with diabetic chronic kidney disease	9	1	2	0	0	2.83472	0			1	80	24.3	1	0	2	0	0	0	14.8028	1.01431	134	72		12	42	1	1	1	0	1	0	1	0	1	0	0	0	0	0	0	0	1	1	0	0	0	0
2527	E119	Type 2 diabetes mellitus without complications	0	0	2	1	0	3.78958	0			2	47	31.2	1	1	1	1	1	0		1.07873	116	54		3		1	0	0	0	0	1	1	0	0	0	0	0	0	0	0	1	0	0	0	0	0	0
9031	E1151	Type 2 diabetes mellitus with diabetic peripheral angiopathy without gangrene	6	1	2	0	0	10.5646	0			2	47	31.5	1	1	1	0	0	0	6.81597	1.10173	126	80		6		1	0	0	0	0	1	1	0	1	1	0	0	0	0	0	1	0	1	0	0	0	0
2537	E119	Type 2 diabetes mellitus without complications	0	0	2	1	0	3.79375	1	781.552	0	1	63	21.7	1	0	1	0	0	1		1.04981	106	52		6		1	1	0	0	1	1	1	0	1	0	0	0	0	0	0	1	0	0	0	0	0	0
233	E119	Type 2 diabetes mellitus without complications	0	0	2	0	0	2.7375	0			1	84	27.5	2	0	2	0	0	0	8.54931	0.772129				6		0	0	0	0	0	1	1	0	0	0	0	0	0	0	0	1	0	0	0	0	0	0
2538	E1122	Type 2 diabetes mellitus with diabetic chronic kidney disease	9	1	2	1	0	3.79444	1			1	42	29.9	1	1	2	0	0	0	2.95486	1.11013				5		0	0	0	0	0	0	1	0	0	0	0	0	0	0	0	0	0	0	0	0	0	0
9871	E1122	Type 2 diabetes mellitus with diabetic chronic kidney disease	9	1	2	0	0	13.4028	0			2	78	33.8	2	1	1	0	0	0		0.786931	100	69		10		0	1	1	0	1	0	1	0	0	0	0	0	0	0	0	0	1	0	0	0	0	0
2543	E1122	Type 2 diabetes mellitus with diabetic chronic kidney disease	9	1	2	1	0	3.79583	1	527.663	0	2	68	18.3	1	0	2	0	1	0	310.327	1.03247	118	67	2	10	82	1	1	0	0	1	1	0	0	1	0	0	0	0	0	0	0	0	1	0	0	0	0
5836	E1140	Type 2 diabetes mellitus with diabetic neuropathy, unspecified	7	1	2	0	0	5.91042	1			2	68	28.7	2	0	1	0	0	0		0.787531	100	56		9		1	1	0	0	1	1	1	0	1	1	0	0	0	0	0	0	1	1	0	1	0	0
2549	E119	Type 2 diabetes mellitus without complications	0	0	2	1	0	3.79722	0				58		2			0	0	0	4.79028	0.829483	130	82	3	5	33	1	0	1	0	0	1	0	0	0	0	0	0	0	0	0	1	0	0	0	0	0	0
103	E1122	Type 2 diabetes mellitus with diabetic chronic kidney disease	9	1	2	0	0	2.65417	0	276.192	0	1	69	27.4	1	0	2	0	0	0		1.01909				10		1	1	1	0	1	1	1	0	0	0	0	0	0	0	0	0	1	0	0	0	0	0
2550	E119	Type 2 diabetes mellitus without complications	0	0	2	1	0	3.79722	1	250.888	0	1	56	34.2	1	1	1	0	0	0	26.5757	1.08171	145	50		10	40	1	1	0	0	1	1	1	0	1	0	0	0	0	0	0	0	1	1	0	0	0	0
4387	E119	Type 2 diabetes mellitus without complications	0	0	2	0	0	4.84167	1			1	56	34.2	1	1	1	1	0	0	706.101	1.07989	149	86	3	4	25	1	1	0	1	1	1	1	0	1	0	0	0	0	0	0	1	1	1	0	0	0	0
2552	E119	Type 2 diabetes mellitus without complications	0	0	2	1	0	3.79792	1			1	72	32.1	1	1	2	0	0	0		1.02429	163	82		10		1	1	1	1	1	1	1	1	1	1	0	0	0	0	0	0	1	1	0	0	0	0
4201	E119	Type 2 diabetes mellitus without complications	0	0	2	0	0	4.76528	0			1	72	31.3	1	1	2	1	0	0	3.14514	1.03323				6		1	0	0	0	0	1	0	0	0	0	0	0	0	0	0	1	0	0	0	0	0	0
2554	E1140	Type 2 diabetes mellitus with diabetic neuropathy, unspecified	7	1	2	1	0	3.79792	1			1	47	51.7	2	1	2	0	0	0		0.834479	100	70		8		0	0	0	0	0	1	1	0	0	0	0	0	0	0	0	1	0	0	0	1	0	0
3127	E119	Type 2 diabetes mellitus without complications	0	0	2	0	0	4.04931	0			2	62	37.4	1	1	1	0	0	0	12.9868	1.06256			6	4	94	1	1	0	1	1	1	1	0	0	0	0	0	0	0	0	1	1	0	0	0	0	0
2555	E1121	Type 2 diabetes mellitus with diabetic nephropathy	8	1	2	1	0	3.79861	1	278.962	0	1	76	27.8	1	0	3	1	0	0		1.01675	133	81		9		0	1	0	0	1	0	1	0	1	1	0	0	0	0	0	0	1	0	0	0	0	0
7126	E1122	Type 2 diabetes mellitus with diabetic chronic kidney disease	9	1	2	0	0	7.14653	1			1	65	27.9	2	0	1	0	0	0		0.793425	115	54		9		0	1	0	0	1	0	1	0	0	0	0	0	0	0	0	0	0	0	0	0	0	0
2556	E1142	Type 2 diabetes mellitus with diabetic polyneuropathy	5	1	2	1	0	3.79861	1			1	48	34.3	2	1	4	0	0	0		0.832598	155	62		7		0	1	1	0	1	1	1	0	1	0	0	0	0	0	0	0	0	1	0	0	0	0
5456	E1165	Type 2 diabetes mellitus with hyperglycemia	1	1	2	0	0	5.69792	1			2	52	20.1	2	0	1	0	0	0	110.613	0.845284	108	60		4	60	1	0	0	0	0	1	0	0	0	0	0	0	0	0	0	1	0	0	0	0	0	0
2558	E119	Type 2 diabetes mellitus without complications	0	0	2	1	0	3.79861	0			1	76	25.4	1	0	2	0	0	0		1.01752	134	61		8	48	1	1	0	0	1	1	1	0	1	0	0	0	0	0	0	0	1	1	0	0	0	0
2850	E119	Type 2 diabetes mellitus without complications	0	0	2	0	0	3.91111	1			1	76	25	1	0	2	0	1	0	65.3306	1.02422				8	44	1	0	1	0	1	0	1	0	1	0	0	0	0	0	1	0	0	1	0	0	0	0
2562	E1142	Type 2 diabetes mellitus with diabetic polyneuropathy	5	1	2	1	0	3.80208	1			2	69	24.5	2	0	1	0	0	0		0.787551	157	83		8		0	1	1	1	1	1	1	0	1	1	0	0	0	0	0	1	1	0	0	1	0	0
5050	E11649	Type 2 diabetes mellitus with hypoglycemia without coma	2	1	2	0	0	5.35069	0			2	80	36.6	2	1	2	0	0	0	3.66111	0.783972	101	32		8		0	0	0	0	0	1	1	0	0	0	0	0	0	0	0	1	0	0	0	1	0	0
2565	E119	Type 2 diabetes mellitus without complications	0	0	2	1	0	3.80347	0			2	31	36.4	2	1	2	0	0	0		0.897828	123	94		2		1	0	0	0	1	1	0	0	0	0	0	0	0	0	0	1	0	0	0	0	0	0
9808	E119	Type 2 diabetes mellitus without complications	0	0	2	0	0	13.0056	0			2	22	37.7	2	1	1	0	0	0	287.716	0.982682	108	61		1		1	0	0	0	0	1	0	0	0	0	0	0	0	0	0	1	0	0	0	0	0	0
2566	E119	Type 2 diabetes mellitus without complications	0	0	2	1	0	3.80417	1			2	69	30.7	2	1	1	0	0	0		0.794612	116	62		8		0	1	0	0	1	1	1	0	1	0	0	0	0	0	0	1	0	1	0	0	0	0
6492	E11649	Type 2 diabetes mellitus with hypoglycemia without coma	2	1	2	0	1	6.62014	1	114.006	0	2	59	35.4	1	1	1	0	0	0	114.183	1.07131	100	55	2	4	24	1	0	0	0	0	0	0	0	1	0	0	0	0	0	0	0	0	0	0	1	0	0
2567	E119	Type 2 diabetes mellitus without complications	0	0	2	1	0	3.80417	0			2	70		2		2	0	0	0	2.97083	0.803025	106	76	2	6	39	1	0	0	0	0	1	0	0	1	0	0	0	0	0	0	1	0	1	0	1	0	0
105	E1121	Type 2 diabetes mellitus with diabetic nephropathy	8	1	2	0	0	2.65556	1	1230.16	0	1	58	33.9	1	1	2	0	0	0	960.863	1.07352	110	60		7		1	0	1	0	1	1	1	1	0	0	0	0	0	0	0	1	0	0	0	0	0	0
2569	E119	Type 2 diabetes mellitus without complications	0	0	2	1	0	3.80486	0			1	80	37.5	2	1	4	0	0	0	4.82083	0.783075	108	60		9	38	1	1	1	0	1	1	1	0	0	0	0	0	0	0	0	1	1	0	0	0	0	0
2898	E119	Type 2 diabetes mellitus without complications	0	0	2	0	0	3.93403	0			1	69	24.7	2	0	3	0	0	0	2.55417	0.804132	111	55		4		1	1	0	0	1	0	0	0	0	0	0	0	0	0	0	0	1	0	0	0	0	0
2571	E119	Type 2 diabetes mellitus without complications	0	0	2	1	0	3.80486	0			1	79	36.4	1	1	2	1	0	0	5.5625	1.00848				9	35	1	1	1	0	1	1	1	0	1	1	0	0	0	0	0	0	1	1	0	0	0	0
4628	E1142	Type 2 diabetes mellitus with diabetic polyneuropathy	5	1	2	0	0	4.95833	0			1	68	25.5	1	0	1	0	0	0	6.90069	1.04353	105	71	2	10	47	0	0	0	0	0	1	1	0	0	1	0	0	0	0	0	1	0	0	0	0	0	0
2572	E1121	Type 2 diabetes mellitus with diabetic nephropathy	8	1	2	1	0	3.80556	1			2	24	36.7	1	1	1	0	0	0		1.21517				3		0	0	0	0	0	1	1	0	0	0	0	0	0	0	0	1	0	0	0	0	0	0
10117	E119	Type 2 diabetes mellitus without complications	0	0	2	0	0	14.6271	1			2	66	35.9	2	1	4	0	0	0	328.008	0.81096				5	57	1	1	0	0	1	1	1	0	0	0	0	0	0	0	0	1	0	0	1	0	0	0
2575	E119	Type 2 diabetes mellitus without complications	0	0	2	1	0	3.80625	0	321.887	0	1	62	33.2	1	1	1	0	0	0		1.06087				10		1	0	0	0	0	1	0	0	0	0	0	0	0	0	0	1	0	0	0	0	0	0
[truncated: 7,141 more rows]
[truncated: 21 more columns]
