# Supplementary material for: Effect of echocardiography on prognosis in patients with type 2 diabetes mellitus
Source: PLoS One. 2025 Mar 19;20(3):e0318153. doi: 10.1371/journal.pone.0318153 (PMC11922201; doi:10.1371/journal.pone.0318153)
Supplement: S2 Data — (XLS) [file pone.0318153.s002.xls]

## Sheet: Sheet1
icd_code	diabetes mellitus type	Nine complications of diabetes mellitus	Complications of T2DM	Diabetes type 1, type 2 and type 3 drug-induced type	echocardiography	ICU readmission	los	Readmission	Survival time	DEATH	RACE	Age	BMI	SEX	obesity	Marital status	family history	drinking	smokintg	duration	eGFR	SBP	DBP	SOFA2057	CCI13133	APSIII4765	surgery8168	coronTary_heart_disease	heart_failure	arrhythmia	heart_disease	hypertension	hyperlipidaemia	cardiomyopathy	myocardial_infarction	atherosclerosis	tuberculosis	hepatitis_b	epilepsy	cerebrovascular_disease	parkinsons_disease	hypertension	coronTary_heart_disease	myocardial_infarction	cerebral_hemorrhage	thyroid_diseases	kidney_calculi	chronic_gastritis	fracture
E1121	Type 2 diabetes mellitus with diabetic nephropathy	8	1	2	1	0	2.03542	0	771.402	0	2	73	33.6	2	1	2	0	0	0		0.787314	109	53		10		0	1	1	0	1	0	1	0	1	1	0	0	0	0	0	0	1	1	0	0	0	0	0
E119	Type 2 diabetes mellitus without complications	0	0	2	1	0	2.09792	1			1	68	34.2	2	1	1	0	0	0	408.587	0.800534	128	82		6		1	0	0	0	0	0	1	0	0	0	0	0	0	0	0	0	0	0	0	0	0	0	0
E119	Type 2 diabetes mellitus without complications	0	0	2	0	0	2.1125	0			1	53	45.5	1	1	1	0	0	0	2.81042	1.08983	110	56	2	4	44	0	0	0	0	0	1	1	0	0	0	0	0	0	0	0	1	0	0	0	0	0	0	0
E119	Type 2 diabetes mellitus without complications	0	0	2	1	0	2.19722	0	46.1479	0	2	65	26.9	2	0	4	0	0	0		0.792827	102	70		7		0	1	0	0	1	1	1	0	1	1	0	0	0	0	0	0	0	0	0	0	0	0	0
E119	Type 2 diabetes mellitus without complications	0	0	2	0	0	2.26944	0			1	76	30.1	1	1	2	0	0	0		1.0175	120	62		7		1	0	0	0	0	1	1	0	0	1	0	0	0	0	0	1	0	0	0	0	0	0	0
E119	Type 2 diabetes mellitus without complications	0	0	2	0	0	2.28889	0	15.0875	1	1	66	30.5	1	1	2	0	0	0		1.04311	106	64	3	8	96	1	1	1	0	1	1	0	0	0	1	0	0	0	0	0	0	1	0	0	0	0	0	0
E1122	Type 2 diabetes mellitus with diabetic chronic kidney disease	9	1	2	0	0	2.41389	1	318.774	0	1	72	29.2	1	0	2	0	0	0		1.03349				14		1	0	0	0	0	1	1	0	0	0	0	0	0	0	0	0	0	0	0	1	0	0	0
E119	Type 2 diabetes mellitus without complications	0	0	2	0	0	2.48333	0	31.3076	1	1	69	25.9	1	0	2	0	1	0	31.3076	1.04197			11	9	135	1	1	0	0	1	1	0	0	0	0	0	0	0	0	0	1	1	0	0	0	0	0	0
E1140	Type 2 diabetes mellitus with diabetic neuropathy, unspecified	7	1	2	0	0	2.48403	0			1	45		1		2	0	0	0	10.6556	1.12239	116	56		4	34	1	0	0	0	0	1	0	0	0	0	0	0	0	0	0	1	0	0	0	0	0	0	0
E119	Type 2 diabetes mellitus without complications	0	0	2	1	0	2.49306	0			2	91	4649.4	2	1	4	0	0	0		0.764391	128	70		9	38	1	1	1	0	1	1	1	0	0	0	0	0	0	0	0	0	1	0	0	0	0	0	0
E119	Type 2 diabetes mellitus without complications	0	0	2	0	0	2.49722	1	196.248	0	2	70	29.1	2	0	1	0	0	0	75.9979	0.802722	114	48		8	44	1	1	1	0	1	0	1	1	1	0	0	0	0	0	0	0	0	1	0	0	0	0	0
E1140	Type 2 diabetes mellitus with diabetic neuropathy, unspecified	7	1	2	1	0	2.49931	0			1	50	40	1	1	1	0	0	0		1.09042	130	81		4		1	0	0	0	1	1	1	0	0	1	0	0	0	0	0	1	0	0	0	0	0	0	0
E119	Type 2 diabetes mellitus without complications	0	0	2	1	0	2.51042	1			1	60	38.7	1	1	1	0	0	0		1.06503				7		1	1	1	0	1	1	1	0	1	0	0	0	0	0	0	1	1	1	0	0	0	0	0
E119	Type 2 diabetes mellitus without complications	0	0	2	0	0	2.51389	1			1	67	34.4	2	1	2	0	0	0	411.087	0.808958	100	61		5		0	1	1	0	1	1	1	0	1	0	0	0	0	0	0	1	1	0	0	0	0	0	0
E1122	Type 2 diabetes mellitus with diabetic chronic kidney disease	9	1	2	0	0	2.52708	0				82	28.9	1	0	2	0	0	0	13.0333	1.00994				10	37	1	1	0	0	1	0	0	0	1	0	0	0	0	0	0	0	1	1	0	1	0	0	0
E1122	Type 2 diabetes mellitus with diabetic chronic kidney disease	9	1	2	1	0	2.52708	1			1	53	28	1	0	1	0	0	0		1.07537				6		1	0	0	0	0	1	1	0	0	0	0	0	0	0	0	0	0	0	0	0	0	0	0
E1122	Type 2 diabetes mellitus with diabetic chronic kidney disease	9	1	2	1	0	2.52986	1	134.249	0	1	87	21.6	1	0	2	0	0	0	134.842	0.999699	100	67		10	54	1	0	1	0	0	1	1	0	1	0	0	0	0	0	0	1	0	0	0	0	0	0	0
E119	Type 2 diabetes mellitus without complications	0	0	2	1	0	2.53333	1			2	58		2		1	0	0	0	21.8035	0.829175				4	55	1	1	0	0	1	1	0	0	1	0	0	0	1	0	0	0	0	1	0	0	0	0	0
E119	Type 2 diabetes mellitus without complications	0	0	2	0	0	2.53542	1			1	56	28.8	2	0	2	0	0	0	202.466	0.833173	116	82		7		1	1	0	0	1	1	1	0	0	0	0	0	0	0	0	1	1	0	0	0	0	0	0
E119	Type 2 diabetes mellitus without complications	0	0	2	1	0	2.53819	1	980.024	0	1	65	39.1	2	1	4	0	1	0		0.802936			3	7	49	1	0	1	0	1	1	1	0	0	0	0	0	0	0	0	1	0	0	0	1	0	0	0
E11649	Type 2 diabetes mellitus with hypoglycemia without coma	2	1	2	1	0	2.54028	0			2	74	30.9	2	1	4	0	0	0		0.784695	104	80		7	71	1	1	1	0	1	1	1	0	1	1	0	0	0	0	0	0	1	0	0	1	0	0	0
E119	Type 2 diabetes mellitus without complications	0	0	2	0	0	2.54583	0			1	86		2		4	0	0	0	4.19097	0.774152	109	61	3	6	49	0	0	0	0	0	1	1	0	0	0	0	0	0	0	0	1	0	0	0	1	0	0	0
E1122	Type 2 diabetes mellitus with diabetic chronic kidney disease	9	1	2	0	0	2.55417	0			1	67	51	1	1	2	0	0	0		1.0468				7	34	1	1	0	0	1	0	1	0	0	0	0	0	0	0	0	0	1	0	0	1	0	0	0
E119	Type 2 diabetes mellitus without complications	0	0	2	1	0	2.55764	0			1	59	32.8	1	1	2	0	0	0	14.0049	1.05932	123	78		6		1	1	0	0	1	1	1	0	1	1	0	0	0	0	0	1	1	1	0	0	0	0	0
E119	Type 2 diabetes mellitus without complications	0	0	2	0	0	2.55764	0			1	59		1		1	0	0	0	6.625	1.07007	100	50		4	27	1	1	0	0	1	0	1	1	0	0	0	0	0	0	0	0	1	0	0	0	0	0	0
E119	Type 2 diabetes mellitus without complications	0	0	2	0	0	2.55972	0			1	81	19.1	2	0	4	0	0	0	4.11042	0.782087	130	90		6		1	0	0	0	0	0	1	0	0	0	0	0	0	0	0	0	0	0	0	0	0	0	0
E119	Type 2 diabetes mellitus without complications	0	0	2	1	0	2.56806	0			1	82	26.4	2	0	4	0	0	0		0.7684	106	69		6	20	0	0	0	0	0	1	1	0	0	0	0	0	0	0	0	1	0	0	0	0	0	0	0
E1165	Type 2 diabetes mellitus with hyperglycemia	1	1	2	0	0	2.57153	0			1	67	41.5	1	1	2	0	0	0	8.72361	1.04726				4		0	0	0	0	0	1	1	0	0	0	0	0	0	0	0	1	0	0	0	0	0	0	0
E119	Type 2 diabetes mellitus without complications	0	0	2	1	0	2.57292	1			1	55	38.7	2	1	1	0	0	0	352.649	0.831252	152	79		4		0	0	0	0	0	1	0	0	0	0	0	0	0	0	0	1	0	0	0	0	0	0	0
E119	Type 2 diabetes mellitus without complications	0	0	2	0	0	2.575	0	10.2875	1	1	84	19.1	1	0	1	0	0	0	10.7118	1.00709	110	70		14		0	0	0	0	0	1	1	0	0	0	0	0	0	0	0	1	0	0	0	0	0	0	0
E119	Type 2 diabetes mellitus without complications	0	0	2	0	0	2.57569	0			1	63	24.4	1	0	2	0	0	0		1.05829				5	32	1	1	0	0	1	1	1	0	1	1	0	0	0	0	0	1	0	1	0	0	0	0	0
E119	Type 2 diabetes mellitus without complications	0	0	2	1	0	2.57917	1			2	51	24.8	2	0	1	0	0	0	193.533	0.844669	105	86		3		1	0	0	0	0	1	1	0	0	0	0	0	1	0	0	1	0	0	0	0	0	0	0
E119	Type 2 diabetes mellitus without complications	0	0	2	1	0	2.58056	1	468.242	0	2	73	41.6	2	1	1	0	0	0		0.782582	110	60		9		0	1	1	0	1	1	1	0	1	1	0	0	0	0	0	0	1	0	0	0	0	0	0
E119	Type 2 diabetes mellitus without complications	0	0	2	0	0	2.58194	0			2	71	29	1	0	2	0	0	0	4.60208	1.03689	103	46		6		1	1	0	0	1	1	1	0	1	0	0	0	0	0	0	1	1	1	0	0	0	0	0
E1142	Type 2 diabetes mellitus with diabetic polyneuropathy	5	1	2	1	1	2.58264	1			1	50		2		3	0	0	1	18.5632	0.851993	108	70	3	7	58	1	0	0	0	0	0	1	0	0	0	0	0	1	0	0	0	0	0	0	1	0	0	0
E119	Type 2 diabetes mellitus without complications	0	0	2	0	0	2.58472	0			1	91	30.9	2	1	4	0	0	0	8.73611	0.767158				7		1	1	1	0	1	0	1	0	0	0	0	0	0	0	0	0	1	0	0	1	0	0	0
E119	Type 2 diabetes mellitus without complications	0	0	2	0	0	2.58611	0				82	28.3	1	0	2	0	0	0	6.59792	1.01029	117	78	2	7	23	1	1	1	0	1	1	1	0	0	0	0	0	0	0	0	1	1	0	0	0	0	0	0
E119	Type 2 diabetes mellitus without complications	0	0	2	0	0	2.59028	1			2	72	24.8	1	0	2	0	0	0	105.172	1.03379	107	58		13		1	0	0	0	0	1	1	0	0	0	0	0	0	0	0	1	0	0	0	0	0	0	0
E119	Type 2 diabetes mellitus without complications	0	0	2	0	0	2.59375	0			1	62	25.1	1	0	2	0	0	0	5.70347	1.06142	110	70		5	28	1	1	0	0	1	1	1	0	1	0	0	0	0	0	0	1	1	1	0	0	0	0	0
E1165	Type 2 diabetes mellitus with hyperglycemia	1	1	2	0	0	2.59792	0				56	28.5	2	0	3	0	0	0	7.27986	0.835495	100	60		3	27	1	1	0	1	1	1	1	0	0	0	0	0	0	0	0	1	1	0	0	0	0	0	0
E1140	Type 2 diabetes mellitus with diabetic neuropathy, unspecified	7	1	2	1	0	2.59861	1			1	58	58	1	1	2	0	0	0		1.05508	112	43		10	27	0	0	0	0	0	0	1	0	0	0	0	0	0	0	0	0	0	0	1	1	0	0	0
E1122	Type 2 diabetes mellitus with diabetic chronic kidney disease	9	1	2	0	0	2.6	1			2	37	43.6	2	1	1	0	0	0	723.883	0.864298	110	58		7		1	1	1	0	1	1	1	0	1	0	0	0	0	0	0	0	0	1	0	0	0	0	0
E1165	Type 2 diabetes mellitus with hyperglycemia	1	1	2	0	0	2.6	1	66.0563	0	1	75		2		4	0	0	0	8.86875	0.792607	103	88		8	23	1	0	1	0	1	0	1	0	0	0	0	0	1	0	0	0	0	0	0	1	0	0	0
E1165	Type 2 diabetes mellitus with hyperglycemia	1	1	2	1	0	2.60069	1	14.2451	1	2	73	21.6	2	0	1	0	0	0		0.783546			2	9	78	1	1	1	0	1	1	1	0	0	1	0	0	0	0	0	1	1	0	0	0	0	0	0
E1121	Type 2 diabetes mellitus with diabetic nephropathy	8	1	2	1	0	2.60139	1			2	75	28	2	0	3	0	0	0		0.790205	100	60		9		0	0	0	0	0	1	1	0	0	0	0	0	0	0	1	0	0	0	0	1	0	0	0
E119	Type 2 diabetes mellitus without complications	0	0	2	0	0	2.60278	1			1	72	39.7	2	1	4	0	0	0	517.669	0.797803				7		0	0	0	0	0	1	1	0	0	0	0	0	0	0	0	1	0	0	0	1	0	0	0
E119	Type 2 diabetes mellitus without complications	0	0	2	0	1	2.60764	0			1	72	28.8	1	0	2	0	0	0	10.6146	1.03372				9	47	1	1	0	0	1	0	0	0	1	0	0	0	0	0	0	0	1	1	0	0	0	0	0
E119	Type 2 diabetes mellitus without complications	0	0	2	1	0	2.60764	1	1645.46	0	2	75	27.1	2	0	4	0	0	0		0.792141				8		1	1	0	0	1	0	1	0	0	1	0	0	0	0	0	0	1	0	0	1	0	0	0
E11649	Type 2 diabetes mellitus with hypoglycemia without coma	2	1	2	0	0	2.60764	0			1	74	33.2	2	1	2	0	0	0	4.91597	0.794431	100	70		6		0	1	0	0	1	0	1	0	0	0	0	0	1	0	0	0	1	0	0	1	0	0	0
E119	Type 2 diabetes mellitus without complications	0	0	2	1	0	2.60972	1			1	57	44	1	1	2	0	0	0		1.05157				14		1	1	1	1	1	1	1	0	0	0	0	1	0	0	0	0	1	0	0	0	0	0	0
E1122	Type 2 diabetes mellitus with diabetic chronic kidney disease	9	1	2	0	0	2.6125	0	9.30972	1		77	33.3	1	1	2	0	0	0		1.01814			2	11	88	1	1	1	0	1	0	1	1	1	1	0	0	1	0	0	0	1	1	0	0	1	0	0
E1165	Type 2 diabetes mellitus with hyperglycemia	1	1	2	1	0	2.61319	0			2	78	24.4	2	0	4	1	0	0		0.775918				7		0	0	0	0	0	1	1	0	0	0	0	0	0	0	0	1	0	0	0	0	0	0	0
E1140	Type 2 diabetes mellitus with diabetic neuropathy, unspecified	7	1	2	1	0	2.61458	1	104.531	0	1	72	27.5	2	0	4	0	0	0		0.787722	133	88		8		1	1	0	0	1	1	1	0	1	1	0	0	0	0	0	1	1	1	0	1	0	0	0
E1122	Type 2 diabetes mellitus with diabetic chronic kidney disease	9	1	2	1	0	2.61736	1	235.083	0	1	64	35.8	2	1	3	0	0	0		0.806571				11		0	1	1	0	1	1	1	0	1	1	0	0	0	0	0	0	1	1	0	1	0	0	0
E119	Type 2 diabetes mellitus without complications	0	0	2	0	0	2.61806	0	7.31597	0	1	91	23.3	1	0	4	0	0	0	4.06042	0.993176	110	64		6		0	1	0	0	1	1	1	0	1	0	0	0	0	0	0	1	1	1	0	0	0	0	0
E1122	Type 2 diabetes mellitus with diabetic chronic kidney disease	9	1	2	0	0	2.61875	1			1	66		1		2	0	1	0	131.875	1.05044	149	55	2	8	35	1	1	1	0	1	0	1	1	0	1	0	0	0	0	0	0	1	0	0	1	0	0	0
E119	Type 2 diabetes mellitus without complications	0	0	2	0	0	2.61944	1			1	42	42.8	2	1	1	0	0	0	58.0174	0.875535	110	60		2		1	0	0	0	0	0	0	0	0	0	0	0	0	0	0	0	0	0	0	0	0	0	0
E1165	Type 2 diabetes mellitus with hyperglycemia	1	1	2	0	0	2.61944	0			1	31	31.5	1	1	1	0	0	0		1.17881	100	70		1		1	0	0	0	0	0	1	0	0	0	0	0	0	0	0	0	0	0	0	0	0	0	0
E1165	Type 2 diabetes mellitus with hyperglycemia	1	1	2	1	0	2.62014	1			2	67	26.9	2	0	4	0	0	0		0.79643	100	62		6		0	0	0	0	0	1	1	0	0	0	0	0	0	0	0	1	0	0	0	0	0	0	0
E1165	Type 2 diabetes mellitus with hyperglycemia	1	1	2	0	0	2.62153	0			1	53	37.7	2	1	2	0	1	0	2.99444	0.823637				7		0	0	1	0	1	0	0	0	0	0	0	0	0	0	0	0	0	0	0	1	0	0	0
E119	Type 2 diabetes mellitus without complications	0	0	2	1	0	2.62222	1	62.2326	0	1	73	21.7	1	0	2	0	0	0		1.02961	100	65		11		1	0	0	0	0	1	1	0	0	0	0	0	0	0	0	1	0	0	0	0	0	0	0
E119	Type 2 diabetes mellitus without complications	0	0	2	0	0	2.62222	1			1	66	26.1	2	0	2	0	0	0	786.663	0.811774	103	55		7		1	0	1	0	1	1	1	0	0	0	0	0	0	0	0	0	0	0	0	0	0	0	0
E1142	Type 2 diabetes mellitus with diabetic polyneuropathy	5	1	2	0	0	2.62431	1	185.378	0	1	77	25.8	1	0	2	0	0	0	7.03056	1.02145	116	61		9		0	0	0	0	0	0	0	0	0	0	0	0	0	0	1	0	0	0	0	0	0	0	0
E1121	Type 2 diabetes mellitus with diabetic nephropathy	8	1	2	0	0	2.625	1			1	73	37.5	1	1	2	0	0	0	449.819	1.03138	155	77		9		0	1	1	0	1	0	1	0	0	0	0	0	0	0	0	0	1	0	0	0	0	0	0
E119	Type 2 diabetes mellitus without complications	0	0	2	0	0	2.625	1	340.608	0	1	71	41.3	2	1	2	0	0	1	176.326	0.801204			4	7	31	1	0	1	0	1	0	1	0	1	0	0	0	0	0	0	0	0	1	0	0	0	0	0
E119	Type 2 diabetes mellitus without complications	0	0	2	1	0	2.62569	0			1	55		1		3	0	1	0	10.4833	1.08276	110	84	8	6	44	1	0	0	0	0	1	1	0	0	0	0	0	1	0	0	1	0	0	0	0	0	0	0
E119	Type 2 diabetes mellitus without complications	0	0	2	0	0	2.62917	0			1	81	42.2	2	1	4	0	0	0	5.66597	0.78173				5		0	0	0	0	0	1	0	0	0	0	0	0	0	0	0	1	0	0	0	0	0	0	0
E119	Type 2 diabetes mellitus without complications	0	0	2	0	1	2.62986	1			2	62	9.4	2	0	2	0	0	0	30.7535	0.819976			4	12	4	1	0	1	0	1	0	0	0	0	0	0	0	0	0	0	0	0	0	0	0	0	0	0
E119	Type 2 diabetes mellitus without complications	0	0	2	0	0	2.62986	1			1	91		2		4	0	0	0	3.44167	0.766142	121	64		6	39	0	0	0	0	0	1	1	0	0	0	0	0	0	0	0	1	0	0	1	0	0	0	0
E119	Type 2 diabetes mellitus without complications	0	0	2	0	0	2.62986	0	12.8722	0	2	62	21	1	0	2	1	0	0	8.59444	1.06109	108	68		10		1	0	0	0	0	0	0	0	0	0	0	0	0	0	0	0	0	0	0	0	0	0	0
E1165	Type 2 diabetes mellitus with hyperglycemia	1	1	2	0	0	2.63056	1			2	62	36.5	1	1	1	0	0	0		1.06023	109	54	5	12	81	1	0	0	0	0	1	0	0	0	0	0	0	0	0	0	1	0	0	0	0	0	0	0
E1165	Type 2 diabetes mellitus with hyperglycemia	1	1	2	1	0	2.63264	0				45	45.3	1	1	1	0	1	1	9.50764	1.12113	130	72		3	39	0	1	0	0	1	0	0	0	0	0	0	0	0	0	0	0	1	0	0	0	0	0	0
E119	Type 2 diabetes mellitus without complications	0	0	2	1	0	2.63403	0			2	81	26.8	2	0	1	0	0	0	2.74306	0.781634	100	62		7		0	0	0	0	0	0	1	0	0	0	0	0	0	0	0	0	0	0	0	1	0	0	0
E119	Type 2 diabetes mellitus without complications	0	0	2	0	0	2.63472	0			1	84	28.5	2	0	1	0	0	0	4.62222	0.777727				6		1	0	0	0	0	1	1	1	0	0	0	0	0	0	0	1	0	0	0	0	0	0	0
E1165	Type 2 diabetes mellitus with hyperglycemia	1	1	2	1	0	2.63472	1			1	55	30.4	2	1	3	0	0	0	58.2417	0.835692	100	60	3	3	84	1	0	0	0	0	0	0	0	0	0	0	0	0	0	0	0	0	0	0	1	0	0	1
E11319	Type 2 diabetes mellitus with unspecified diabetic retinopathy without macular edema	4	1	2	0	0	2.63472	1	19.2264	1	2	64	34.5	2	1	2	0	0	0	19.6958	0.813996	108	60	4	10	53	1	0	0	0	0	0	0	0	1	0	0	0	0	0	0	0	0	1	0	0	0	0	0
E1165	Type 2 diabetes mellitus with hyperglycemia	1	1	2	0	0	2.63611	1			1	58	32.2	1	1	2	0	0	0	629.751	1.07378				6		1	1	1	0	1	0	1	0	1	0	0	0	0	0	0	0	0	1	0	1	0	0	0
E119	Type 2 diabetes mellitus without complications	0	0	2	0	0	2.63681	0			1	68		1		2	0	1	0	5.53611	1.04422	150	76	3	5	22	1	1	1	0	1	0	1	1	0	0	0	0	0	0	0	0	1	0	0	1	0	0	0
E1165	Type 2 diabetes mellitus with hyperglycemia	1	1	2	0	0	2.63889	1			2	44	51.6	1	1	2	0	0	0	107.046	1.09544	104	57		4		1	1	0	0	1	1	0	0	1	0	0	0	1	0	0	0	1	1	0	0	0	0	0
E1140	Type 2 diabetes mellitus with diabetic neuropathy, unspecified	7	1	2	0	0	2.63958	1			1	48	27.4	2	0	2	0	0	0		0.83455	103	74		6		1	0	0	0	0	0	0	0	0	0	0	0	1	0	0	0	0	0	0	0	0	0	0
E11319	Type 2 diabetes mellitus with unspecified diabetic retinopathy without macular edema	4	1	2	1	0	2.63958	1	101.188	0	1	71	25.2	1	0	2	0	0	0		1.02793	100	70		14		1	0	0	0	0	0	1	0	0	0	0	0	0	0	1	0	0	0	0	0	0	0	0
E119	Type 2 diabetes mellitus without complications	0	0	2	0	0	2.64028	0			1	66	31.6	2	1	3	0	0	0	3.46528	0.810929	122	60		4		1	0	0	0	0	0	0	0	0	0	0	0	0	0	0	0	0	0	0	1	0	0	0
E119	Type 2 diabetes mellitus without complications	0	0	2	0	0	2.64236	0				77	27.1	1	0		0	0	0	4.92083	1.02185	170	80		5	27	1	1	0	0	1	1	1	0	0	0	0	0	0	0	0	1	1	0	0	0	0	0	0
E11621	Type 2 diabetes mellitus with foot ulcer	3	1	2	1	0	2.64236	1			1	62	41.3	2	1	1	0	0	0		0.81197	115	61		6		1	1	1	0	1	0	1	0	0	0	0	0	0	0	0	0	1	0	0	0	0	0	0
E1165	Type 2 diabetes mellitus with hyperglycemia	1	1	2	1	0	2.64236	0	32.2576	0	1	72	32.6	1	1	2	0	0	0		1.01705	122	44		12		1	0	0	0	0	0	1	0	1	0	0	0	0	0	0	0	0	1	0	0	0	0	0
E1122	Type 2 diabetes mellitus with diabetic chronic kidney disease	9	1	2	0	0	2.64306	1	12.0611	1		76		1			0	0	0	12.0611	1.02529	118	84	4	10	84	1	0	1	0	0	0	1	0	0	0	0	0	0	0	0	0	0	0	0	0	0	0	0
E1165	Type 2 diabetes mellitus with hyperglycemia	1	1	2	0	1	2.64306	1			1	58		2		2	0	1	0	8.21181	0.829369	100	38	7	5	30	1	0	0	0	0	1	1	0	0	0	0	0	0	0	0	1	0	0	0	0	0	0	0
E1140	Type 2 diabetes mellitus with diabetic neuropathy, unspecified	7	1	2	0	0	2.64444	0			1	74	35.7	1	1	1	0	0	0	32.7729	1.02906			5	8	79	1	1	1	0	1	1	0	0	1	0	0	0	0	0	0	1	1	1	0	0	0	0	0
E119	Type 2 diabetes mellitus without complications	0	0	2	1	0	2.64444	0	1482.97	0	2	61	25	1	0	3	0	0	0		1.04849	120	70		7		1	1	1	0	1	1	1	1	1	1	0	0	0	0	0	1	1	1	0	0	0	0	0
E119	Type 2 diabetes mellitus without complications	0	0	2	0	0	2.64444	0			1	66	36.1	2	1	4	0	0	0	2.70903	0.80987	118	62		7		0	0	0	0	0	1	1	0	0	0	0	0	0	0	0	1	0	0	0	0	0	0	0
E1122	Type 2 diabetes mellitus with diabetic chronic kidney disease	9	1	2	0	1	2.64514	1	16.1924	1	1	82	27.7	1	0	2	0	0	0	16.8313	1.01073				9	48	1	1	1	0	1	1	1	1	0	0	0	0	0	0	0	1	1	0	0	0	0	0	0
E119	Type 2 diabetes mellitus without complications	0	0	2	0	0	2.64583	0			1	85	29.9	1	1	2	1	0	0	5.91042	1.00481			2	5	37	1	1	0	0	1	1	1	0	0	0	0	0	0	0	0	1	1	0	0	0	0	0	0
E119	Type 2 diabetes mellitus without complications	0	0	2	1	0	2.64583	0			2	73	19.2	2	0	2	0	0	0	6.44167	0.796416	106	62		6		1	0	0	0	0	1	1	0	0	0	0	0	0	0	0	1	0	0	0	0	0	0	0
E1121	Type 2 diabetes mellitus with diabetic nephropathy	8	1	2	1	0	2.64722	1	329.605	0	1	48	41	2	1	2	0	0	0		0.835647	100	58		8	33	0	1	1	0	1	1	1	0	1	0	0	0	0	0	0	0	0	1	0	0	0	0	0
E1140	Type 2 diabetes mellitus with diabetic neuropathy, unspecified	7	1	2	1	0	2.64722	1			1	64	45.4	2	1	1	0	0	0		0.799407	120	80		10		1	0	1	0	1	1	1	0	0	0	0	0	0	0	0	1	0	0	0	0	0	0	0
E1165	Type 2 diabetes mellitus with hyperglycemia	1	1	2	1	0	2.64792	0			2	57	26.4	2	0	2	0	0	0		0.813955				6		1	0	0	0	0	1	1	0	0	0	0	0	0	0	0	1	0	0	0	0	0	0	0
E119	Type 2 diabetes mellitus without complications	0	0	2	0	0	2.64792	1			1	51	35.7	1	1	2	0	1	0		1.09462	155	67		6		1	0	0	0	0	1	0	0	0	0	0	0	0	0	0	1	0	0	0	0	0	0	0
E119	Type 2 diabetes mellitus without complications	0	0	2	0	0	2.64861	0			1	59		1		1	0	0	0	5.63542	1.07124				3	27	1	0	0	0	0	0	1	0	0	0	0	0	0	0	0	0	0	0	0	0	0	0	0
E119	Type 2 diabetes mellitus without complications	0	0	2	1	0	2.64861	0			2	79	24.8	2	0	1	0	0	0		0.779913	101	85		5		1	0	0	0	0	1	1	0	0	0	0	0	0	0	0	1	0	0	0	0	0	0	0
E119	Type 2 diabetes mellitus without complications	0	0	2	0	0	2.64931	0			2	44	46.1	2	1	1	0	0	0	3.77292	0.871324	100	52		2		1	0	0	0	0	1	1	0	0	0	0	0	0	0	0	1	0	0	0	1	0	0	0
E1142	Type 2 diabetes mellitus with diabetic polyneuropathy	5	1	2	0	0	2.65069	0	310.061	0	1	69	10.5	2	0	2	0	0	0	2.68333	0.804544	106	50		8		1	0	0	0	0	0	0	0	0	0	0	0	0	0	0	0	0	0	0	0	0	0	0
E1122	Type 2 diabetes mellitus with diabetic chronic kidney disease	9	1	2	0	0	2.65208	0			1	69	39.2	1	1	4	0	0	0		1.03611	102	73		9	27	1	1	0	0	1	1	1	0	0	0	0	0	0	0	0	0	1	0	0	0	0	0	0
E119	Type 2 diabetes mellitus without complications	0	0	2	0	0	2.65208	0	353.407	0	2	71	22.3	1	0	2	0	0	0	12.1049	1.03643				8		1	0	0	0	0	1	0	0	0	0	0	1	0	0	0	1	0	0	0	0	0	0	0
E1122	Type 2 diabetes mellitus with diabetic chronic kidney disease	9	1	2	0	0	2.65417	0	276.192	0	1	69	27.4	1	0	2	0	0	0		1.01909				10		1	1	1	0	1	1	1	0	0	0	0	0	0	0	0	0	1	0	0	0	0	0	0
E119	Type 2 diabetes mellitus without complications	0	0	2	0	0	2.65486	0			1	47	64.4	2	1	2	0	0	0	25.1722	0.859305	100	66		3	35	1	0	1	0	0	1	0	0	0	0	0	0	0	0	0	1	0	0	0	0	0	0	0
E1121	Type 2 diabetes mellitus with diabetic nephropathy	8	1	2	0	0	2.65556	1	1230.16	0	1	58	33.9	1	1	2	0	0	0	960.863	1.07352	110	60		7		1	0	1	0	1	1	1	1	0	0	0	0	0	0	0	1	0	0	0	0	0	0	0
E11319	Type 2 diabetes mellitus with unspecified diabetic retinopathy without macular edema	4	1	2	1	0	2.65556	1	1259.26	0	1	91	23.4	2	0	4	0	0	0	950.021	0.766652	138	62		8		0	1	1	0	1	1	0	0	0	0	0	0	0	0	0	1	0	0	0	1	0	0	0
E119	Type 2 diabetes mellitus without complications	0	0	2	0	0	2.65556	0			1	76		2		1	0	0	0	7.55208	0.791831	101	76	2	7	42	1	0	0	0	0	1	1	0	0	0	0	0	1	0	0	1	0	0	0	0	0	0	0
E1122	Type 2 diabetes mellitus with diabetic chronic kidney disease	9	1	2	0	0	2.65625	0	3.25	1	1	71		1		2	0	0	0	3.84653	1.03784			4	10	71	1	0	1	0	0	1	0	0	1	0	0	0	0	0	0	1	0	1	0	0	0	0	0
E1122	Type 2 diabetes mellitus with diabetic chronic kidney disease	9	1	2	0	0	2.65694	1			1	91	23.5	1	0	2	0	0	0	39.7458	0.991895	100	59		8		0	0	0	0	0	1	1	0	0	0	0	0	0	0	0	0	0	0	0	0	0	0	0
E119	Type 2 diabetes mellitus without complications	0	0	2	1	0	2.65694	1	272.385	0	1	83	23.7	1	0	4	0	0	0		0.985222	109	98		7	55	1	1	1	0	1	1	1	1	1	1	0	0	0	0	0	0	1	1	0	0	0	0	0
E119	Type 2 diabetes mellitus without complications	0	0	2	1	0	2.65833	1			2	56	27.9	1	0	2	0	0	0	44.8687	1.07905	140	80		3	55	1	0	0	0	0	0	0	0	0	0	0	0	0	0	0	0	0	0	0	0	0	0	0
E119	Type 2 diabetes mellitus without complications	0	0	2	0	0	2.65833	1			1	60	39	1	1	1	0	0	0		1.06891	120	90		5		1	1	1	1	1	1	1	0	1	0	0	0	0	0	0	0	1	1	0	0	0	0	0
E119	Type 2 diabetes mellitus without complications	0	0	2	0	0	2.65833	0			1	55		2		2	0	0	0	4.02083	0.836404	104	50		3		1	0	0	0	0	1	0	0	0	0	0	0	0	0	0	1	0	0	0	1	0	0	0
E119	Type 2 diabetes mellitus without complications	0	0	2	0	0	2.65972	0			1	61	53	1	1	3	0	0	0	4.58403	1.06565				4		1	0	0	0	0	1	1	0	0	0	0	0	0	0	0	1	0	0	0	0	0	0	0
E1121	Type 2 diabetes mellitus with diabetic nephropathy	8	1	2	1	0	2.66042	1			1	55	32.4	1	1	1	0	0	0		1.06363				10	50	1	1	1	0	1	0	1	0	1	1	0	0	0	0	0	0	1	1	0	0	0	0	0
E119	Type 2 diabetes mellitus without complications	0	0	2	0	0	2.66111	0			1	71	37.6	2	1	2	0	0	0	5.71736	0.801266	102	60		5	34	1	1	0	0	1	0	1	0	0	0	0	0	0	0	0	0	1	0	0	0	0	0	0
E1165	Type 2 diabetes mellitus with hyperglycemia	1	1	2	0	0	2.6625	0				73	20.6	1	0	2	0	0	0	6.1	1.03215				5		1	1	0	0	1	1	1	0	0	0	0	0	0	0	0	1	1	0	0	0	0	0	0
E119	Type 2 diabetes mellitus without complications	0	0	2	0	0	2.66319	0			1	56	40.5	2	1	1	0	0	0	13.0743	0.833358	157	76	7	7	43	1	1	0	0	1	1	0	0	0	0	0	0	0	0	0	1	1	0	0	0	0	0	0
E1151	Type 2 diabetes mellitus with diabetic peripheral angiopathy without gangrene	6	1	2	0	0	2.66389	0			1	91	27.5	1	0	2	0	0	0		0.982092	104	56		9		1	1	1	0	1	1	1	0	1	1	0	0	0	0	0	1	1	1	0	0	0	0	0
E119	Type 2 diabetes mellitus without complications	0	0	2	0	0	2.66389	0			2	59		2		1	0	0	0	3.64514	0.825593				3	17	1	0	0	0	1	1	1	0	0	0	0	0	0	0	0	1	0	0	0	0	0	0	0
E1165	Type 2 diabetes mellitus with hyperglycemia	1	1	2	1	0	2.66389	0				57	28.9	2	0	2	0	0	0		0.828251				4		0	1	0	0	1	1	1	0	0	1	0	0	0	0	0	1	1	0	0	0	0	0	0
E1140	Type 2 diabetes mellitus with diabetic neuropathy, unspecified	7	1	2	0	0	2.66458	1				62	28.2	2	0	2	0	0	0	30.5917	0.819957	126	74	5	10	86	1	1	1	0	1	0	1	0	1	0	0	0	0	0	0	0	1	1	0	0	0	0	0
E1165	Type 2 diabetes mellitus with hyperglycemia	1	1	2	0	0	2.66667	0			1	73	28.6	1	0	2	0	0	0	5.14097	1.03096	133	68	3	5	47	1	0	0	0	0	1	1	0	0	0	0	0	0	0	0	1	0	0	0	0	0	0	0
E1122	Type 2 diabetes mellitus with diabetic chronic kidney disease	9	1	2	0	0	2.66667	1	243.213	0	1	62	28.1	1	0	1	0	0	0	14.834	1.06118	100	55		9		1	1	1	0	1	0	1	0	1	1	0	0	0	0	0	0	1	1	0	0	0	0	0
E1152	Type 2 diabetes mellitus with diabetic peripheral angiopathy with gangrene	6	1	2	0	0	2.66875	1			2	65	28.8	2	0	1	0	0	0	39.9319	0.812311	105	63		6		1	0	0	0	0	1	1	0	0	0	0	0	0	0	0	1	0	0	0	0	0	0	0
E11649	Type 2 diabetes mellitus with hypoglycemia without coma	2	1	2	0	0	2.66944	1	41.2375	0	1	69	36.4	2	1	1	0	0	0	41.3083	0.786615	153	63		11		1	0	1	0	1	1	1	0	0	0	0	0	0	0	0	1	0	0	0	0	0	0	0
E119	Type 2 diabetes mellitus without complications	0	0	2	0	0	2.66944	1			1	50	34.5	1	1	4	0	0	0		1.08307	108	80		4		1	0	0	0	0	1	1	0	0	0	0	0	0	0	0	1	0	0	0	0	0	0	0
E119	Type 2 diabetes mellitus without complications	0	0	2	1	0	2.66944	0			2	72	25.5	1	0	1	0	0	0		1.02008	109	57		5		0	0	0	0	0	1	1	0	0	0	0	0	0	0	0	1	0	0	0	0	0	0	0
E119	Type 2 diabetes mellitus without complications	0	0	2	1	0	2.66944	1			1	58	39	2	1	2	0	0	0		0.819973				7		0	0	0	0	0	0	1	0	0	0	0	0	0	0	0	0	0	0	0	1	0	0	0
E1121	Type 2 diabetes mellitus with diabetic nephropathy	8	1	2	1	0	2.67014	1			1	57	36.5	1	1	2	0	0	0		1.05746				7		0	1	1	0	1	1	1	0	0	1	0	0	0	0	0	1	0	0	0	0	0	0	0
E1165	Type 2 diabetes mellitus with hyperglycemia	1	1	2	1	0	2.67014	1			1	44	23	1	0	2	1	0	0		1.0943	115	56		4	30	1	1	0	1	1	1	1	0	0	0	0	0	0	0	0	1	1	0	0	0	0	0	0
E119	Type 2 diabetes mellitus without complications	0	0	2	1	0	2.67014	1			1	70	29.6	1	0	2	0	1	0		1.03822	100	60		8		0	0	0	0	1	1	0	0	0	0	0	0	0	0	0	1	0	0	0	0	0	0	0
E119	Type 2 diabetes mellitus without complications	0	0	2	0	0	2.67014	0	37.0792	0	1	67	33.7	2	1	1	1	0	0		0.796149	124	60		13		1	0	0	0	0	1	1	0	0	0	0	0	0	0	0	0	0	0	0	0	0	0	0
E1122	Type 2 diabetes mellitus with diabetic chronic kidney disease	9	1	2	0	0	2.67153	1	9.00347	1	2	86		1		4	0	0	0	9.90625	1.00225			3	12	114	1	1	1	0	1	0	1	1	1	1	0	0	0	0	0	0	1	1	0	0	0	0	0
E119	Type 2 diabetes mellitus without complications	0	0	2	1	0	2.67292	1	540.394	0	1	75	19.8	2	0	4	0	0	0		0.777859				5		0	0	0	0	0	1	1	0	0	0	0	0	0	0	0	0	0	0	0	1	0	0	0
E1122	Type 2 diabetes mellitus with diabetic chronic kidney disease	9	1	2	0	0	2.67292	1	11.9056	0	2	67		2		1	0	0	0		0.78771	153	97	7	11	76	1	0	1	0	0	1	0	0	0	0	0	0	0	0	0	0	0	0	0	0	0	0	0
E119	Type 2 diabetes mellitus without complications	0	0	2	1	0	2.67361	0	21.1917	0	2	68	21.7	1	0	1	0	0	0	13.9646	1.03015	148	70	4	7	52	1	1	0	0	1	1	1	0	1	0	0	0	1	0	0	1	0	0	1	0	0	0	0
E119	Type 2 diabetes mellitus without complications	0	0	2	1	0	2.67361	1	1389.42	0	1	73	25	1	0	1	0	1	1		1.02937	101	66		12		1	1	1	0	1	1	1	1	0	1	0	0	0	0	0	1	0	0	0	0	0	0	0
E1152	Type 2 diabetes mellitus with diabetic peripheral angiopathy with gangrene	6	1	2	1	0	2.67361	1	325.176	0	1	40	25.2	1	0	2	0	0	0		1.13077	100	63		3		1	1	0	0	1	1	1	0	0	1	0	0	0	0	0	1	1	0	0	0	0	0	0
E119	Type 2 diabetes mellitus without complications	0	0	2	0	0	2.67431	1	1069.42	0	2	80	28.3	1	0	2	0	0	0		1.01435				11		1	0	0	0	0	1	0	1	0	0	0	0	0	0	0	1	0	0	0	0	0	0	0
E119	Type 2 diabetes mellitus without complications	0	0	2	1	0	2.67569	1			2	83	26.6	2	0	4	0	0	0	254.81	0.778994	102	54		6		1	1	0	0	1	1	0	0	1	1	0	0	0	0	0	0	0	0	0	0	0	0	0
E119	Type 2 diabetes mellitus without complications	0	0	2	1	0	2.67569	0			1	73	26.5	2	0	4	0	0	0		0.790067				5		1	0	0	0	0	1	0	0	0	0	0	0	0	0	0	1	0	0	0	0	0	0	0
E119	Type 2 diabetes mellitus without complications	0	0	2	0	0	2.67847	1			2	84	31.6	2	1	4	0	0	0	135.931	0.777054	109	62		5		1	0	1	0	0	1	0	0	0	0	0	0	0	0	0	1	0	0	0	1	0	0	0
E1122	Type 2 diabetes mellitus with diabetic chronic kidney disease	9	1	2	0	0	2.67986	1				76	25.4	2	0	3	0	0	0	48.9312	0.790183	114	68	2	9	37	0	1	1	1	1	0	1	0	0	0	0	0	0	0	0	0	1	0	0	1	0	0	0
E119	Type 2 diabetes mellitus without complications	0	0	2	1	0	2.68125	1			1	70	26.6	1	0	2	0	0	0		1.03264	100	62		8		1	1	1	0	1	1	1	0	0	1	0	0	0	0	0	1	1	0	0	0	0	0	0
E1122	Type 2 diabetes mellitus with diabetic chronic kidney disease	9	1	2	0	0	2.68194	1			1	54		1		1	0	0	0	4.77569	1.08864				6	33	0	0	0	0	0	0	1	0	0	0	0	0	0	0	0	0	0	0	0	0	0	0	0
E119	Type 2 diabetes mellitus without complications	0	0	2	0	0	2.68264	1			2	72	34.9	2	1	1	0	0	0		0.797958	133	79		5		1	0	0	0	0	1	1	0	0	0	0	0	0	0	0	1	0	0	0	1	0	0	0
E1122	Type 2 diabetes mellitus with diabetic chronic kidney disease	9	1	2	0	0	2.68264	0			1	60	26.5	1	0	2	0	0	0		1.06157				9	41	0	0	0	0	0	1	0	0	0	0	0	0	0	0	0	0	0	0	0	1	0	0	0
E119	Type 2 diabetes mellitus without complications	0	0	2	0	0	2.68333	0			1	68	32.8	1	1	2	0	0	0	2.77639	1.0452	107	69		6		1	0	0	0	0	1	0	0	0	0	0	0	0	1	0	1	0	0	0	0	0	0	0
E1122	Type 2 diabetes mellitus with diabetic chronic kidney disease	9	1	2	1	0	2.68472	0	10.2688	1	1	91	27.8	1	0	2	0	0	0	11.0174	0.992418	113	68	3	14	78	1	0	1	0	0	1	0	0	0	0	0	0	0	0	0	1	0	0	0	0	0	0	0
E119	Type 2 diabetes mellitus without complications	0	0	2	1	0	2.68542	0	202.247	0	1	50		1		3	1	1	0		1.07803			6	6	48	1	1	1	0	1	1	0	0	0	0	0	0	0	0	0	1	1	0	0	0	0	0	0
E119	Type 2 diabetes mellitus without complications	0	0	2	1	0	2.68681	0	132.052	0		91	29.3	2	0	4	0	0	0	19.6667	0.766067	115	77		12		1	0	0	0	0	1	1	0	0	0	0	0	0	0	0	1	0	0	0	1	0	0	0
E1140	Type 2 diabetes mellitus with diabetic neuropathy, unspecified	7	1	2	0	0	2.68681	1			2	61	36.3	1	1	1	0	0	0		1.0382	148	79		8		0	1	0	0	1	0	1	0	1	1	0	0	0	0	0	0	1	0	0	0	0	0	0
E119	Type 2 diabetes mellitus without complications	0	0	2	0	0	2.68819	0			1	72	33.8	1	1	2	1	0	0	2.93611	1.03372	118	75		5		0	0	0	0	1	1	1	0	0	0	0	0	0	0	0	1	0	0	0	0	0	0	0
E1122	Type 2 diabetes mellitus with diabetic chronic kidney disease	9	1	2	0	0	2.68958	0	128.243	0	1	51	34.2	1	1	1	0	1	0	20.916	1.0896	114	62	9	11	89	1	0	1	0	0	1	0	0	0	0	0	0	0	0	0	1	0	0	0	1	0	0	0
E119	Type 2 diabetes mellitus without complications	0	0	2	0	1	2.69028	0			1	68	27.9	1	0	2	0	0	0	11.8431	1.0457	120	76		5	36	1	1	0	0	1	1	1	0	0	0	0	0	0	0	0	1	1	0	0	0	0	0	0
E119	Type 2 diabetes mellitus without complications	0	0	2	0	0	2.69167	1			1	54	22.1	1	0	1	0	1	0	450.869	1.08734	110	58		7		1	0	0	0	0	1	1	0	0	0	0	0	0	0	0	1	0	0	0	0	0	0	0
E119	Type 2 diabetes mellitus without complications	0	0	2	1	0	2.69167	1			2	61	38.6	1	1	3	1	0	0		1.03711	100	58		8		0	1	1	1	1	1	1	0	1	1	0	0	0	0	0	0	1	1	0	0	0	0	0
E119	Type 2 diabetes mellitus without complications	0	0	2	0	0	2.69236	0			2	62	37	2	1	1	0	0	0		0.809225	100	50		5		1	0	0	0	0	1	1	0	0	0	0	0	0	0	0	1	0	0	0	0	0	0	0
E119	Type 2 diabetes mellitus without complications	0	0	2	0	0	2.69236	1			1	80	33.2	1	1	2	0	0	0	168.813	1.01459	102	58		8		1	0	0	0	0	1	1	0	0	0	0	0	0	0	0	1	0	0	0	0	0	0	0
E119	Type 2 diabetes mellitus without complications	0	0	2	1	0	2.69375	1			2	57	39.7	1	1	2	0	0	0	1179.72	1.07685	103	67		3		1	1	0	1	1	1	1	1	0	0	0	0	0	0	0	0	1	0	0	1	0	0	0
E119	Type 2 diabetes mellitus without complications	0	0	2	1	0	2.69444	0			2	64	53.2	2	1	1	0	0	0		0.796013	138	61		6		0	0	1	0	1	0	1	0	0	0	0	0	0	0	0	0	0	0	0	0	0	0	0
E119	Type 2 diabetes mellitus without complications	0	0	2	0	0	2.69444	1			1	47	32.9	1	1	2	0	0	0	679.966	1.11304	101	42		4		1	1	0	0	1	1	1	0	1	0	0	0	0	0	0	1	1	1	0	0	0	0	0
E1165	Type 2 diabetes mellitus with hyperglycemia	1	1	2	0	0	2.69514	0			2	70	27.5	1	0	2	0	0	0	6.17431	1.03852	128	68		6	43	1	1	0	0	1	0	1	0	1	0	0	0	0	0	0	0	1	1	0	1	0	0	0
E1151	Type 2 diabetes mellitus with diabetic peripheral angiopathy without gangrene	6	1	2	1	0	2.69722	0			2	48	42.6	2	1	1	0	0	0		0.825959				5		0	1	0	0	1	0	0	0	0	0	0	0	0	0	0	0	1	0	0	0	0	0	0
E119	Type 2 diabetes mellitus without complications	0	0	2	1	0	2.69792	1			1	48	21.3	1	0	2	0	0	0		1.08369				13		1	1	1	0	1	1	1	0	1	1	0	1	0	0	0	0	1	1	0	0	0	0	0
E119	Type 2 diabetes mellitus without complications	0	0	2	1	0	2.70069	0			1	63	20.8	1	0	2	0	1	0		1.04753	134	87		5		0	0	0	0	0	1	1	0	0	0	0	0	0	0	0	0	0	0	0	0	0	0	0
E1165	Type 2 diabetes mellitus with hyperglycemia	1	1	2	1	0	2.70069	0			1	29	50.3	1	1	1	0	0	0	11.7812	1.19556				3		1	0	0	0	0	0	0	0	0	0	0	0	0	0	0	0	0	0	0	0	0	0	0
E119	Type 2 diabetes mellitus without complications	0	0	2	0	0	2.70069	0			2	62	13.1	2	0	1	0	0	0	6.74931	0.819641				4	23	1	0	0	0	0	1	0	0	0	0	0	0	0	0	0	1	0	0	0	0	0	0	0
E1122	Type 2 diabetes mellitus with diabetic chronic kidney disease	9	1	2	0	0	2.70069	1			1	89	20.2	2	0	4	0	0	0	9.14722	0.769694	112	77		9		0	1	1	0	1	1	1	0	0	0	0	0	0	0	0	1	1	0	0	0	0	0	0
E119	Type 2 diabetes mellitus without complications	0	0	2	0	0	2.70208	0			1	78	26.3	1	0	2	0	0	0	322.616	1.02063	108	57		7	32	1	1	1	0	1	0	1	0	1	0	0	0	0	0	0	0	1	1	0	0	0	0	0
E119	Type 2 diabetes mellitus without complications	0	0	2	0	0	2.70208	0			1	91		2		4	0	0	0	5.57292	0.766825	113	67		5	33	1	0	0	0	0	1	0	0	0	0	0	0	0	0	0	1	0	0	0	0	0	0	0
E119	Type 2 diabetes mellitus without complications	0	0	2	0	0	2.70347	0			1	91	15.6	2	0	4	0	0	0	4.23264	0.766784	103	62		6		0	0	1	0	1	1	1	0	0	0	0	0	0	0	0	1	0	0	0	0	0	0	0
E119	Type 2 diabetes mellitus without complications	0	0	2	0	0	2.70347	0			2	77	32.5	1	1	2	0	0	0	8.44375	1.02203				7		1	0	0	0	0	0	1	0	0	0	0	0	0	0	0	0	0	0	0	0	0	0	0
E1122	Type 2 diabetes mellitus with diabetic chronic kidney disease	9	1	2	1	0	2.70417	0	315.967	0	1	60	29.2	1	0	2	0	0	0		1.05101			2	10	31	1	1	1	0	1	1	1	0	1	1	0	0	0	0	0	0	1	1	0	0	0	0	0
E119	Type 2 diabetes mellitus without complications	0	0	2	1	0	2.70486	0			1	83	31.3	1	1	2	0	0	0	148.281	1.00917	102	40		9	57	1	0	0	0	0	1	1	0	0	0	0	0	0	0	0	0	0	0	0	0	0	0	0
E119	Type 2 diabetes mellitus without complications	0	0	2	1	0	2.70486	0			2	42	52.1	2	1	1	0	0	0		0.859607	110	58		3		0	0	0	0	0	0	0	0	0	0	0	0	1	0	0	0	0	0	0	0	0	0	0
E119	Type 2 diabetes mellitus without complications	0	0	2	1	0	2.70486	1			1	65	37.2	1	1	2	0	0	0		1.03518	101	76		5		1	1	1	0	1	1	1	0	0	0	0	0	0	0	0	1	1	0	0	0	0	0	0
E1122	Type 2 diabetes mellitus with diabetic chronic kidney disease	9	1	2	0	0	2.70486	0			1	57		1		2	0	0	0	5.74306	1.05237	105	41		7	33	1	1	0	0	1	0	1	0	0	0	0	0	0	0	0	0	1	0	0	0	0	0	0
E119	Type 2 diabetes mellitus without complications	0	0	2	0	0	2.70694	0			2	65	39	2	1	2	0	0	0	3.85069	0.812018	101	68		4		1	0	0	0	0	1	0	0	0	0	0	0	0	0	0	1	0	0	0	0	0	0	0
E1122	Type 2 diabetes mellitus with diabetic chronic kidney disease	9	1	2	1	0	2.70694	0	494.323	0	1	68	30.7	1	1	2	0	1	0	13.1208	1.02731	100	60		11		1	1	1	0	1	1	0	1	0	0	0	0	0	0	0	1	1	0	0	0	0	0	0
E1140	Type 2 diabetes mellitus with diabetic neuropathy, unspecified	7	1	2	0	0	2.70694	1			1	62	33	1	1	2	0	0	0		1.03528	116	36	3	11	103	1	1	1	0	1	1	1	0	0	1	0	0	1	0	0	0	1	0	0	0	0	0	0
E1165	Type 2 diabetes mellitus with hyperglycemia	1	1	2	0	0	2.70764	1			1	33	27	1	0	1	0	1	0	46.8743	1.18508			4	4	70	1	0	0	0	0	1	0	0	0	0	0	0	0	0	0	1	0	0	0	0	0	0	0
E1122	Type 2 diabetes mellitus with diabetic chronic kidney disease	9	1	2	0	0	2.70764	1			1	62	32.3	1	1	4	0	0	0	199.863	1.06037	100	60		9		0	0	1	0	1	0	1	0	0	0	0	0	0	0	0	0	0	0	0	0	0	0	1
E119	Type 2 diabetes mellitus without complications	0	0	2	0	0	2.70833	0	25.641	0	1	75	27.4	1	0	4	1	0	0		1.0112	122	74	2	8	54	1	1	1	0	1	1	1	0	1	1	0	0	0	0	0	0	1	1	0	0	0	0	0
E119	Type 2 diabetes mellitus without complications	0	0	2	1	0	2.70833	0			1	71	24	1	0	2	0	0	0		1.03744	119	52		5		1	1	0	0	1	1	1	0	0	0	0	0	0	0	0	1	1	0	0	1	0	0	0
E119	Type 2 diabetes mellitus without complications	0	0	2	0	0	2.70903	0			2	53		1		3	0	0	0	10.7806	1.09143				4	28	1	0	1	0	1	0	1	0	0	0	0	0	0	0	0	0	0	0	0	0	0	0	0
E1151	Type 2 diabetes mellitus with diabetic peripheral angiopathy without gangrene	6	1	2	1	0	2.70903	0	230	0	1	75	29.3	2	0	2	0	0	0		0.784637				8	29	1	0	0	0	0	1	1	0	0	1	0	0	0	0	0	1	0	0	0	0	0	0	0
E11649	Type 2 diabetes mellitus with hypoglycemia without coma	2	1	2	1	1	2.71111	1			2	59	54.1	1	1	3	0	1	0	19.1132	1.04342			4	9	63	1	1	0	0	1	0	0	0	1	0	0	0	0	0	0	0	1	1	0	1	0	0	0
E1151	Type 2 diabetes mellitus with diabetic peripheral angiopathy without gangrene	6	1	2	1	0	2.71111	1			2	73	24.9	1	0	1	0	0	0		1.01016	132	77		11		1	1	0	0	1	1	1	0	1	1	0	0	0	0	0	0	1	1	0	0	0	0	0
E119	Type 2 diabetes mellitus without complications	0	0	2	0	0	2.7125	0	20.9465	1	1	80	27.1	2	0	1	0	0	0		0.780131	100	74	6	11	33	1	0	0	0	1	1	1	0	0	0	0	0	0	0	0	1	0	0	0	1	0	0	0
E119	Type 2 diabetes mellitus without complications	0	0	2	1	0	2.71319	0			1	81	26.5	2	0	4	0	0	0		0.769068				6		1	1	0	0	1	1	1	0	0	0	0	0	0	0	0	1	0	0	0	0	0	0	0
E119	Type 2 diabetes mellitus without complications	0	0	2	0	0	2.71389	0			1	64	41.5	1	1	1	0	0	0	2.80972	1.05559				6		0	1	1	1	1	0	1	0	1	1	0	0	0	0	0	0	1	1	0	0	0	0	0
E119	Type 2 diabetes mellitus without complications	0	0	2	1	0	2.71389	0	46.4542	0	1	91	30.3	2	1	4	0	0	0	11.166	0.765399	106	68		5		1	0	0	0	0	1	0	0	0	0	0	0	0	0	0	1	0	0	0	1	0	0	0
E119	Type 2 diabetes mellitus without complications	0	0	2	1	0	2.71389	0			1	55	35.5	2	1	2	0	0	0		0.827612				4		1	0	0	0	0	1	0	0	0	0	0	0	0	0	0	1	0	0	0	0	0	0	0
E1165	Type 2 diabetes mellitus with hyperglycemia	1	1	2	0	1	2.71528	1			1	66	35.4	1	1	2	0	1	0	119.137	1.05082	100	60	10	7	43	1	0	0	0	0	1	0	0	0	0	0	0	0	0	0	1	0	0	0	0	0	0	0
E119	Type 2 diabetes mellitus without complications	0	0	2	0	0	2.71528	0			1	63	27.5	2	0	2	0	0	0	4.85208	0.816804	134	56		4		1	0	0	0	0	1	1	0	0	0	0	0	0	0	0	1	0	0	0	0	0	0	0
E1122	Type 2 diabetes mellitus with diabetic chronic kidney disease	9	1	2	0	0	2.71528	0	27.8875	0	1	80	19.3	2	0	2	0	0	0	3.47917	0.784456				14		0	0	0	0	0	0	1	0	0	0	0	0	0	0	0	0	0	0	0	1	0	0	0
E1122	Type 2 diabetes mellitus with diabetic chronic kidney disease	9	1	2	0	0	2.71597	0			1	85	29.4	1	0	2	0	0	0		1.00464	106	60		8		1	0	0	0	0	0	0	0	0	0	0	0	0	0	0	0	0	0	0	0	1	0	0
E1165	Type 2 diabetes mellitus with hyperglycemia	1	1	2	0	0	2.71597	1			2	53	31.6	2	1	2	0	0	0	16.0056	0.841841	110	72	3	4	23	1	0	0	0	0	1	1	0	0	0	0	0	0	0	0	1	0	0	0	0	0	0	0
E1122	Type 2 diabetes mellitus with diabetic chronic kidney disease	9	1	2	0	0	2.71667	1			1	66	31.5	1	1	2	0	0	0		1.04686	113	85	9	9	52	1	1	1	0	1	1	1	0	1	0	0	0	0	0	0	1	1	1	0	0	0	0	0
E1151	Type 2 diabetes mellitus with diabetic peripheral angiopathy without gangrene	6	1	2	0	0	2.71806	0				81	29.9	2	1	2	0	0	0	7.83472	0.782188				10	20	1	1	0	0	1	1	0	0	1	0	0	0	0	0	0	1	1	1	0	0	0	0	0
E1151	Type 2 diabetes mellitus with diabetic peripheral angiopathy without gangrene	6	1	2	0	0	2.71806	1			2	71	25	1	0	2	0	0	0	73.75	1.03602	110	66		8	36	1	1	0	0	1	1	1	0	0	1	0	0	0	0	0	1	1	0	0	0	0	0	0
E1140	Type 2 diabetes mellitus with diabetic neuropathy, unspecified	7	1	2	0	0	2.71944	1			1	70	33.6	1	1	3	0	0	0	53.6618	1.03974	107	73		10	20	1	1	1	0	1	0	1	0	1	0	0	0	0	0	0	0	1	1	0	0	0	0	0
E119	Type 2 diabetes mellitus without complications	0	0	2	0	0	2.72014	0			2	63	29	2	0	1	1	0	0	9.58403	0.81802	101	49		10		0	0	0	0	0	1	0	0	0	0	0	0	0	0	0	1	0	0	0	1	0	0	0
E119	Type 2 diabetes mellitus without complications	0	0	2	1	0	2.72083	0			1	53		1		1	0	0	1	2.93264	1.09146	108	66		3	26	1	0	0	0	0	1	1	0	0	0	0	0	0	0	0	1	0	0	0	0	0	0	0
E1142	Type 2 diabetes mellitus with diabetic polyneuropathy	5	1	2	0	0	2.72083	0			1	68	28.6	1	0	3	0	0	0	2.57569	1.04555				5		0	1	0	0	1	1	1	0	0	0	0	0	0	0	0	1	1	0	0	0	0	0	0
E119	Type 2 diabetes mellitus without complications	0	0	2	0	0	2.72153	0			1	74	27.9	2	0	3	1	0	0	6.14583	0.795509	100	68	3	6	40	1	1	0	0	1	0	1	0	0	0	0	0	0	0	1	0	1	0	0	0	0	0	0
E119	Type 2 diabetes mellitus without complications	0	0	2	1	0	2.72153	1			2	59	36.4	2	1	2	0	0	1		0.809753				6		1	1	1	0	1	1	1	0	1	1	0	0	0	0	0	1	1	1	0	0	0	0	0
E119	Type 2 diabetes mellitus without complications	0	0	2	0	0	2.72153	0			1	78	27	2	0	2	0	0	0	7.84583	0.787582	120	80		5		1	0	0	0	0	0	0	0	0	0	0	0	0	0	0	0	0	0	0	0	0	0	0
E119	Type 2 diabetes mellitus without complications	0	0	2	0	0	2.72222	0				63		2			0	0	0	7.05833	0.817847	116	57		6	26	1	0	1	0	0	0	1	0	1	0	0	0	0	0	0	0	0	1	0	0	0	0	0
E1152	Type 2 diabetes mellitus with diabetic peripheral angiopathy with gangrene	6	1	2	0	0	2.72431	1			2	84	20.2	2	0	2	0	0	0	14.8764	0.777408				7		1	0	0	0	0	1	0	0	0	1	0	0	1	0	0	1	0	0	0	0	0	0	0
E1151	Type 2 diabetes mellitus with diabetic peripheral angiopathy without gangrene	6	1	2	0	0	2.72569	1	318.203	0	2	67	23.1	2	0	2	0	0	0	311.884	0.808253	100	37		14	26	1	1	0	0	1	1	1	0	0	0	0	0	0	0	0	1	1	0	0	0	0	0	0
E1122	Type 2 diabetes mellitus with diabetic chronic kidney disease	9	1	2	1	0	2.72708	1	51.159	0	1	82	11.7	1	0	2	0	0	0		0.9961			4	10	43	1	0	1	0	1	0	1	1	1	0	0	0	0	0	1	0	0	1	0	1	0	0	0
E119	Type 2 diabetes mellitus without complications	0	0	2	1	0	2.72708	0			1	67	33.8	2	1	2	1	0	0	3.76319	0.800827	100	60		6	30	1	1	0	1	1	1	1	0	1	1	0	0	1	0	0	1	1	1	0	0	0	0	0
E119	Type 2 diabetes mellitus without complications	0	0	2	1	0	2.72778	0			1	59	19.7	1	0	3	0	1	0	17.7465	1.07174				4	18	1	0	0	0	0	1	0	0	0	0	0	0	0	0	0	1	0	0	0	0	0	0	0
E1165	Type 2 diabetes mellitus with hyperglycemia	1	1	2	0	0	2.72847	1			2	40	21.1	1	0	2	0	0	0		1.11621				6		0	0	0	0	0	0	0	0	0	0	0	0	0	0	0	0	0	0	0	0	0	1	0
E11649	Type 2 diabetes mellitus with hypoglycemia without coma	2	1	2	0	0	2.72847	1			1	76	38.8	1	1	2	0	0	0	2.88889	1.02382				8		0	0	0	0	0	0	0	0	0	0	0	0	0	0	0	0	0	0	0	0	0	0	0
E119	Type 2 diabetes mellitus without complications	0	0	2	0	0	2.72917	0				69	28.9	1	0	2	0	0	0	9.64653	1.04286	116	60		4	32	1	1	0	0	1	1	1	0	0	0	0	0	0	0	0	1	1	0	0	0	0	0	0
E1165	Type 2 diabetes mellitus with hyperglycemia	1	1	2	0	0	2.72917	1	51.7361	0	1	72	46.5	1	1	1	0	1	0		1.03112	122	66	3	9	74	1	1	1	0	1	0	1	0	0	0	0	0	0	0	0	0	1	0	0	0	0	0	0
E119	Type 2 diabetes mellitus without complications	0	0	2	1	0	2.72986	1			1	55	35.1	1	1	1	0	0	0		1.07291	124	68		5		1	1	1	0	1	1	1	0	0	1	0	0	0	0	0	1	0	0	0	1	0	0	0
E1140	Type 2 diabetes mellitus with diabetic neuropathy, unspecified	7	1	2	1	0	2.73056	1			1	57	51.6	2	1	3	0	0	0		0.8269				5		0	0	0	0	1	1	1	0	0	0	0	0	0	0	0	1	0	0	0	0	0	0	0
E119	Type 2 diabetes mellitus without complications	0	0	2	0	0	2.73125	1			1	56	34.6	1	1	1	0	0	1	41.9778	1.07995				6		0	0	0	0	0	1	1	0	0	0	0	0	0	0	0	1	0	0	0	0	0	0	0
E119	Type 2 diabetes mellitus without complications	0	0	2	0	0	2.73264	0			2	70	22.9	2	0	2	0	0	0	3.20625	0.802005	100	64		5		1	0	0	0	0	1	0	0	0	0	0	0	0	0	0	1	0	0	0	0	0	0	0
E119	Type 2 diabetes mellitus without complications	0	0	2	0	0	2.73403	0	188.668	0	1	91	33.3	1	1	4	0	0	0	24.3375	0.993189	131	61	2	6	49	1	1	1	0	1	0	1	0	0	0	0	0	0	0	0	0	0	0	0	0	0	0	0
E119	Type 2 diabetes mellitus without complications	0	0	2	1	0	2.73403	1			2	71	0.2	1	0	3	0	0	0	857.647	1.03664	109	66		7		0	0	1	0	0	0	1	1	0	0	0	0	0	0	0	0	0	0	0	0	0	0	0
E1122	Type 2 diabetes mellitus with diabetic chronic kidney disease	9	1	2	0	0	2.73403	0			1	70	29.5	2	0	2	0	0	0	7.71875	0.802391				10		1	0	0	0	0	0	0	0	0	0	0	0	0	0	0	0	0	0	0	0	0	0	0
E119	Type 2 diabetes mellitus without complications	0	0	2	1	0	2.73472	0			2	30	29.7	2	0	1	0	0	0	20.6882	0.930765				1		1	0	0	0	0	0	0	0	0	0	0	0	0	0	0	0	0	0	0	0	0	0	0
E119	Type 2 diabetes mellitus without complications	0	0	2	1	0	2.73681	1	543.22	0	2	61	22.3	1	0	1	0	0	0	533.012	1.06406	108	56		7		1	1	1	0	1	1	1	1	0	0	0	0	0	0	0	1	1	0	0	0	0	0	0
E119	Type 2 diabetes mellitus without complications	0	0	2	0	0	2.73681	0			2	79	25.3	2	0	1	0	0	0	11.1757	0.780044	105	44		6		0	0	1	0	1	1	1	1	0	0	0	0	0	0	0	1	0	0	0	0	0	0	0
E119	Type 2 diabetes mellitus without complications	0	0	2	1	0	2.73681	1			1	70	27.6	1	0	2	0	0	0		1.02068	114	70		6		0	1	0	0	1	1	1	0	1	1	0	0	0	0	0	1	1	1	0	0	0	0	0
E119	Type 2 diabetes mellitus without complications	0	0	2	1	0	2.7375	1	380.98	0	1	61	30.6	1	1	3	0	0	0		1.06021	110	63		11		1	1	0	0	1	1	1	0	1	0	0	0	0	0	0	1	1	1	0	0	0	0	0
E119	Type 2 diabetes mellitus without complications	0	0	2	0	0	2.7375	0			1	84	27.5	2	0	2	0	0	0	8.54931	0.772129				6		0	0	0	0	0	1	1	0	0	0	0	0	0	0	0	1	0	0	0	0	0	0	0
E119	Type 2 diabetes mellitus without complications	0	0	2	1	0	2.73889	0			1	68		2			0	0	0	5.54444	0.806576	100	60	4	5	37	0	0	0	0	0	1	1	0	0	0	0	0	0	0	0	1	0	0	0	0	0	0	0
E1142	Type 2 diabetes mellitus with diabetic polyneuropathy	5	1	2	1	0	2.73889	0			1	55	50.5	2	1	1	0	0	0		0.829907				5	36	1	0	0	0	0	1	1	0	1	1	0	0	0	0	0	1	0	0	0	1	0	0	0
E1121	Type 2 diabetes mellitus with diabetic nephropathy	8	1	2	0	0	2.73889	1			2	69	38.4	1	1	2	0	0	0		1.03668	109	63		9		1	0	1	0	1	1	1	1	0	0	0	0	0	0	0	0	0	0	0	0	0	0	0
E1122	Type 2 diabetes mellitus with diabetic chronic kidney disease	9	1	2	0	0	2.73958	1			2	47	27	1	0	2	0	0	0	6.85833	1.11306	110	55		5		1	0	0	0	0	0	1	0	0	0	0	0	0	0	0	0	0	0	0	0	0	0	0
E119	Type 2 diabetes mellitus without complications	0	0	2	0	0	2.73958	0			1	68	28.3	1	0	2	0	0	0	5.55556	1.04448				4	39	1	1	0	0	1	1	1	0	0	0	0	0	0	0	0	1	1	0	0	0	0	0	0
E1121	Type 2 diabetes mellitus with diabetic nephropathy	8	1	2	1	0	2.74028	1			2	66	32.7	2	1	4	0	0	0		0.796494	126	84		10		0	1	1	0	1	0	1	0	1	1	0	0	0	0	0	0	1	1	0	0	0	0	0
E1165	Type 2 diabetes mellitus with hyperglycemia	1	1	2	1	0	2.74097	1			1	63	25	2	0	2	0	0	0		0.796283	129	66		11		0	1	1	0	1	1	1	1	1	1	0	0	0	0	0	0	1	1	0	0	0	0	0
E1122	Type 2 diabetes mellitus with diabetic chronic kidney disease	9	1	2	0	0	2.74167	0			1	87	31.3	1	1	2	0	0	0	3.68403	0.996886				10		1	0	0	0	0	1	1	0	0	0	0	0	0	0	0	0	0	0	0	0	0	0	0
E119	Type 2 diabetes mellitus without complications	0	0	2	0	0	2.74167	0				88	21.6	1	0	1	0	0	0	6.87431	0.998916	110	44		6		0	0	0	0	0	1	1	0	0	0	0	0	0	0	0	1	0	0	0	0	0	0	0
E119	Type 2 diabetes mellitus without complications	0	0	2	0	1	2.74236	0			1	61		1		1	1	0	0	11.7667	1.06548	146	82		6	45	1	1	1	0	1	1	0	1	1	0	0	0	0	0	0	1	1	1	0	0	0	0	0
E119	Type 2 diabetes mellitus without complications	0	0	2	1	0	2.74236	1			1	70	29	1	0	2	0	0	0		1.02207	119	74	4	8	45	1	1	1	0	1	1	1	1	1	1	0	0	0	0	0	0	1	0	0	0	0	0	0
E119	Type 2 diabetes mellitus without complications	0	0	2	0	0	2.74306	0			2	62	22.6	1	0	2	0	0	0	5.71875	1.06263	130	75		4	38	1	1	0	0	1	1	1	0	1	1	0	0	0	0	0	1	1	0	0	0	0	0	0
E1152	Type 2 diabetes mellitus with diabetic peripheral angiopathy with gangrene	6	1	2	0	0	2.74375	1			1	55	33.3	1	1		0	0	0	800.649	1.08467	115	62		4		1	0	0	0	0	1	1	0	0	1	0	0	0	0	0	0	0	0	0	0	0	0	0
E119	Type 2 diabetes mellitus without complications	0	0	2	1	0	2.74375	1	295.247	0	1	72	31	1	1	2	0	0	0		1.03099	111	60		8		0	1	1	0	1	1	1	1	1	1	0	0	0	0	0	1	1	1	0	0	0	0	0
E119	Type 2 diabetes mellitus without complications	0	0	2	1	0	2.74444	0			1	91		2		1	0	0	0	3.1875	0.76686	110	60		6	46	0	1	0	0	1	1	0	0	0	0	0	0	0	0	0	1	1	0	0	1	0	0	0
E1122	Type 2 diabetes mellitus with diabetic chronic kidney disease	9	1	2	1	0	2.74583	1	300.856	0	2	79	20	1	0	2	0	0	0		0.997505	102	70		10		0	1	1	1	1	1	1	0	1	1	1	0	0	0	0	1	1	0	0	1	0	0	0
E1142	Type 2 diabetes mellitus with diabetic polyneuropathy	5	1	2	0	0	2.74653	0			1	71	28.2	1	0	2	0	1	0	5.375	1.03622	112	66	4	7	27	1	1	0	0	1	1	1	0	0	0	0	0	0	0	0	1	1	0	0	0	0	0	0
E119	Type 2 diabetes mellitus without complications	0	0	2	1	0	2.74722	0			2	85	25.4	1	0	1	0	0	1		1.00107	115	58		6		0	0	0	0	0	1	1	0	0	0	0	0	0	0	0	1	0	0	0	0	0	0	0
E119	Type 2 diabetes mellitus without complications	0	0	2	0	0	2.74792	0			1	91	22.7	2	0	2	0	0	0	4.50139	0.7667				11		1	0	0	0	0	1	1	0	0	0	0	0	0	0	0	1	0	0	0	0	0	0	0
E1122	Type 2 diabetes mellitus with diabetic chronic kidney disease	9	1	2	0	0	2.74792	1			1	65	66.3	2	1	2	0	0	0	140.762	0.813067	110	70		7		1	0	1	0	0	0	1	0	0	0	0	0	0	0	0	0	0	0	0	1	0	0	0
E1165	Type 2 diabetes mellitus with hyperglycemia	1	1	2	0	0	2.74931	0			2	67	36.2	2	1	4	0	0	0	10.2201	0.797723	126	76		6		0	0	0	0	0	1	1	0	0	0	0	0	0	0	0	1	0	0	0	0	0	0	0
E1122	Type 2 diabetes mellitus with diabetic chronic kidney disease	9	1	2	0	0	2.75	0			1	84	26.6	1	0		0	0	0	4.19722	1.00724	100	64		8		1	0	0	0	0	0	1	0	0	0	0	0	0	0	0	0	0	0	0	0	0	0	0
E119	Type 2 diabetes mellitus without complications	0	0	2	1	0	2.75	0			2	64	57	2	1	1	0	0	0		0.798276	117	88		5		1	0	0	0	0	1	1	0	0	0	0	0	0	0	0	1	0	0	0	0	0	0	0
E119	Type 2 diabetes mellitus without complications	0	0	2	0	0	2.75139	0			1	56	37.4	1	1	1	0	0	0	3.61597	1.06832				4		0	0	0	0	0	1	1	0	0	0	0	0	0	0	0	1	0	0	0	0	0	0	0
E1140	Type 2 diabetes mellitus with diabetic neuropathy, unspecified	7	1	2	0	0	2.75139	1			1	85	39.1	2	1	3	0	0	0	8.8875	0.77261				10		1	0	1	0	0	1	1	1	1	0	0	0	0	0	0	1	0	1	0	0	0	0	0
E1122	Type 2 diabetes mellitus with diabetic chronic kidney disease	9	1	2	0	1	2.75208	0	16.0174	0	2	82		1			0	0	0	11.8076	1.01045	100	64	3	10	33	1	0	1	0	0	0	1	0	0	0	0	0	0	0	0	0	0	0	0	0	0	0	0
E1122	Type 2 diabetes mellitus with diabetic chronic kidney disease	9	1	2	0	0	2.75278	1			2	77	39.9	2	1	4	0	0	0	311.582	0.789171	110	60		9		1	0	0	0	0	0	0	0	1	0	0	0	0	0	0	0	0	1	0	0	0	0	0
E1165	Type 2 diabetes mellitus with hyperglycemia	1	1	2	0	0	2.75278	0			1	62	25.5	1	0	2	0	0	0		1.05169				6	30	1	1	1	0	1	1	1	0	1	1	0	0	0	0	0	1	1	1	0	1	0	0	0
E11621	Type 2 diabetes mellitus with foot ulcer	3	1	2	1	0	2.75278	1			1	49	40.5	1	1	2	0	0	0		1.08867	120	70		4		1	1	0	0	1	1	1	0	1	1	0	0	0	0	0	1	0	0	0	0	0	0	0
E1122	Type 2 diabetes mellitus with diabetic chronic kidney disease	9	1	2	0	0	2.75347	1				58		2		3	0	1	0	22.8646	0.829052	100	44	9	11	64	1	1	1	0	1	0	0	1	0	0	0	0	0	0	0	0	1	0	0	0	0	0	0
E1165	Type 2 diabetes mellitus with hyperglycemia	1	1	2	0	0	2.75417	1			1	60	30.5	1	1	3	0	0	0	5.07361	1.05218	135	77		5		1	0	0	0	0	1	1	0	0	0	0	0	0	0	0	1	0	0	0	0	0	0	0
E1151	Type 2 diabetes mellitus with diabetic peripheral angiopathy without gangrene	6	1	2	0	0	2.75486	1			1	55	27.4	1	0	1	0	0	0		1.07848	100	80		4		1	0	0	0	0	1	1	0	0	1	0	0	0	0	0	1	0	0	0	0	0	0	0
E1122	Type 2 diabetes mellitus with diabetic chronic kidney disease	9	1	2	0	0	2.75556	1	818.235	0	1	91	31.7	1	1	4	0	0	0	807.019	0.992271	124	92		11		0	1	1	0	1	0	1	1	1	1	0	0	0	0	0	0	1	1	0	0	0	0	0
E1140	Type 2 diabetes mellitus with diabetic neuropathy, unspecified	7	1	2	0	0	2.75556	0	10.3993	0	2	79	30.2	2	1	2	0	0	0	6.46181	0.785192	100	60	4	10	77	1	1	1	0	1	0	1	0	1	0	0	0	1	0	0	0	1	1	0	0	0	0	0
E119	Type 2 diabetes mellitus without complications	0	0	2	1	0	2.75625	0			1	88	30.9	1	1	4	0	0	0		0.997734	130	70		6	53	1	1	1	0	1	1	1	0	0	0	0	0	0	0	0	1	1	0	0	0	0	0	0
E119	Type 2 diabetes mellitus without complications	0	0	2	1	0	2.75694	0			1	57	41.1	1	1	2	0	0	0	2.71319	1.07583	100	62		5		1	1	0	0	1	1	0	0	0	0	0	0	0	0	0	1	1	0	0	0	0	0	0
E1152	Type 2 diabetes mellitus with diabetic peripheral angiopathy with gangrene	6	1	2	0	0	2.75694	0			1	64	35.4	1	1	2	0	0	0		1.04018	100	70		9		1	1	1	0	1	0	1	0	0	1	0	0	0	0	0	0	1	0	0	0	0	0	0
E119	Type 2 diabetes mellitus without complications	0	0	2	0	0	2.75764	0			2	73	26.4	1	0	2	0	0	0	27.1812	1.0308	104	54		5		1	0	0	0	0	1	0	0	0	0	0	0	0	0	0	1	0	0	0	0	0	0	0
E1151	Type 2 diabetes mellitus with diabetic peripheral angiopathy without gangrene	6	1	2	0	0	2.75764	1			1	81	18.1	2	0	4	0	0	0		0.768106	145	56		8		0	0	1	0	0	1	1	0	1	0	0	0	0	0	0	0	0	0	0	1	0	0	0
E1142	Type 2 diabetes mellitus with diabetic polyneuropathy	5	1	2	0	0	2.75764	1			2	73	40.5	1	1	2	0	0	0	134.176	1.03207	100	58	2	9	54	1	1	1	0	1	0	1	1	1	0	0	0	0	0	0	0	1	1	0	0	0	0	0
E1151	Type 2 diabetes mellitus with diabetic peripheral angiopathy without gangrene	6	1	2	0	0	2.75764	1			2	67	31.6	2	1	1	0	0	0		0.801686	100	40	5	7	98	1	1	1	0	1	1	1	0	0	1	0	0	0	0	0	1	1	0	0	0	0	0	0
E119	Type 2 diabetes mellitus without complications	0	0	2	0	0	2.75764	0			2	88	20.2	2	0	4	0	0	0	2.93264	0.770523	110	58		5		1	0	0	0	0	1	1	0	0	0	0	0	0	0	0	1	0	0	0	0	0	0	0
E119	Type 2 diabetes mellitus without complications	0	0	2	1	0	2.75833	0	217.003	0	2	71	23.4	2	0	1	0	0	0		0.782009	106	80		9		0	0	0	0	0	1	1	0	0	0	0	0	0	0	0	1	0	0	0	0	0	0	0
E1122	Type 2 diabetes mellitus with diabetic chronic kidney disease	9	1	2	1	0	2.75833	1	91.0792	0	1	84	26.1	2	0	2	0	0	0	5.71875	0.776965	102	69		10		1	1	1	0	1	0	0	0	0	0	0	0	0	0	0	0	1	0	0	1	0	0	0
E1165	Type 2 diabetes mellitus with hyperglycemia	1	1	2	1	1	2.75903	1			1	49	37.4	1	1	2	0	1	0		1.07121			10	7	47	1	0	0	0	0	1	1	1	0	0	0	0	0	0	0	1	0	0	0	0	0	0	0
E1142	Type 2 diabetes mellitus with diabetic polyneuropathy	5	1	2	0	0	2.75903	0			1	60	35.2	1	1	1	0	0	0	6.51806	1.0677	102	64		6	29	1	0	0	0	0	0	1	0	0	0	0	0	0	0	0	0	0	0	0	0	0	0	0
E119	Type 2 diabetes mellitus without complications	0	0	2	0	0	2.75972	0			1	56	28.2	2	0	2	0	0	0	29.8653	0.833626				4		1	0	0	0	0	1	0	0	0	0	0	0	0	0	0	1	0	0	0	0	0	0	0
E119	Type 2 diabetes mellitus without complications	0	0	2	0	0	2.76042	0			1	71	27.2	1	0	2	0	0	0	205.972	1.03716	138	81		5	19	1	1	0	1	1	1	1	0	0	0	0	0	0	0	0	1	1	0	0	0	0	0	0
E119	Type 2 diabetes mellitus without complications	0	0	2	1	0	2.76111	0			1	37	35.4	2	1	2	0	0	0	3.00417	0.877534				3		0	1	0	0	1	1	1	0	0	0	0	0	0	0	0	1	0	0	0	1	0	0	0
E119	Type 2 diabetes mellitus without complications	0	0	2	0	1	2.76111	1			1	51	29.5	1	0	1	0	0	0	192.644	1.09713	100	59		3	31	1	0	0	0	0	1	0	0	0	0	0	0	0	0	0	1	0	0	0	0	0	0	0
E1165	Type 2 diabetes mellitus with hyperglycemia	1	1	2	1	0	2.76181	1	1301.48	0	1	83	24.3	2	0	2	0	0	0		0.771689	100	45	2	8	32	1	1	1	0	1	1	1	1	1	1	0	0	0	0	0	1	1	1	0	0	0	0	0
E119	Type 2 diabetes mellitus without complications	0	0	2	0	0	2.76181	0	9.3375	0		88	21.7	1	0	2	0	0	0	10.0521	0.993091	100	50	4	10	80	0	1	1	0	1	1	1	0	0	1	0	0	0	0	0	1	1	0	0	0	0	0	0
E11621	Type 2 diabetes mellitus with foot ulcer	3	1	2	0	0	2.7625	1			1	49		1		1	0	0	0	10.8694	1.1074	104	60		5		1	0	0	0	0	0	1	0	0	0	0	0	0	0	0	0	0	0	0	0	0	0	0
E1165	Type 2 diabetes mellitus with hyperglycemia	1	1	2	0	0	2.76319	0	15.2424	1		62		2		2	0	0	0	15.4403	0.819724	114	75	2	7	30	1	0	0	0	0	1	0	0	0	0	0	0	0	0	0	1	0	0	0	0	0	0	0
E1122	Type 2 diabetes mellitus with diabetic chronic kidney disease	9	1	2	1	0	2.76319	1			2	42	21.8	1	0	1	1	0	0		1.09241	104	74		7		0	1	0	0	1	0	1	0	1	1	0	0	0	0	0	0	1	1	0	0	0	0	0
E1151	Type 2 diabetes mellitus with diabetic peripheral angiopathy without gangrene	6	1	2	0	0	2.76319	0			1	59	24.1	1	0		0	0	0	9.91667	1.07031				10		0	1	1	0	1	0	0	1	1	0	0	0	0	0	0	0	1	1	0	0	0	0	0
E119	Type 2 diabetes mellitus without complications	0	0	2	0	0	2.76319	0			1	72	44.3	2	1	1	0	0	0	3.81528	0.797703				5		0	0	0	0	0	1	1	0	0	0	0	0	0	0	0	1	0	0	0	0	0	0	0
E119	Type 2 diabetes mellitus without complications	0	0	2	0	0	2.76458	0			2	63	30	1	1	1	0	0	0	4.6	1.05993	100	54		4		1	0	0	0	0	0	0	0	0	0	0	0	0	0	0	0	0	0	0	0	0	0	0
E1140	Type 2 diabetes mellitus with diabetic neuropathy, unspecified	7	1	2	1	0	2.76528	1			1	42	28.9	1	0	1	0	1	0		1.12205	105	54		6		0	0	0	0	1	1	0	0	0	0	0	0	0	0	0	0	0	0	0	0	0	0	0
E119	Type 2 diabetes mellitus without complications	0	0	2	1	0	2.76528	0			1	59	30.2	1	1	2	0	0	0	1223.84	1.04482	112	80		7		0	1	1	0	1	1	1	1	1	1	0	0	0	0	0	1	1	0	0	0	0	0	0
E119	Type 2 diabetes mellitus without complications	0	0	2	1	0	2.76597	0			1	61		2		1	0	1	0	12.7569	0.82018	132	72	2	10	105	1	0	0	0	0	1	0	0	0	0	0	0	0	0	0	1	0	0	0	0	0	0	0
E1140	Type 2 diabetes mellitus with diabetic neuropathy, unspecified	7	1	2	0	0	2.76667	0			1	51	47.5	2	1	1	0	0	0		0.83837	110	70		5		1	0	0	0	0	1	1	0	0	0	0	0	0	0	0	1	0	0	0	1	0	0	0
E119	Type 2 diabetes mellitus without complications	0	0	2	0	0	2.76667	1			2	68	38.5	1	1	2	0	0	0	4.31181	1.03721	104	74		9		0	1	0	0	1	0	1	0	0	0	0	0	0	0	0	0	1	0	0	0	0	0	0
E119	Type 2 diabetes mellitus without complications	0	0	2	1	0	2.76736	0			1	68	30.2	1	1	2	0	0	0	86.5056	1.04431	122	58	3	5	44	1	1	0	0	1	1	0	0	1	1	0	0	0	0	0	1	1	1	0	0	0	0	0
E119	Type 2 diabetes mellitus without complications	0	0	2	1	0	2.76806	1	127.074	0		62	34.5	2	1	4	0	0	0	127.478	0.819635			6	8	72	1	1	1	1	1	1	1	0	1	0	0	0	0	0	0	1	1	1	0	0	0	0	0
E119	Type 2 diabetes mellitus without complications	0	0	2	1	0	2.76875	0			1	67	33.1	1	1	1	0	0	0	3.44097	1.04849				6		0	0	0	0	0	0	1	0	0	0	0	0	0	0	1	0	0	0	0	0	0	0	0
E1140	Type 2 diabetes mellitus with diabetic neuropathy, unspecified	7	1	2	1	0	2.76875	1			1	86	30	1	1	2	0	0	0		1.00087	114	65		12	56	1	1	1	0	1	1	1	0	1	1	0	0	0	0	0	0	0	1	0	0	0	0	0
E1122	Type 2 diabetes mellitus with diabetic chronic kidney disease	9	1	2	0	0	2.76875	0				66		1			0	1	0	10.8799	1.04875	116	60	7	8	68	1	0	1	0	0	0	1	0	0	0	0	0	0	0	0	0	0	0	0	1	0	0	0
E1165	Type 2 diabetes mellitus with hyperglycemia	1	1	2	0	0	2.76944	0			1	62	34.4	1	1	2	0	0	0	7.70347	1.06006	102	59	4	6	39	1	1	1	0	1	0	1	0	1	0	0	0	0	0	0	0	1	1	0	0	0	0	0
E119	Type 2 diabetes mellitus without complications	0	0	2	0	0	2.77083	0				82		2			0	0	0	8.93125	0.780262	138	66		9	36	1	1	0	0	1	1	1	0	1	1	0	0	0	0	0	1	1	1	0	0	0	0	0
E119	Type 2 diabetes mellitus without complications	0	0	2	0	0	2.77083	0			1	64	42.2	2	1	1	1	0	0	4.57361	0.81539				8		1	1	1	0	1	0	1	1	1	0	0	0	0	0	0	0	1	1	0	0	0	0	0
E1122	Type 2 diabetes mellitus with diabetic chronic kidney disease	9	1	2	0	0	2.77083	1	231.988	0	2	70	32	1	1	1	1	0	0	19.8	1.03898	114	56	2	15	52	1	0	0	0	0	0	1	0	0	0	0	0	0	0	0	0	0	0	0	0	0	0	0
E1165	Type 2 diabetes mellitus with hyperglycemia	1	1	2	0	0	2.77083	1			2	79	45.7	2	1	2	0	0	0	109.719	0.785938	134	62	2	13	52	0	0	0	0	0	1	1	0	0	0	0	0	0	0	0	0	0	0	0	0	0	0	0
E119	Type 2 diabetes mellitus without complications	0	0	2	0	0	2.77153	0			1	46	34.2	1	1	2	1	0	0	4.50694	1.11651				2	23	1	1	0	0	1	1	1	0	0	0	0	0	0	0	0	1	1	0	0	0	0	0	0
E1152	Type 2 diabetes mellitus with diabetic peripheral angiopathy with gangrene	6	1	2	1	0	2.77153	1	114.81	0	1	87	22	1	0	2	0	1	0	12.5806	1.00026	112	63		11		1	1	1	0	1	0	0	0	0	1	0	0	0	0	0	0	1	0	0	1	0	0	0
E1140	Type 2 diabetes mellitus with diabetic neuropathy, unspecified	7	1	2	1	0	2.77222	1			2	67	27.3	1	0	2	0	0	0		1.02292	105	80		9		1	1	1	1	1	1	1	1	1	1	0	0	0	0	0	0	1	1	0	0	0	0	0
E119	Type 2 diabetes mellitus without complications	0	0	2	0	0	2.77222	0			1	79	36.6	2	1	2	0	0	0	4.86458	0.786353				6		1	0	0	0	0	1	1	0	0	0	0	0	0	0	0	1	0	0	0	0	0	0	0
E1122	Type 2 diabetes mellitus with diabetic chronic kidney disease	9	1	2	1	0	2.77292	0			2	74	34.7	2	1	2	0	0	0		0.79168	102	83		8		1	0	0	0	0	0	1	0	0	0	0	0	0	0	0	0	0	0	0	1	0	0	0
E119	Type 2 diabetes mellitus without complications	0	0	2	1	0	2.77361	0			2	65	23.3	1	0	2	0	0	0		1.04811	142	80		5		1	0	0	0	0	0	0	0	0	0	0	0	0	0	0	0	0	0	0	0	0	0	0
E11649	Type 2 diabetes mellitus with hypoglycemia without coma	2	1	2	1	0	2.77431	0	298.822	0	1	65	33.3	1	1	2	0	0	0		1.03347	117	72	2	9	65	1	1	1	0	1	1	1	0	1	1	0	0	0	0	0	1	1	0	0	0	0	0	0
E119	Type 2 diabetes mellitus without complications	0	0	2	0	0	2.77431	0	3.45	1		72		2			0	0	0	4.42917	0.798625			2	8	36	1	1	1	0	1	0	1	0	0	0	0	0	0	0	0	0	1	0	1	1	0	0	0
E1142	Type 2 diabetes mellitus with diabetic polyneuropathy	5	1	2	0	0	2.775	0			1	52	40.3	1	1	2	0	1	0	15.5437	1.0938	100	50		5	40	1	0	0	0	0	1	1	0	0	0	0	0	0	0	0	1	0	0	0	1	0	0	0
E11649	Type 2 diabetes mellitus with hypoglycemia without coma	2	1	2	1	0	2.77569	1	44.3069	0	1	69	27.8	2	0	2	0	0	0	44.6854	0.804886				6		0	0	0	0	0	1	1	0	0	0	0	0	0	0	0	1	0	0	0	0	0	0	0
E119	Type 2 diabetes mellitus without complications	0	0	2	1	0	2.77639	0	99.475	0		67	8.7	1	0	2	0	0	0		1.0465	105	71	5	8	30	1	1	1	0	1	0	1	0	0	0	0	0	0	0	0	0	1	0	0	0	0	0	0
E119	Type 2 diabetes mellitus without complications	0	0	2	1	0	2.77708	0			1	91	24.9	1	0	2	0	0	0	8.98611	0.993491	122	80		6		0	0	1	0	0	1	1	1	0	0	0	0	0	0	0	1	0	0	0	0	0	0	0
E119	Type 2 diabetes mellitus without complications	0	0	2	0	0	2.77708	0	85.3139	0	1	85	44.1	1	1	4	0	0	0		0.999988				5		0	0	1	0	1	1	1	0	0	0	0	0	0	0	0	1	0	0	0	0	0	0	0
E1165	Type 2 diabetes mellitus with hyperglycemia	1	1	2	1	0	2.77708	0			2	38	31.4	1	1	2	0	0	0	2.65833	1.13264	102	57		2	21	1	1	0	0	1	1	1	0	0	0	0	0	0	0	0	1	1	0	0	0	0	0	0
E1122	Type 2 diabetes mellitus with diabetic chronic kidney disease	9	1	2	0	0	2.77778	0				72	17.3	1	0		0	0	0	6.54722	1.03411	100	65		16	55	1	1	0	0	1	0	0	0	1	0	0	0	0	0	0	0	1	1	0	0	0	0	0
E1165	Type 2 diabetes mellitus with hyperglycemia	1	1	2	1	0	2.77847	1			2	59	28.7	1	0	2	0	0	0		1.04502	102	44		14		1	0	1	0	1	1	0	0	0	1	0	0	0	0	0	1	0	0	0	0	0	0	0
E1122	Type 2 diabetes mellitus with diabetic chronic kidney disease	9	1	2	0	1	2.77847	0			2	78		1		2	0	0	0	7.32847	1.01898				9	33	1	0	0	0	0	0	1	0	0	0	0	0	0	0	0	0	0	0	0	0	0	0	0
E119	Type 2 diabetes mellitus without complications	0	0	2	1	0	2.77917	1			1	70	28.2	1	0	4	0	0	0		1.01973	116	52		6		1	1	1	0	1	1	1	0	1	1	0	0	0	0	0	1	1	0	0	0	0	0	0
E119	Type 2 diabetes mellitus without complications	0	0	2	1	0	2.77917	0			2	54	35.6	2	1	3	0	0	0		0.823982	100	52	2	6	27	1	0	0	0	0	0	0	0	0	0	0	0	0	0	0	0	0	0	0	1	0	0	0
E119	Type 2 diabetes mellitus without complications	0	0	2	0	1	2.77917	1			1	53	39.1	2	1	1	0	0	0	83.7444	0.842825	100	60		6	50	1	0	1	0	0	1	1	0	0	0	0	0	0	0	0	1	0	0	0	1	0	0	0
E1122	Type 2 diabetes mellitus with diabetic chronic kidney disease	9	1	2	1	0	2.77986	1			2	75	27.3	2	0	4	0	0	0		0.784138	100	60		9		0	0	1	0	1	0	1	0	1	0	0	0	0	0	0	0	0	1	0	0	0	0	0
E1140	Type 2 diabetes mellitus with diabetic neuropathy, unspecified	7	1	2	1	0	2.77986	0	90.7132	0		86		2			0	0	0	3.59861	0.774175	161	90		9	49	1	0	0	0	0	1	1	0	0	0	0	0	0	0	0	1	0	0	0	0	0	0	0
E119	Type 2 diabetes mellitus without complications	0	0	2	1	0	2.78056	0			1	65	28.6	2	0	2	0	0	0		0.813254	103	66		4		1	0	0	0	0	1	1	0	0	0	0	0	0	0	0	1	0	0	0	0	0	0	0
E1122	Type 2 diabetes mellitus with diabetic chronic kidney disease	9	1	2	0	0	2.78056	0			2	67	34.8	2	1	4	0	0	0	3.72917	0.808253	130	76		7		0	0	0	0	0	0	1	0	0	0	0	0	0	0	0	0	0	0	0	0	0	0	0
E119	Type 2 diabetes mellitus without complications	0	0	2	1	0	2.78056	0			1	66	29.2	2	0	2	0	0	0		0.802975	100	70		6		1	0	0	0	0	1	1	0	0	1	0	0	0	0	0	1	0	0	0	1	0	0	0
E119	Type 2 diabetes mellitus without complications	0	0	2	0	0	2.78056	1			2	73	29.4	2	0	1	0	0	0		0.782924	120	80		5		1	0	0	0	0	1	1	0	0	0	0	0	0	0	0	1	0	0	0	0	0	0	0
E1122	Type 2 diabetes mellitus with diabetic chronic kidney disease	9	1	2	0	0	2.78056	1				68		1		2	0	0	0	2.75972	1.04552	134	78	2	8	37	1	1	0	0	1	0	1	0	0	1	0	0	0	0	0	0	1	0	0	0	0	0	0
E119	Type 2 diabetes mellitus without complications	0	0	2	1	0	2.78194	0			1	71	26.9	1	0	2	0	0	0	6.48611	1.0359	110	68		6	26	1	1	0	0	1	1	1	0	1	0	0	0	0	0	0	1	1	1	0	0	0	0	0
E119	Type 2 diabetes mellitus without complications	0	0	2	0	0	2.78194	0			1	69	36.7	2	1	2	0	0	0	7.44722	0.804186				7		1	1	1	0	1	0	0	0	1	0	0	0	0	0	0	0	1	1	0	0	0	0	0
E119	Type 2 diabetes mellitus without complications	0	0	2	1	0	2.78194	1	313.337	0	1	85	26.7	1	0	4	0	0	0		0.994708	108	68		12	52	1	1	1	0	1	1	1	0	1	1	0	0	0	0	0	1	1	0	0	1	0	0	0
E1152	Type 2 diabetes mellitus with diabetic peripheral angiopathy with gangrene	6	1	2	0	0	2.78194	1	40.1514	0	2	91	29.7	2	0	4	0	0	0	32.8076	0.766757			2	12	50	1	0	1	0	0	0	1	0	0	0	0	0	0	0	0	0	0	0	0	0	0	0	0
E119	Type 2 diabetes mellitus without complications	0	0	2	0	0	2.78194	1			1	58	40.7	1	1	3	0	0	0	665.972	1.07352	105	60		5	31	1	1	1	0	1	1	1	1	1	0	0	0	0	0	0	1	1	1	0	0	0	0	0
E1165	Type 2 diabetes mellitus with hyperglycemia	1	1	2	0	0	2.78264	1	325.196	0	1	62	25.4	1	0	2	0	0	0		1.03679	102	64	9	14	83	1	0	0	0	0	1	1	0	1	1	0	0	0	0	0	1	0	1	0	0	0	0	0
E1165	Type 2 diabetes mellitus with hyperglycemia	1	1	2	0	0	2.78264	1			1	76	46.4	1	1	2	0	0	0	769.617	1.02514				7		1	0	1	0	0	1	1	0	1	0	0	0	0	0	0	0	0	0	0	0	0	0	0
E1122	Type 2 diabetes mellitus with diabetic chronic kidney disease	9	1	2	1	0	2.78333	1	85.1535	0	2	82	29	2	0	1	0	0	0	86.0146	0.762892	118	64		11	42	1	1	1	0	1	1	1	0	1	0	0	0	0	0	0	1	1	1	0	0	0	0	0
E119	Type 2 diabetes mellitus without complications	0	0	2	0	0	2.78333	1	248.183	0	1	77	34.1	2	1	2	0	0	0		0.787724				8		1	1	1	0	1	1	1	0	1	0	0	0	0	0	0	1	0	1	0	1	0	0	0
E1122	Type 2 diabetes mellitus with diabetic chronic kidney disease	9	1	2	0	0	2.78333	0	125.657	0	2	65	27	1	0	1	0	0	0	3.36042	1.05302	100	60		10		1	1	0	0	1	0	0	0	0	0	0	0	0	0	0	0	1	0	0	0	0	0	0
E1122	Type 2 diabetes mellitus with diabetic chronic kidney disease	9	1	2	0	0	2.78403	1			1	40	40.7	2	1	1	0	0	0	240.667	0.88397	100	70		5		1	0	0	0	0	0	0	0	0	0	0	0	0	0	0	0	0	0	0	0	0	0	0
E119	Type 2 diabetes mellitus without complications	0	0	2	1	0	2.78542	0			2	60	36.6	2	1	2	0	0	0		0.82324	110	62		4		1	0	0	0	0	1	1	0	0	0	0	0	0	0	0	1	0	0	0	0	0	0	0
E1121	Type 2 diabetes mellitus with diabetic nephropathy	8	1	2	1	0	2.78542	1	908.36	0	2	62	29.3	1	0	2	0	0	0		1.03957			9	7	48	1	1	1	0	1	1	1	1	1	1	0	0	0	0	0	0	1	0	0	0	0	0	0
E119	Type 2 diabetes mellitus without complications	0	0	2	0	0	2.78542	0			1	56	29.9	1	1	3	0	1	0		1.07828	100	52		3		1	0	0	0	0	1	1	0	0	0	0	0	0	0	0	1	0	0	0	0	0	0	0
E11649	Type 2 diabetes mellitus with hypoglycemia without coma	2	1	2	0	0	2.78542	1			1	84	36.8	2	1	4	0	0	0	439.046	0.776864	100	60		5		0	0	1	0	1	1	0	0	0	0	0	0	0	0	0	1	0	0	0	1	0	0	0
E1151	Type 2 diabetes mellitus with diabetic peripheral angiopathy without gangrene	6	1	2	0	0	2.78611	0			1	66	27.8	1	0	2	1	0	0		1.03944				9	32	1	1	0	0	1	1	1	0	1	1	0	0	0	0	0	0	1	1	0	0	0	0	0
E119	Type 2 diabetes mellitus without complications	0	0	2	1	0	2.78611	0			2	36	31.7	1	1	2	0	0	0		1.14028	120	62		3		1	0	0	0	0	0	0	0	0	0	0	0	0	0	0	0	0	0	0	0	0	0	0
E1142	Type 2 diabetes mellitus with diabetic polyneuropathy	5	1	2	0	1	2.78611	1			1	60	47.1	1	1	1	0	0	0	59.4556	1.06833	114	67	2	6	30	1	0	0	0	0	1	1	0	0	0	0	0	0	0	0	1	0	0	0	0	0	0	0
E1152	Type 2 diabetes mellitus with diabetic peripheral angiopathy with gangrene	6	1	2	1	0	2.78681	1			2	86	22	1	0	4	0	0	0		0.994933	106	70		6		1	1	0	0	1	1	1	0	0	1	0	0	0	0	0	1	0	0	0	1	0	0	0
E1165	Type 2 diabetes mellitus with hyperglycemia	1	1	2	0	0	2.7875	1			1	55	37.4	1	1	1	1	0	0	6.35	1.08552	127	65		5	27	1	1	1	0	1	1	1	1	0	0	0	0	0	0	0	1	1	0	0	0	0	0	0
E1122	Type 2 diabetes mellitus with diabetic chronic kidney disease	9	1	2	1	0	2.78819	1			1	73	45	1	1	2	0	0	0		1.01108				11		1	1	1	0	1	1	1	0	1	1	0	0	0	0	0	0	1	1	0	0	0	0	0
E11621	Type 2 diabetes mellitus with foot ulcer	3	1	2	1	0	2.78889	1			1	67	37.7	1	1	2	0	0	0		1.03	106	67		7		1	1	1	0	1	1	1	0	1	1	0	0	0	0	0	1	1	0	0	0	0	0	0
E119	Type 2 diabetes mellitus without complications	0	0	2	0	0	2.78889	0			1	66	33.4	1	1	2	0	0	0	3.01111	1.03981	105	47		5		0	0	0	0	0	1	0	0	0	0	0	0	0	0	0	1	0	0	0	0	0	0	0
E119	Type 2 diabetes mellitus without complications	0	0	2	1	0	2.78958	1	39.1785	0	2	78	25.2	2	0	1	0	0	0		0.777339	110	50		11	43	1	1	1	0	1	1	1	1	1	0	0	0	0	0	0	0	1	1	0	0	0	0	0
E1140	Type 2 diabetes mellitus with diabetic neuropathy, unspecified	7	1	2	1	0	2.78958	1	74.3736	1	1	65	37.3	2	1	2	0	0	0		0.799808	100	70	5	11	112	1	1	1	0	1	1	1	0	0	1	0	0	0	0	0	1	1	0	0	0	0	0	0
E119	Type 2 diabetes mellitus without complications	0	0	2	0	0	2.78958	0			2	44	25.9	1	0	1	0	1	0		1.08916				3		1	0	0	0	0	1	0	0	0	0	0	0	0	0	0	0	0	0	0	0	0	0	0
E1122	Type 2 diabetes mellitus with diabetic chronic kidney disease	9	1	2	1	0	2.78958	1			1	74	40.3	2	1	2	0	0	0		0.78453	123	57		9		0	1	1	0	1	1	1	0	0	0	0	0	0	0	0	0	1	0	0	0	0	0	0
E119	Type 2 diabetes mellitus without complications	0	0	2	1	0	2.78958	1			1	68	34.4	2	1	4	0	0	0	168.61	0.80396	107	77		6		1	0	1	0	0	1	1	0	0	0	0	0	0	0	0	1	0	0	0	0	0	0	0
E1122	Type 2 diabetes mellitus with diabetic chronic kidney disease	9	1	2	0	1	2.79028	0			2	88		1		4	0	0	0	23.6889	0.998034	112	78		18	41	1	1	1	0	1	0	0	0	1	0	0	0	0	0	0	0	1	1	0	0	0	0	0
E1140	Type 2 diabetes mellitus with diabetic neuropathy, unspecified	7	1	2	0	0	2.79028	1			2	47	28.7	2	0	2	0	0	0		0.841701				5		0	0	1	1	1	1	1	0	0	0	0	0	0	0	0	1	0	0	0	0	0	0	0
E1165	Type 2 diabetes mellitus with hyperglycemia	1	1	2	0	0	2.79028	0			2	61	26.4	2	0	2	0	0	0		0.820237	100	64		4		0	0	0	0	0	1	1	0	0	0	0	0	0	0	0	1	0	0	0	0	0	0	0
E119	Type 2 diabetes mellitus without complications	0	0	2	1	0	2.79028	0	115.155	0	1	91	26.6	2	0	3	0	0	0	2.76181	0.766814	126	54		14		0	1	1	0	1	0	0	0	0	0	0	0	0	0	0	0	1	0	0	0	0	0	0
E1142	Type 2 diabetes mellitus with diabetic polyneuropathy	5	1	2	0	0	2.79097	1	296.479	0	2	61	45.1	2	1	1	0	0	1	252.146	0.80587	100	54		6		1	0	0	0	0	1	1	0	0	0	0	0	0	0	0	1	0	0	0	1	0	0	0
E119	Type 2 diabetes mellitus without complications	0	0	2	1	0	2.79167	0			1	88	29.5	1	0	2	0	0	0	49.6583	0.998606	104	60		8		1	1	1	0	1	1	1	0	1	0	0	0	0	0	0	1	1	0	0	0	0	0	0
E1142	Type 2 diabetes mellitus with diabetic polyneuropathy	5	1	2	0	0	2.79167	0			1	52	39.2	2	1	1	0	0	0	4.73611	0.845388	108	34		10		1	0	0	0	0	1	0	0	0	0	0	0	0	0	0	1	0	0	0	1	0	0	0
E1152	Type 2 diabetes mellitus with diabetic peripheral angiopathy with gangrene	6	1	2	0	0	2.79236	1			1	60	23.6	1	0	2	0	0	0	1096.11	1.06695	124	78		8		1	1	1	0	1	1	1	1	1	1	0	0	0	0	0	1	0	1	0	0	0	0	0
E119	Type 2 diabetes mellitus without complications	0	0	2	0	0	2.79306	0				53		1			1	0	1	3.35417	1.08972	131	48		4	20	1	1	0	0	1	1	1	0	1	0	0	0	0	0	0	1	1	1	0	0	0	0	0
E119	Type 2 diabetes mellitus without complications	0	0	2	1	0	2.79306	1			1	64	49.1	2	1	2	0	0	0		0.799287				6	34	0	1	1	0	1	1	1	0	0	0	0	0	0	0	0	1	1	0	0	0	0	0	0
E1122	Type 2 diabetes mellitus with diabetic chronic kidney disease	9	1	2	1	1	2.79306	1	184.232	0	1	70		2		3	0	1	0	20.9715	0.802793	103	69	4	14	24	1	1	0	0	1	1	1	0	1	0	0	0	0	0	0	1	1	1	0	0	0	0	0
E1121	Type 2 diabetes mellitus with diabetic nephropathy	8	1	2	0	0	2.79375	1			1	76	23.5	2	0	2	0	0	1	5.59028	0.791365	103	69		10		0	0	1	0	0	0	1	0	0	0	0	0	0	0	0	0	0	0	0	0	0	0	0
E119	Type 2 diabetes mellitus without complications	0	0	2	0	0	2.79375	0			1	61	15.4	2	0	2	0	0	0	8.69444	0.821559	100	80		5	27	1	0	0	0	0	1	1	0	0	0	0	0	0	0	0	1	0	0	0	1	0	0	0
E119	Type 2 diabetes mellitus without complications	0	0	2	0	0	2.79444	0			2	36	83.7	1	1	1	0	1	0	3.44097	1.16795	100	62		1		1	0	0	0	0	1	1	0	0	0	0	0	0	0	0	1	0	0	0	0	0	0	0
E1165	Type 2 diabetes mellitus with hyperglycemia	1	1	2	1	1	2.79444	0	37.3236	1	1	62	34.4	2	1	3	1	0	0	38.0562	0.820721	155	66	2	5	50	1	0	1	0	1	1	1	1	0	0	0	0	0	0	0	1	0	0	0	1	0	0	0
E119	Type 2 diabetes mellitus without complications	0	0	2	1	0	2.79514	0			1	67	35.3	1	1	3	1	1	0		1.04286	138	74		5		1	0	0	0	1	1	1	0	0	0	0	0	0	0	0	1	0	0	0	0	0	0	0
E1165	Type 2 diabetes mellitus with hyperglycemia	1	1	2	0	0	2.79583	0				56	36.2	1	1	1	1	0	0	11.0924	1.08187	124	78		4	19	1	1	0	0	1	1	1	0	1	0	0	0	0	0	0	1	1	1	0	0	0	0	0
E1122	Type 2 diabetes mellitus with diabetic chronic kidney disease	9	1	2	0	0	2.79653	1				75	34.5	1	1		0	0	0	14.8708	1.02701				9	35	1	1	1	1	1	0	1	0	0	0	0	0	0	0	0	0	1	0	0	1	0	0	0
E1122	Type 2 diabetes mellitus with diabetic chronic kidney disease	9	1	2	1	1	2.79792	1				75		2		4	0	0	0	122.63	0.792673	117	62	4	10	68	1	1	1	0	1	0	1	0	0	0	0	0	1	0	0	0	1	0	0	1	0	0	0
E1122	Type 2 diabetes mellitus with diabetic chronic kidney disease	9	1	2	0	0	2.79792	1	447.186	0	1	74	30.6	1	1	2	0	0	0	447.842	1.02836	119	70	6	11	66	1	1	1	0	1	1	1	0	0	0	0	0	0	0	0	1	1	0	0	0	0	0	0
E119	Type 2 diabetes mellitus without complications	0	0	2	0	0	2.79792	0			1	53	20.7	2	0	1	0	0	0	14.2	0.819278	102	49		10		0	0	0	0	0	0	0	0	0	0	0	0	0	0	0	0	0	0	0	0	0	0	0
E11621	Type 2 diabetes mellitus with foot ulcer	3	1	2	1	0	2.79861	0	184.061	0	1	79	26.6	1	0	3	0	0	0		1.00415	125	72		7		1	1	1	0	1	1	1	0	1	1	0	0	0	0	0	0	1	0	0	0	0	0	0
E1140	Type 2 diabetes mellitus with diabetic neuropathy, unspecified	7	1	2	0	0	2.79861	0	198.207	0	2	71	18.8	2	0	4	0	0	0	2.83194	0.799617	140	70		7		0	0	0	0	0	1	0	0	0	0	0	0	0	0	0	1	0	0	0	0	0	0	0
E119	Type 2 diabetes mellitus without complications	0	0	2	0	0	2.79861	0			2	67		1		2	1	0	0	5.6875	1.04609				5	34	1	1	0	0	1	1	1	0	1	0	0	0	0	0	0	1	1	1	0	0	0	0	0
E1122	Type 2 diabetes mellitus with diabetic chronic kidney disease	9	1	2	1	0	2.79861	0	4.08194	1	2	84	28.1	2	0	4	0	0	0	4.32083	0.776881	110	60		8		0	0	0	0	0	1	0	0	0	0	0	0	0	0	0	1	0	0	0	0	0	0	0
E1140	Type 2 diabetes mellitus with diabetic neuropathy, unspecified	7	1	2	1	0	2.79931	1	1208.48	0	1	72	31.1	2	1	4	0	0	0		0.79808	142	74		10	35	1	1	1	0	1	1	1	1	1	1	0	0	0	0	0	1	1	1	0	0	0	0	0
E119	Type 2 diabetes mellitus without complications	0	0	2	0	0	2.79931	0			2	65	46	2	1		0	0	0	3.65625	0.806887	100	60		4		1	0	0	0	0	1	1	0	0	0	0	0	0	0	0	1	0	0	0	0	0	0	0
E1165	Type 2 diabetes mellitus with hyperglycemia	1	1	2	1	0	2.8	1	176.851	0	2	70	25.9	2	0	2	0	0	0		0.787547			4	11	39	1	1	0	0	1	1	1	0	0	1	0	0	0	0	0	0	0	0	1	1	0	0	0
E119	Type 2 diabetes mellitus without complications	0	0	2	0	0	2.8	0	5.26806	1	1	77		1		4	0	0	0	5.45833	1.02174	110	78	5	7	36	1	1	0	0	1	1	1	1	1	1	0	0	0	0	0	1	1	1	0	0	0	0	0
E119	Type 2 diabetes mellitus without complications	0	0	2	0	0	2.80069	0			2	87	28	2	0	4	0	0	0		0.76206	120	60		6		1	1	1	0	1	1	0	1	0	0	0	0	0	0	0	0	1	0	0	0	0	0	0
E1122	Type 2 diabetes mellitus with diabetic chronic kidney disease	9	1	2	0	0	2.80069	0				91		1			0	0	0	5.86389	0.99262	114	66		9	60	0	0	1	0	0	0	1	0	0	0	0	0	0	0	0	0	0	0	0	0	0	0	0
E1142	Type 2 diabetes mellitus with diabetic polyneuropathy	5	1	2	0	0	2.80069	0			1	72	24.1	1	0	1	0	0	0	3.08472	1.01269	117	76		8		0	0	0	0	0	1	1	0	1	0	0	0	0	0	0	1	0	1	0	0	0	0	0
E1122	Type 2 diabetes mellitus with diabetic chronic kidney disease	9	1	2	1	0	2.80139	1	225.342	0	2	61	27.2	1	0	1	0	0	0		1.0546	102	80		8		1	1	0	0	1	1	1	0	1	1	0	0	0	0	0	0	1	1	0	0	0	0	0
E119	Type 2 diabetes mellitus without complications	0	0	2	0	0	2.80139	0			1	73	24.7	1	0	2	0	0	0	2.84236	1.03111	124	62		5		0	0	0	0	0	1	0	0	0	0	0	0	0	0	0	1	0	0	0	0	0	0	0
E1122	Type 2 diabetes mellitus with diabetic chronic kidney disease	9	1	2	1	0	2.80139	1			1	83	36.4	1	1	1	0	0	0		1.00219	128	65	2	8	48	1	0	1	0	1	1	1	0	0	0	0	0	0	0	0	0	0	0	0	0	0	0	0
E119	Type 2 diabetes mellitus without complications	0	0	2	0	0	2.80208	1			1	55	54	1	1	2	0	1	0		1.07017			3	12	61	1	0	0	0	1	1	1	0	0	0	0	0	0	0	0	1	0	0	0	0	0	0	0
E1122	Type 2 diabetes mellitus with diabetic chronic kidney disease	9	1	2	1	0	2.80278	1			2	66	40.6	1	1	4	0	0	0		1.02732				9		0	0	1	0	1	1	1	0	0	0	0	0	0	0	0	1	0	0	0	0	0	0	0
E1122	Type 2 diabetes mellitus with diabetic chronic kidney disease	9	1	2	0	0	2.80347	0			2	74		1		1	0	0	0	6.54861	1.02935	115	74	3	11	39	0	0	1	0	0	1	0	0	1	0	0	0	0	0	0	1	0	1	0	0	0	0	0
E119	Type 2 diabetes mellitus without complications	0	0	2	1	0	2.80347	0			2	38	23.4	1	0	1	0	0	1		1.14011	114	52		4		1	1	0	0	1	1	1	0	1	1	0	0	0	0	0	0	0	0	0	1	0	0	0
E119	Type 2 diabetes mellitus without complications	0	0	2	0	0	2.80417	1			1	61	31.5	2	1	1	0	0	0		0.802404	129	72		7		0	0	0	0	0	1	1	0	0	0	0	0	0	0	0	0	0	0	0	1	0	0	0
E1142	Type 2 diabetes mellitus with diabetic polyneuropathy	5	1	2	0	0	2.80556	1			1	60	28.5	2	0	1	0	0	1		0.803228	106	58		6		1	1	1	0	1	1	1	1	0	1	0	0	0	0	0	1	1	0	0	0	0	0	0
E119	Type 2 diabetes mellitus without complications	0	0	2	0	0	2.80625	1	246.185	0	1	65	25.3	1	0	2	0	0	0		1.04496				10		1	0	0	0	0	1	0	0	0	0	0	0	0	0	0	1	0	0	0	0	0	0	0
E119	Type 2 diabetes mellitus without complications	0	0	2	0	0	2.80694	0			2	75	30.1	2	1	3	0	0	0	8.25764	0.783289				5		1	0	0	0	0	1	1	0	0	0	0	0	0	0	0	0	0	0	0	0	0	0	0
E119	Type 2 diabetes mellitus without complications	0	0	2	0	0	2.80694	1	502.05	0	2	79	22.7	2	0		0	0	0	498.499	0.785675	102	68		7		0	0	1	0	1	0	0	1	1	0	0	0	0	0	0	0	0	0	0	0	0	0	0
E119	Type 2 diabetes mellitus without complications	0	0	2	0	0	2.80694	0			1	66		1		2	0	0	0	5.19097	1.04867			5	4	40	1	1	0	0	1	1	1	0	0	0	0	0	0	0	0	1	1	0	0	1	0	0	0
E1165	Type 2 diabetes mellitus with hyperglycemia	1	1	2	0	0	2.80694	0			1	61	27.8	2	0	2	0	0	0	6.575	0.820784	100	70		4		1	0	0	0	0	1	1	0	0	0	0	0	0	0	0	1	0	0	0	0	0	0	0
E1142	Type 2 diabetes mellitus with diabetic polyneuropathy	5	1	2	0	0	2.80764	0				57	38.6	1	1	2	0	0	0	3.06667	1.07866				4		1	0	0	0	0	1	1	0	0	0	0	0	0	0	0	1	0	0	0	0	0	0	0
E1142	Type 2 diabetes mellitus with diabetic polyneuropathy	5	1	2	0	0	2.80764	1			2	54	45.2	2	1	1	0	0	0	186.704	0.83891	116	74		5		1	0	0	0	0	1	1	0	0	0	0	0	0	0	0	1	0	0	0	0	0	0	0
E119	Type 2 diabetes mellitus without complications	0	0	2	0	0	2.80833	0			1	91		2			0	0	0	5.60278	0.765706	116	64	2	6	55	0	0	1	0	1	0	1	0	0	0	0	0	0	0	0	0	0	0	0	1	0	0	0
E1122	Type 2 diabetes mellitus with diabetic chronic kidney disease	9	1	2	0	0	2.80833	1	68.7556	0		80		1		2	0	0	0	65.6722	1.01507	102	58	3	11	60	1	0	0	0	0	1	1	0	0	0	0	0	1	0	0	1	0	0	1	1	0	0	0
E119	Type 2 diabetes mellitus without complications	0	0	2	0	0	2.80833	1			1	65		2		3	0	0	0	27.2292	0.813532	100	60	2	4	51	1	0	0	0	0	1	0	0	0	0	0	0	1	0	0	1	0	0	0	0	0	0	0
E1121	Type 2 diabetes mellitus with diabetic nephropathy	8	1	2	0	0	2.80833	1	28.4132	0	1	85	28.6	1	0	4	0	0	0	15.2118	1.00377	100	58		15		1	0	0	0	0	0	0	0	0	0	0	0	0	0	0	0	0	0	0	0	0	0	0
E1140	Type 2 diabetes mellitus with diabetic neuropathy, unspecified	7	1	2	0	0	2.80833	0	44.0278	0	2	85	21.4	2	0	4	0	0	0		0.773271				9	34	1	0	0	0	1	1	1	0	0	1	0	0	0	0	0	1	0	0	1	0	0	0	0
E119	Type 2 diabetes mellitus without complications	0	0	2	0	0	2.80833	0			1	75	42.3	1	1	3	0	0	0	15.0743	1.02335	117	78		7		1	0	1	0	1	0	1	0	1	0	0	0	0	0	0	0	0	1	0	0	0	0	0
E119	Type 2 diabetes mellitus without complications	0	0	2	1	0	2.80833	0			1	64	24	1	0	3	0	1	0	3.81944	1.03841	101	47		5		0	0	0	0	0	1	1	0	0	0	0	0	1	0	0	1	0	0	0	0	0	0	0
E1122	Type 2 diabetes mellitus with diabetic chronic kidney disease	9	1	2	1	0	2.80833	1	312.237	0	2	81	27.5	1	0	2	0	0	0		1.00268	134	75		9		0	1	1	0	1	1	1	0	0	1	0	0	0	0	0	1	1	0	0	1	0	0	0
E119	Type 2 diabetes mellitus without complications	0	0	2	0	0	2.80903	1			1	65	28.1	1	0	2	0	0	0	51.609	1.05251				8		1	1	0	0	1	1	1	0	1	0	0	0	0	0	0	1	1	1	0	0	0	0	0
E119	Type 2 diabetes mellitus without complications	0	0	2	1	0	2.80903	0			1	53	24.5	1	0	1	0	1	0		1.08434	102	70		3		0	0	0	0	0	1	1	0	0	0	0	0	0	0	0	1	0	0	0	0	0	0	0
E119	Type 2 diabetes mellitus without complications	0	0	2	1	0	2.80903	1			1	64	40.1	2	1	4	0	1	0		0.795654				8		0	1	1	0	1	1	1	0	0	1	0	0	0	0	0	0	1	0	0	0	0	0	0
E119	Type 2 diabetes mellitus without complications	0	0	2	0	0	2.80903	1			2	57	25.1	1	0	1	0	0	0		1.05478				5		1	0	0	0	0	1	0	0	0	0	0	0	0	0	0	1	0	0	0	0	0	0	0
E1122	Type 2 diabetes mellitus with diabetic chronic kidney disease	9	1	2	0	0	2.80903	1	640.299	0	1	77	31.9	1	1	1	0	1	0	394.112	1.0214	112	58		13		1	1	1	0	1	1	1	0	0	0	0	1	0	0	0	1	1	0	0	1	0	0	0
E119	Type 2 diabetes mellitus without complications	0	0	2	0	0	2.80903	0				69		1			0	0	0	45.3937	1.04089			2	6	68	1	0	1	0	1	0	1	0	0	0	0	0	0	0	0	0	0	0	1	0	0	0	0
E1122	Type 2 diabetes mellitus with diabetic chronic kidney disease	9	1	2	1	0	2.80972	0			1	54	36.4	1	1	2	0	0	0		1.06934	100	60		8		1	0	1	0	0	1	1	0	1	0	0	0	0	0	0	0	0	0	0	0	0	0	0
E119	Type 2 diabetes mellitus without complications	0	0	2	0	0	2.80972	1			1	91	36.3	2	1	4	0	0	0	64.9153	0.766935	109	56		8	52	0	1	1	0	1	0	1	1	1	0	0	0	0	0	0	0	1	1	0	0	0	0	0
E1122	Type 2 diabetes mellitus with diabetic chronic kidney disease	9	1	2	0	1	2.80972	1			1	85		1		4	0	0	0	8.54514	1.00499				12	29	1	1	1	0	1	0	0	0	0	0	0	0	0	0	0	0	1	0	0	0	0	0	0
E119	Type 2 diabetes mellitus without complications	0	0	2	0	0	2.80972	0			1	50	35.5	2	1	3	0	0	0		0.850004				4		1	0	0	0	0	1	1	0	0	0	0	0	0	0	0	1	0	0	0	0	0	0	0
E1165	Type 2 diabetes mellitus with hyperglycemia	1	1	2	1	0	2.81042	1	82.1639	0	1	44	35.1	1	1	1	0	0	0		1.09576	140	60		14		0	1	1	0	1	1	1	0	1	1	0	0	0	0	1	1	1	1	0	1	0	0	0
E119	Type 2 diabetes mellitus without complications	0	0	2	0	0	2.81181	1			1	84	29.3	2	0	3	0	0	0	10.7111	0.777611	117	70		7		0	0	1	0	1	0	0	0	0	0	0	0	0	0	0	0	0	0	0	1	0	0	0
E119	Type 2 diabetes mellitus without complications	0	0	2	0	0	2.81181	0			2	26	52.1	2	1	1	0	0	0	3.76042	0.950115	102	68		1	21	1	0	0	0	0	0	0	0	0	0	0	0	0	0	0	0	0	0	0	0	0	0	0
E1165	Type 2 diabetes mellitus with hyperglycemia	1	1	2	1	0	2.8125	1			1	59	34.2	1	1	2	0	0	0	55.8618	1.06918	110	80		6		1	0	0	0	0	1	0	0	0	0	0	0	0	0	0	1	0	0	0	0	0	0	0
E1122	Type 2 diabetes mellitus with diabetic chronic kidney disease	9	1	2	0	0	2.8125	1	27.3868	0		79		2		1	0	0	0	8.02778	0.784903			4	10	90	0	0	0	0	0	0	1	0	0	0	0	0	0	1	0	0	0	0	0	0	0	0	0
E1122	Type 2 diabetes mellitus with diabetic chronic kidney disease	9	1	2	1	0	2.81319	1			2	53	39.8	2	1	1	0	0	0		0.818523	100	66		7		0	1	1	1	1	1	1	1	1	1	0	0	0	0	0	0	1	0	0	0	0	0	0
E1122	Type 2 diabetes mellitus with diabetic chronic kidney disease	9	1	2	1	0	2.81319	1	33.9382	0	2	84	21.6	1	0	4	0	0	0	34.6951	0.9952	124	70		16		1	0	1	0	0	0	1	0	0	0	0	0	0	0	0	0	0	0	0	0	0	0	0
E119	Type 2 diabetes mellitus without complications	0	0	2	1	0	2.81319	1	171.119	0	1	79	20.4	2	0	2	0	0	0		0.779861	100	60		8		0	0	0	0	0	1	1	0	0	0	0	0	0	0	0	1	0	0	0	0	0	0	0
E119	Type 2 diabetes mellitus without complications	0	0	2	1	0	2.81389	1	1515.05	0	2	37	31.4	2	1	1	0	0	0	600.775	0.89047				1		1	0	0	0	0	1	0	0	0	0	0	0	0	0	0	1	0	0	0	0	0	0	0
E119	Type 2 diabetes mellitus without complications	0	0	2	0	0	2.81389	1			2	52	32.8	1	1	1	0	0	0	581.59	1.06575	100	46	2	6	40	0	0	0	0	1	1	1	0	0	0	0	0	0	0	0	1	0	0	0	0	0	0	0
E11621	Type 2 diabetes mellitus with foot ulcer	3	1	2	0	0	2.81389	1			2	57	39.5	1	1	2	0	0	0		1.07055	110	70		5		1	0	0	0	0	1	1	0	0	1	0	0	0	0	0	1	0	0	0	0	0	0	0
E119	Type 2 diabetes mellitus without complications	0	0	2	0	0	2.81528	1	354.069	0	1	65	38.1	2	1	4	0	0	0		0.813266	113	93		10		0	0	0	0	0	0	0	0	0	0	0	0	0	0	0	0	0	0	0	0	0	0	0
E11649	Type 2 diabetes mellitus with hypoglycemia without coma	2	1	2	0	0	2.81528	1			2	40	40.7	2	1	1	0	0	0	682.325	0.886141	123	86		7		0	0	0	0	0	1	0	0	0	0	0	0	0	0	0	0	0	0	0	0	0	0	0
E119	Type 2 diabetes mellitus without complications	0	0	2	1	0	2.81667	1	393.726	0	1	83	19.7	2	0	4	0	0	0		0.768258	121	50	2	9	37	0	1	1	0	1	1	1	0	1	1	0	0	0	0	0	1	1	1	0	0	0	0	0
E1122	Type 2 diabetes mellitus with diabetic chronic kidney disease	9	1	2	1	0	2.81736	1			2	70	25	1	0	4	0	0	0		1.0299	130	66		8		0	0	0	0	0	0	1	0	0	0	0	0	0	0	0	0	0	0	0	1	0	0	0
E1122	Type 2 diabetes mellitus with diabetic chronic kidney disease	9	1	2	1	0	2.81806	1			2	81	31.4	1	1	1	0	0	0		0.994335	103	42		9		1	0	1	0	1	1	1	0	0	1	0	0	0	0	0	0	0	0	0	1	0	0	0
E119	Type 2 diabetes mellitus without complications	0	0	2	0	0	2.81806	0			1	66	39.4	2	1	1	0	0	0	133.814	0.810742	125	85		6		1	0	0	0	0	1	1	0	0	0	0	0	0	0	0	1	0	0	0	1	0	0	0
E119	Type 2 diabetes mellitus without complications	0	0	2	1	0	2.81806	0			1	56	40.6	2	1	1	0	0	0	3.75139	0.831146	100	53		3		1	0	0	0	0	1	1	0	0	0	0	0	0	0	0	1	0	0	0	0	0	0	0
E1121	Type 2 diabetes mellitus with diabetic nephropathy	8	1	2	1	0	2.81806	1			1	81	33	1	1	2	0	0	0	17.95	1.01343	104	48		11	46	1	0	1	0	0	0	1	0	1	0	0	0	0	0	0	0	0	1	0	1	0	0	0
E119	Type 2 diabetes mellitus without complications	0	0	2	0	0	2.81806	0			1	74		1			0	0	0	17.8076	1.02903	104	50	3	6	54	1	1	0	0	1	0	1	0	0	0	0	0	0	0	0	0	1	0	0	0	0	0	0
E119	Type 2 diabetes mellitus without complications	0	0	2	1	0	2.81875	0			1	67	24.4	1	0	4	0	0	0	1162.85	1.03873				9		0	1	1	0	1	1	1	1	1	1	0	0	0	1	0	0	1	0	0	0	0	0	0
E1142	Type 2 diabetes mellitus with diabetic polyneuropathy	5	1	2	0	0	2.81875	0			1	56	45.6	1	1	2	1	0	0		1.05139				8	32	1	1	0	1	1	1	1	0	1	1	0	0	0	0	0	1	1	1	0	0	0	0	0
E119	Type 2 diabetes mellitus without complications	0	0	2	1	0	2.81944	1			1	61	28.4	1	0	1	0	0	0		1.06034			2	5	30	1	1	0	0	1	1	1	0	0	1	0	0	0	0	0	1	1	0	0	0	0	0	0
E119	Type 2 diabetes mellitus without complications	0	0	2	0	0	2.81944	0			2	85	34	2	1	4	0	0	0	3.76667	0.774627			4	11	47	0	1	0	1	1	0	1	0	0	0	0	0	0	0	0	0	0	0	0	0	0	0	0
E1140	Type 2 diabetes mellitus with diabetic neuropathy, unspecified	7	1	2	1	0	2.82014	1	159.392	0	1	85	26.2	2	0	2	0	0	0		0.766014	102	50		6		1	0	1	0	1	1	0	0	0	0	0	0	0	0	0	1	0	0	0	0	0	0	0
E119	Type 2 diabetes mellitus without complications	0	0	2	1	0	2.82014	0	37.459	0	2	73	26.2	1	0	2	0	0	0		1.01357				8		1	0	0	0	0	1	1	0	0	1	0	0	0	0	0	1	0	0	0	0	0	0	0
E119	Type 2 diabetes mellitus without complications	0	0	2	0	0	2.82083	0			1	45	45	2	1	2	0	0	0		0.85176	126	58		3		0	0	0	0	0	1	0	0	0	0	0	0	0	0	0	1	0	0	0	1	0	0	0
E119	Type 2 diabetes mellitus without complications	0	0	2	1	0	2.82083	0				75		2			0	0	0	5.38056	0.792606				6	51	0	0	0	0	0	1	1	0	0	0	0	0	0	0	0	1	0	0	0	0	0	0	0
E1165	Type 2 diabetes mellitus with hyperglycemia	1	1	2	1	0	2.82292	1	351.176	0	2	65	40.5	1	1	2	0	0	0		1.03858	108	64		7		1	0	1	0	1	1	1	0	0	1	0	0	0	0	0	1	0	0	0	0	0	0	0
E119	Type 2 diabetes mellitus without complications	0	0	2	1	0	2.82361	0			1	84	23	2	0	4	0	0	0		0.776493	100	50		5		0	0	0	0	0	1	1	0	0	0	0	0	0	0	0	1	0	0	0	1	0	0	0
E1122	Type 2 diabetes mellitus with diabetic chronic kidney disease	9	1	2	1	0	2.82361	0			1	60	17.3	1	0	1	0	0	0		1.0567	109	65		11		1	1	1	0	1	1	1	1	1	1	0	0	0	0	0	0	1	1	0	0	0	0	0
E119	Type 2 diabetes mellitus without complications	0	0	2	0	0	2.82361	0			2	68	30.9	1	1	2	0	0	0		1.03221	120	64		7		1	0	0	0	0	1	1	0	0	0	0	0	0	0	0	0	0	0	0	0	0	0	0
E119	Type 2 diabetes mellitus without complications	0	0	2	1	1	2.82431	0			1	74	29.5	2	0	4	0	0	0		0.781924	130	88		7	36	1	1	1	0	1	1	1	0	1	1	0	0	0	0	0	1	0	0	0	1	0	0	0
E1122	Type 2 diabetes mellitus with diabetic chronic kidney disease	9	1	2	1	0	2.82431	1	33.2472	0	1	82	27	1	0	2	0	0	0		0.999525	110	70		11	65	1	0	1	0	0	0	0	0	0	0	0	0	0	0	0	0	0	0	0	0	0	0	0
E119	Type 2 diabetes mellitus without complications	0	0	2	0	0	2.825	0			1	73	39.2	1	1	2	0	0	0	3.77153	1.03042	110	69		5		1	1	0	0	1	1	1	0	0	0	0	0	0	0	0	1	1	0	0	0	0	0	0
E119	Type 2 diabetes mellitus without complications	0	0	2	0	0	2.825	0			1	66	22.4	2	0	2	1	0	0		0.807875	132	66		5	71	1	1	0	1	1	1	1	0	1	0	0	0	0	0	0	1	1	1	0	0	0	0	0
E119	Type 2 diabetes mellitus without complications	0	0	2	0	0	2.825	1	691.055	0	1	59	35.9	2	1	3	0	0	0		0.820922				7		1	0	0	0	1	1	0	0	0	0	0	0	0	0	0	1	0	0	0	0	0	0	0
E119	Type 2 diabetes mellitus without complications	0	0	2	1	0	2.825	0			2	61	44.9	2	1	2	0	0	0		0.817915	109	71		5		1	0	0	0	0	1	1	0	0	0	0	0	0	0	0	1	0	0	0	0	0	0	0
E1122	Type 2 diabetes mellitus with diabetic chronic kidney disease	9	1	2	0	0	2.82569	1			2	80	24.3	2	0	4	0	0	0	6.53889	0.783172				9		0	0	0	0	0	0	0	0	0	0	0	0	0	0	0	0	0	0	0	0	0	0	0
E11649	Type 2 diabetes mellitus with hypoglycemia without coma	2	1	2	1	0	2.82569	1			2	79	34	2	1	1	0	0	0		0.769265	109	75		12		0	1	1	0	1	0	1	0	1	1	0	0	0	0	0	0	1	1	0	0	0	0	0
E119	Type 2 diabetes mellitus without complications	0	0	2	0	0	2.82569	0	20.9563	0	2	75	24	2	0	1	0	0	0	15.5917	0.792294	119	73	3	11	81	0	0	0	0	0	0	0	0	0	0	0	0	0	0	1	0	0	0	0	0	0	0	0
E119	Type 2 diabetes mellitus without complications	0	0	2	0	0	2.82639	0			2	59	48.2	2	1	2	0	0	0	3.63056	0.825886	111	61		3		1	0	0	0	0	1	0	0	0	0	0	0	0	0	0	1	0	0	0	0	0	0	0
E119	Type 2 diabetes mellitus without complications	0	0	2	0	0	2.82639	0			1	77	17.3	2	0	4	0	0	0	5.13611	0.777754				7		0	0	0	0	0	0	0	0	0	0	0	0	0	0	0	0	0	0	0	0	0	0	0
E119	Type 2 diabetes mellitus without complications	0	0	2	1	0	2.82708	0			1	80	31.1	1	1	2	0	0	0		1.00899	110	70		6		0	1	0	0	1	1	1	0	0	1	0	0	0	0	0	1	1	0	0	1	0	0	0
E119	Type 2 diabetes mellitus without complications	0	0	2	1	0	2.82778	1			1	67	44.5	2	1	3	0	0	0		0.798344	122	61		6		0	0	1	0	1	1	1	1	1	0	0	0	0	0	0	1	0	0	0	0	0	0	0
E119	Type 2 diabetes mellitus without complications	0	0	2	1	0	2.82778	0	17.6556	1		42		2			0	1	0	17.6556	0.876364	111	49	2	5	140	1	0	0	0	0	1	0	0	0	0	0	0	0	0	0	1	0	0	0	0	0	0	0
E119	Type 2 diabetes mellitus without complications	0	0	2	1	0	2.82847	1			2	63	27.7	2	0	2	0	0	0		0.803619	120	60		5		0	0	0	0	0	1	1	0	0	0	0	0	0	0	0	0	0	0	0	0	0	0	0
E1122	Type 2 diabetes mellitus with diabetic chronic kidney disease	9	1	2	0	0	2.82847	0			1	59	41	1	1	2	0	1	0	3.89167	1.07201	116	72		9		1	0	0	0	0	1	0	0	0	0	0	0	0	0	0	1	0	0	0	0	0	0	0
E119	Type 2 diabetes mellitus without complications	0	0	2	0	0	2.82986	0			1	59		1		2	1	0	0	7.075	1.07074				5	43	1	0	1	0	1	0	1	0	0	0	0	0	0	0	0	0	0	0	0	0	0	0	0
E119	Type 2 diabetes mellitus without complications	0	0	2	1	0	2.82986	0			2	67	36.3	2	1	1	0	0	0		0.787911				5		0	0	0	0	0	1	1	0	0	0	0	0	0	0	0	1	0	0	0	0	0	0	0
E1122	Type 2 diabetes mellitus with diabetic chronic kidney disease	9	1	2	1	0	2.82986	1	88.7236	0	1	71	41.8	1	1	3	0	0	0		1.03061	100	70		16		1	1	1	0	1	1	1	0	1	0	0	0	0	0	0	0	1	1	0	1	0	0	0
E119	Type 2 diabetes mellitus without complications	0	0	2	1	0	2.82986	0			1	74	24	1	0	2	0	0	0		1.01367				6		1	1	0	0	1	1	1	0	1	1	0	0	0	0	0	1	1	1	0	0	0	0	0
E1122	Type 2 diabetes mellitus with diabetic chronic kidney disease	9	1	2	0	0	2.83056	0	30.25	1	1	75	43.2	1	1		0	0	0	30.8243	1.0262			3	9	60	1	0	1	0	0	0	0	0	0	0	0	0	0	0	0	0	0	0	0	0	0	0	0
E119	Type 2 diabetes mellitus without complications	0	0	2	1	0	2.83056	1			2	69	31.6	2	1	4	0	0	0		0.794342	102	52		7		1	0	1	0	1	1	1	0	0	0	0	0	0	0	0	1	0	0	0	0	0	0	0
E119	Type 2 diabetes mellitus without complications	0	0	2	1	0	2.83125	0			1	88	24.3	2	0	1	0	0	0	4.93264	0.771564	118	78		5		1	0	0	0	0	1	0	0	0	0	0	0	0	0	0	1	0	0	0	1	0	0	0
E119	Type 2 diabetes mellitus without complications	0	0	2	1	0	2.83125	0	6.55833	0	1	88	31.8	1	1	2	0	0	0		0.995811			2	5	46	0	1	1	0	1	0	0	0	0	1	0	0	0	0	0	0	1	0	0	0	0	0	0
E119	Type 2 diabetes mellitus without complications	0	0	2	1	0	2.83125	0			1	58	28.7	2	0	3	0	0	0		0.829961				4		1	0	0	0	0	1	1	0	0	0	0	0	0	0	0	1	0	0	0	0	0	0	0
E119	Type 2 diabetes mellitus without complications	0	0	2	0	0	2.83125	0			2	78	27.3	2	0	1	0	0	0		0.782451	101	42		7		1	0	0	0	1	1	1	0	0	0	0	0	0	0	0	1	0	0	0	0	0	0	0
E1165	Type 2 diabetes mellitus with hyperglycemia	1	1	2	0	0	2.83194	1	69.9889	0	1	63	23.5	1	0	1	0	1	0	70.3049	1.05739				10		1	0	0	0	0	1	0	0	0	0	0	0	0	0	0	1	0	0	0	0	0	0	0
E1122	Type 2 diabetes mellitus with diabetic chronic kidney disease	9	1	2	0	0	2.83194	1	180.083	0	2	86	36.1	1	1	2	0	0	0	56.8771	1.00262	110	60		11		0	1	1	0	1	0	0	0	0	0	0	0	0	0	0	0	1	0	0	0	0	0	0
E1151	Type 2 diabetes mellitus with diabetic peripheral angiopathy without gangrene	6	1	2	0	0	2.83194	1			2	67	35.3	2	1	1	0	0	0	1195.86	0.808397				7		0	1	1	1	1	1	0	0	1	1	0	0	0	0	0	1	1	0	0	0	0	0	0
E119	Type 2 diabetes mellitus without complications	0	0	2	1	0	2.83194	1	37.0507	0	1	73	29.3	2	0	2	0	0	0		0.788209	137	74	2	14	41	1	0	0	0	0	1	0	0	0	0	0	0	0	0	0	0	0	0	1	0	0	0	0
E119	Type 2 diabetes mellitus without complications	0	0	2	1	0	2.83194	1			1	83	32.6	2	1	4	0	0	0		0.766426	100	66		6	32	1	1	1	0	1	1	1	0	0	1	0	0	0	0	0	0	1	0	0	0	0	0	0
E1121	Type 2 diabetes mellitus with diabetic nephropathy	8	1	2	0	0	2.83264	0			1	68		1		2	0	0	0	3.79444	1.04473	125	57	3	8	42	1	1	0	0	1	0	1	0	1	0	0	0	0	0	0	0	1	1	0	0	0	0	0
E1122	Type 2 diabetes mellitus with diabetic chronic kidney disease	9	1	2	0	0	2.83264	1	671.474	0	1	61	42.2	1	1	1	0	0	0	638.122	1.06378	100	47	7	9	56	1	1	1	0	1	0	0	0	1	0	0	0	0	0	0	0	1	0	0	1	0	0	0
E119	Type 2 diabetes mellitus without complications	0	0	2	1	1	2.83264	0			1	54	27.7	1	0	2	0	0	0		1.05855	100	56		4	18	1	0	1	0	0	1	1	0	0	1	0	0	1	0	0	1	0	0	0	0	0	0	0
E1151	Type 2 diabetes mellitus with diabetic peripheral angiopathy without gangrene	6	1	2	0	0	2.83264	1	26.1542	1		60		1			0	0	0	26.55	1.06876			3	6	112	1	1	0	0	1	1	1	0	0	0	0	0	0	0	0	1	1	0	0	0	0	0	0
E119	Type 2 diabetes mellitus without complications	0	0	2	0	0	2.83333	1	1363	0	2	72	29.1	1	0	2	0	0	0		1.03043				10	38	0	1	1	0	1	0	1	1	0	1	0	0	0	0	0	0	1	0	0	0	0	0	0
E119	Type 2 diabetes mellitus without complications	0	0	2	0	0	2.83333	0				69		2		4	0	0	0	121.965	0.804842	126	67	3	8	124	1	0	0	0	0	0	0	0	1	0	0	0	0	0	0	0	0	1	0	0	0	0	0
E119	Type 2 diabetes mellitus without complications	0	0	2	1	0	2.83403	0			1	73		1		2	1	0	0	4.61458	1.03057	100	74		7	46	1	1	0	0	1	1	1	0	0	0	0	0	0	0	0	1	1	0	0	0	0	0	0
E1122	Type 2 diabetes mellitus with diabetic chronic kidney disease	9	1	2	0	0	2.83472	0			1	80	24.3	1	0	2	0	0	0	14.8028	1.01431	134	72		12	42	1	1	1	0	1	0	1	0	1	0	0	0	0	0	0	0	1	1	0	0	0	0	0
E119	Type 2 diabetes mellitus without complications	0	0	2	0	0	2.83542	1			2	50	35.5	2	1	2	0	0	0	97.7292	0.850085	116	59		9		1	0	0	0	0	1	0	0	0	0	0	0	0	0	0	1	0	0	0	0	0	0	0
E119	Type 2 diabetes mellitus without complications	0	0	2	1	0	2.83542	0			1	80	36.4	2	1	4	0	0	0	4.97639	0.784359	100	62		7		0	1	1	0	1	1	0	0	0	0	0	0	0	0	0	1	1	0	0	0	0	0	0
E1140	Type 2 diabetes mellitus with diabetic neuropathy, unspecified	7	1	2	0	0	2.83542	1	296.36	0	2	75	28.2	1	0	2	0	0	0	296.847	1.02293				14		1	0	0	0	0	0	1	0	0	0	0	0	0	0	0	0	0	0	0	0	0	1	0
E119	Type 2 diabetes mellitus without complications	0	0	2	0	0	2.83542	0	119.373	0	1	79	23.2	2	0	4	0	0	0	5.05069	0.784922	116	60		7		0	0	1	0	1	1	1	0	0	0	0	0	0	0	0	1	0	0	0	0	0	0	0
E119	Type 2 diabetes mellitus without complications	0	0	2	1	0	2.83542	0	3.00625	1	1	56		1		2	0	0	1	3.00625	1.08186	102	48	6	3	115	1	0	0	0	0	0	0	0	0	0	0	0	0	0	0	0	0	0	0	1	0	0	0
E1165	Type 2 diabetes mellitus with hyperglycemia	1	1	2	0	0	2.83611	0			1	62		1		2	0	0	0	2.80069	1.06164				7	29	0	0	0	0	0	1	0	0	0	0	0	0	0	0	0	1	0	0	1	0	0	0	0
E119	Type 2 diabetes mellitus without complications	0	0	2	1	0	2.83611	1			2	46	20.2	2	0	1	0	0	0	559.853	0.837429				4		0	0	1	0	0	1	0	1	0	0	0	0	0	0	0	0	0	0	0	0	0	0	0
E1122	Type 2 diabetes mellitus with diabetic chronic kidney disease	9	1	2	1	0	2.83611	1			1	61	30.6	1	1	2	0	0	0		1.05299				9		1	1	1	0	1	0	1	0	0	1	0	0	0	0	0	0	0	0	0	0	0	0	0
E119	Type 2 diabetes mellitus without complications	0	0	2	0	0	2.83611	0			2	67	30.1	1	1	2	0	0	0		1.04753				5	36	1	1	0	1	1	1	1	0	1	0	0	0	0	0	0	1	1	1	0	0	0	0	0
E1165	Type 2 diabetes mellitus with hyperglycemia	1	1	2	1	0	2.83681	1			1	48	26.5	1	0	3	0	0	0		1.07429				4		0	1	0	1	1	1	1	0	1	1	0	0	0	0	0	1	1	1	0	1	0	0	0
E1122	Type 2 diabetes mellitus with diabetic chronic kidney disease	9	1	2	0	0	2.83681	1			1	68		1		1	0	0	0	12.7771	1.04525	143	56		11	32	0	1	1	0	1	0	1	1	1	0	0	0	0	0	0	0	1	1	1	0	0	0	0
E119	Type 2 diabetes mellitus without complications	0	0	2	0	0	2.83681	0			1	66	40.8	2	1	1	0	0	0		0.790737				5		0	0	0	0	0	1	1	0	0	0	0	0	0	0	0	1	0	0	0	1	0	0	0
E1122	Type 2 diabetes mellitus with diabetic chronic kidney disease	9	1	2	1	0	2.8375	0	82.2472	0	1	76	35.9	1	1	2	0	0	0		1.00373				12		0	0	1	0	0	1	1	0	0	1	0	0	1	0	0	0	0	0	0	0	0	0	0
E119	Type 2 diabetes mellitus without complications	0	0	2	1	0	2.83819	1	639.204	0	1	58	46.5	1	1	2	0	0	0		1.05216				6		1	1	1	0	1	1	1	1	1	0	0	0	0	0	0	1	1	0	0	0	0	0	0
E119	Type 2 diabetes mellitus without complications	0	0	2	0	0	2.83889	1	613.814	0	1	54	35.9	2	1	1	0	0	0	608.461	0.839382				5		1	1	1	0	1	1	1	1	0	0	0	0	0	0	0	1	0	0	0	0	0	0	0
E1140	Type 2 diabetes mellitus with diabetic neuropathy, unspecified	7	1	2	1	0	2.83889	1	1453.94	0	1	73	25.7	1	0	2	0	0	0		1.02033	140	82		9		1	1	1	0	1	1	1	1	1	1	0	0	0	0	0	0	1	1	0	0	0	0	0
E1122	Type 2 diabetes mellitus with diabetic chronic kidney disease	9	1	2	0	0	2.84028	1				76		1		2	0	0	0	29.6646	1.02364	129	77	4	12	76	1	1	1	0	1	0	1	0	0	0	0	0	0	0	0	0	1	0	0	0	0	0	0
E119	Type 2 diabetes mellitus without complications	0	0	2	0	0	2.84028	0			2	54	25.6	2	0	2	0	0	0	4.70694	0.840499				5		1	0	0	0	0	1	1	0	0	1	0	0	0	0	0	1	0	0	0	0	0	0	0
E119	Type 2 diabetes mellitus without complications	0	0	2	0	0	2.84028	0			1	59	30.6	2	1	2	0	0	1	4.47986	0.810887	100	50		4		1	0	0	0	0	1	1	0	0	0	0	0	0	0	0	1	0	0	0	0	0	0	0
E119	Type 2 diabetes mellitus without complications	0	0	2	0	0	2.84097	1			1	69	42.2	2	1	4	0	0	0	172.528	0.804142				4		1	1	0	0	1	1	1	0	0	0	0	0	0	0	0	1	0	0	0	0	0	0	0
E119	Type 2 diabetes mellitus without complications	0	0	2	0	1	2.84097	0	17.2792	1	1	81	33.7	1	1	4	0	0	0	18.0472	1.01381	168	73	2	8	35	1	1	1	0	1	0	1	0	0	0	0	0	0	0	0	0	1	0	1	0	0	0	0
E1140	Type 2 diabetes mellitus with diabetic neuropathy, unspecified	7	1	2	1	0	2.84167	0	231.783	0	1	86	22.7	1	0	2	0	0	0		0.99708				8		1	1	0	0	1	0	1	0	0	1	0	0	0	0	0	0	1	0	0	0	0	0	0
E119	Type 2 diabetes mellitus without complications	0	0	2	0	0	2.84167	0			1	82	23	1	0	2	0	0	0	4.87014	1.01178	119	75		7		1	0	0	0	0	0	0	0	0	0	0	0	0	0	0	0	0	0	0	0	0	0	0
E119	Type 2 diabetes mellitus without complications	0	0	2	0	0	2.84236	1	111.237	0	2	65	32.3	2	1	2	0	0	0	80.0146	0.811919				10		0	0	0	0	0	1	1	0	1	0	0	0	0	0	0	1	0	0	0	0	0	0	0
E119	Type 2 diabetes mellitus without complications	0	0	2	0	0	2.84236	1				57		1		2	1	0	0	6.59028	1.07645	120	70		3	28	1	1	0	0	1	1	1	0	0	0	0	0	0	0	0	1	1	0	0	0	0	0	0
E1140	Type 2 diabetes mellitus with diabetic neuropathy, unspecified	7	1	2	1	0	2.84236	1				63	22.7	1	0	1	0	0	0	19.7431	1.05929	118	60		8		1	0	0	0	0	1	0	0	0	0	0	0	0	0	0	1	0	0	0	0	0	0	0
E1122	Type 2 diabetes mellitus with diabetic chronic kidney disease	9	1	2	0	0	2.84236	1			2	79	30.3	2	1	2	0	0	0		0.774367	103	63		12		0	1	1	0	1	1	1	0	1	1	0	0	0	0	0	1	1	1	0	0	1	0	0
E1165	Type 2 diabetes mellitus with hyperglycemia	1	1	2	1	0	2.84306	1			1	72	31.2	1	1	3	1	0	0	25.6111	1.0329	103	56		9		1	1	1	0	1	0	1	1	1	0	0	0	0	0	0	0	1	1	0	0	0	0	0
E119	Type 2 diabetes mellitus without complications	0	0	2	1	0	2.84306	0			1	63	25.2	1	0	2	0	0	0	3.36181	1.05889	102	58		5		1	1	0	1	1	1	1	0	1	0	0	0	0	0	0	1	1	1	0	0	0	0	0
E119	Type 2 diabetes mellitus without complications	0	0	2	1	0	2.84306	0			1	55	22.5	2	0	2	0	0	0	7.24097	0.82512	108	57		5		1	0	0	0	0	1	1	0	0	0	0	0	1	0	0	1	0	0	0	1	0	0	0
E119	Type 2 diabetes mellitus without complications	0	0	2	1	0	2.84375	1	1128.98	0	1	69	17.4	2	0	1	0	0	0		0.800333				6	44	0	0	1	0	0	1	1	0	1	1	0	0	0	0	0	1	0	0	0	0	0	0	0
E119	Type 2 diabetes mellitus without complications	0	0	2	1	0	2.84375	0	13.2979	0	2	61	23.5	2	0	2	0	0	0		0.811896				10		1	0	0	0	0	1	1	0	0	0	0	0	0	0	0	1	0	0	0	0	0	0	0
E1140	Type 2 diabetes mellitus with diabetic neuropathy, unspecified	7	1	2	0	0	2.84375	1			1	78	40	2	1	3	0	0	0		0.781455	118	81		10		0	1	1	0	1	1	1	0	1	0	0	0	0	0	0	0	0	1	0	0	0	0	0
E1121	Type 2 diabetes mellitus with diabetic nephropathy	8	1	2	1	0	2.84375	0			1	45	30.4	1	1	2	0	0	0		1.10724	104	66		6		1	0	0	0	0	1	0	0	0	0	0	0	0	0	0	0	0	0	0	0	0	0	0
E119	Type 2 diabetes mellitus without complications	0	0	2	0	0	2.84444	0	41.2403	0	1	61	30.9	1	1	3	0	1	0	2.87014	1.06552	140	70		9		1	0	0	0	0	1	0	0	0	0	0	1	0	0	0	1	0	0	0	0	0	0	0
E119	Type 2 diabetes mellitus without complications	0	0	2	0	0	2.84444	0	161.059	0	1	73	64.7	1	1	3	0	0	0	2.96667	1.032	109	67		6		0	0	1	0	1	0	0	0	0	0	0	0	0	0	0	0	0	0	0	0	0	0	0
E119	Type 2 diabetes mellitus without complications	0	0	2	0	0	2.84444	0			2	49	25.1	1	0	2	0	0	0	3.61111	1.07493	100	60		3		1	0	0	0	0	0	1	0	0	0	0	0	0	0	0	0	0	0	0	0	0	0	0
E1122	Type 2 diabetes mellitus with diabetic chronic kidney disease	9	1	2	0	0	2.84514	1			1	55	35.6	1	1	3	0	0	0		1.05384				10		1	1	1	0	1	1	1	0	0	0	0	0	1	0	0	1	1	0	0	0	0	0	0
E1122	Type 2 diabetes mellitus with diabetic chronic kidney disease	9	1	2	1	0	2.84583	1			1	67	27.1	1	0	1	0	0	0		1.04337	113	85		8		1	1	0	0	1	1	1	0	0	1	0	0	0	0	0	0	0	0	0	0	0	0	0
E119	Type 2 diabetes mellitus without complications	0	0	2	1	0	2.84583	1	993.542	0	2	50	22.5	2	0	1	1	0	0		0.830516				6		1	0	0	0	0	1	1	0	0	0	0	0	0	0	0	0	0	0	0	0	0	0	0
E1165	Type 2 diabetes mellitus with hyperglycemia	1	1	2	0	0	2.84583	1			1	49	49.7	1	1	1	0	0	0	165.394	1.10341	94	54		3	27	1	1	0	0	1	1	1	0	0	0	0	0	0	0	0	1	1	0	0	0	0	0	0
E1165	Type 2 diabetes mellitus with hyperglycemia	1	1	2	1	0	2.84653	0			1	47	32.3	2	1	2	0	0	0	4.06389	0.859755	144	64		2		1	0	0	0	0	1	1	0	0	0	0	0	0	0	0	1	0	0	0	0	0	0	0
E1122	Type 2 diabetes mellitus with diabetic chronic kidney disease	9	1	2	0	0	2.84653	1	588.053	0	1	77	28.5	2	0	4	0	0	0		0.781235	117	63		11		0	1	1	0	1	1	1	0	1	1	0	0	0	0	0	0	1	1	0	0	0	0	0
E1151	Type 2 diabetes mellitus with diabetic peripheral angiopathy without gangrene	6	1	2	0	0	2.84653	0			1	81	25.7	1	0	2	0	0	0		0.995557	130	80		6		1	0	0	0	0	1	1	0	0	1	0	0	0	0	0	1	0	0	0	1	0	0	0
E119	Type 2 diabetes mellitus without complications	0	0	2	0	0	2.84653	0			1	56	49.6	2	1	1	0	0	0	42.0444	0.833507	100	60	5	3	51	1	1	0	0	1	0	0	0	0	0	0	0	0	0	0	0	1	0	0	0	0	0	0
E119	Type 2 diabetes mellitus without complications	0	0	2	0	0	2.84653	0			1	59		2		3	0	0	0	6.08403	0.826114	127	81	2	5	36	1	1	0	0	1	1	0	0	1	0	0	0	0	0	0	1	1	1	0	0	0	0	0
E1151	Type 2 diabetes mellitus with diabetic peripheral angiopathy without gangrene	6	1	2	0	1	2.84722	0				89		1			0	0	0	5.84236	0.996611	110	64	2	7	18	1	1	0	0	1	0	1	0	0	0	0	0	0	0	0	0	1	0	0	1	0	0	0
E1151	Type 2 diabetes mellitus with diabetic peripheral angiopathy without gangrene	6	1	2	1	0	2.84722	1	831.194	0	1	71	25.8	2	0	2	0	0	0		0.788392	135	70		17		1	1	1	0	1	1	1	1	1	1	0	0	0	0	0	0	0	0	0	0	0	0	0
E119	Type 2 diabetes mellitus without complications	0	0	2	0	0	2.84722	0	6.03264	0	1	71	35.1	2	1	2	0	0	0		0.798529				14		1	1	0	0	1	1	1	0	0	0	0	0	0	0	0	1	1	0	0	0	0	0	0
E1140	Type 2 diabetes mellitus with diabetic neuropathy, unspecified	7	1	2	1	0	2.84792	1			1	65	36.3	2	1	2	0	0	0	46.9049	0.812932	109	67		11		1	1	0	0	1	1	1	0	0	0	0	0	0	0	0	1	0	0	0	0	0	0	0
E119	Type 2 diabetes mellitus without complications	0	0	2	0	0	2.84792	0			1	26	46.1	1	1	1	1	0	0	3.55903	1.18276	111	61		2		1	0	0	0	1	0	1	0	0	0	0	0	0	0	0	0	0	0	0	0	0	0	0
E1122	Type 2 diabetes mellitus with diabetic chronic kidney disease	9	1	2	1	0	2.84792	1			1	69	36.9	1	1	2	1	0	0	8.45	1.02107				10		1	1	1	0	1	1	1	0	1	1	0	0	0	0	0	0	1	1	0	0	0	0	0
E119	Type 2 diabetes mellitus without complications	0	0	2	0	0	2.84861	0			2	82	24	1	0	4	0	1	0	5.87847	1.01189	103	69		5		0	0	0	0	0	1	0	0	0	0	0	0	0	0	0	1	0	0	0	0	0	0	0
E119	Type 2 diabetes mellitus without complications	0	0	2	0	0	2.84861	0			2	77	22.3	1	0	2	0	0	0	3.78819	1.02172	120	64		5		0	0	0	0	0	1	1	0	0	0	0	0	0	0	0	1	0	0	0	0	0	0	0
E1140	Type 2 diabetes mellitus with diabetic neuropathy, unspecified	7	1	2	0	0	2.84861	1	1163.67	0	1	81	30.3	1	1	4	0	0	0	1037.41	1.01237	146	77		8		1	1	0	0	1	1	1	0	1	0	0	0	0	0	0	1	1	1	0	0	0	0	0
E119	Type 2 diabetes mellitus without complications	0	0	2	0	0	2.84861	0	17.0674	0	1	57	29	2	0	4	0	0	0	9.93194	0.830487	106	67		6		1	0	1	0	1	1	0	0	0	0	0	0	0	0	0	1	0	0	0	0	0	0	0
E1165	Type 2 diabetes mellitus with hyperglycemia	1	1	2	1	0	2.84931	0			2	36	38	1	1	2	0	0	0		1.15583	110	70		2		1	0	0	0	0	1	0	0	0	0	0	0	0	0	0	1	0	0	0	0	0	0	0
E119	Type 2 diabetes mellitus without complications	0	0	2	0	0	2.84931	0			1	70	40.4	2	1	2	0	0	0	6.95347	0.80165	125	61		7	60	1	0	0	0	0	1	1	0	0	0	0	0	0	0	0	1	0	0	0	0	0	0	0
E1140	Type 2 diabetes mellitus with diabetic neuropathy, unspecified	7	1	2	0	0	2.84931	1			1	54	30.2	1	1	3	1	0	0	654.38	1.08821				4		0	0	0	0	0	1	1	0	0	0	0	0	0	0	0	1	0	0	0	0	0	0	0
E119	Type 2 diabetes mellitus without complications	0	0	2	1	0	2.85	1	141.122	0	1	78	38.7	2	1	4	0	0	0		0.786163				8		1	1	1	0	1	1	1	1	1	1	0	0	0	0	0	1	1	0	0	0	0	0	0
E119	Type 2 diabetes mellitus without complications	0	0	2	0	0	2.85	0			1	61	31.4	2	1	1	0	0	0	5.75069	0.821251				9		1	1	0	0	1	1	0	0	1	0	0	0	1	0	0	1	1	1	0	0	0	0	0
E1142	Type 2 diabetes mellitus with diabetic polyneuropathy	5	1	2	0	0	2.85	1	54.2229	0	1	74	20.8	1	0	1	0	0	0	54.5569	1.02891	138	69		6		0	0	0	0	0	1	1	0	0	0	0	0	0	0	0	1	0	0	0	0	0	0	0
E119	Type 2 diabetes mellitus without complications	0	0	2	1	0	2.85069	0			2	55	21.2	2	0	1	0	0	0	2.89236	0.826207	120	62		3		0	0	0	0	0	0	0	0	0	0	0	0	0	0	0	0	0	0	0	0	0	0	0
E119	Type 2 diabetes mellitus without complications	0	0	2	0	0	2.85139	1			1	55	23.6	1	0	3	0	1	0	289.164	1.06096	159	55		8	19	1	1	0	0	1	1	1	0	0	0	0	0	0	0	0	1	1	0	0	1	0	0	0
E119	Type 2 diabetes mellitus without complications	0	0	2	1	0	2.85139	1			2	61	27.8	2	0	1	0	0	0		0.799014				7	38	1	0	0	0	0	1	1	0	0	0	0	0	0	0	0	1	0	0	0	0	0	0	0
E1122	Type 2 diabetes mellitus with diabetic chronic kidney disease	9	1	2	0	0	2.85208	0				63	34.2	1	1		0	0	0	152.282	1.05713	100	53	8	7	89	1	0	0	0	0	0	1	0	0	0	0	0	0	0	0	0	0	0	0	0	0	0	0
E119	Type 2 diabetes mellitus without complications	0	0	2	0	0	2.85208	0			1	76	25.2	1	0	2	0	0	0	4.61181	1.02548	106	54		5		1	0	0	0	0	1	1	0	0	0	0	0	0	0	0	1	0	0	0	0	0	0	0
E1152	Type 2 diabetes mellitus with diabetic peripheral angiopathy with gangrene	6	1	2	0	0	2.85208	1			1	79	33.9	1	1	1	0	0	0	45.2021	1.01689	100	66		6		1	0	0	0	1	0	1	0	0	0	0	0	0	0	0	0	0	0	0	0	0	0	0
E11649	Type 2 diabetes mellitus with hypoglycemia without coma	2	1	2	0	0	2.85278	0			1	78	36.9	1	1	2	0	0	0		1.01278	112	68		5		0	1	1	0	1	1	1	0	1	1	0	0	0	0	0	1	1	0	0	0	0	0	0
E119	Type 2 diabetes mellitus without complications	0	0	2	0	0	2.85278	1				65	36.1	2	1	2	0	0	0	13.9521	0.812044				5		1	1	0	0	1	1	1	0	1	0	0	0	0	0	0	1	1	1	0	0	0	0	0
E1140	Type 2 diabetes mellitus with diabetic neuropathy, unspecified	7	1	2	0	0	2.85347	1			1	76	31.4	1	1	2	0	0	0		1.01913	100	52		6		0	1	0	0	1	1	1	0	1	0	0	0	0	0	0	1	1	0	0	0	0	0	0
E1122	Type 2 diabetes mellitus with diabetic chronic kidney disease	9	1	2	0	0	2.85347	0			1	71	24.6	1	0	3	0	0	0	3.23681	1.03753	100	56		8		0	1	0	0	1	0	1	0	0	0	0	0	1	0	0	0	1	0	0	0	0	0	0
E11621	Type 2 diabetes mellitus with foot ulcer	3	1	2	1	0	2.85347	1	926.135	0	2	47	36.9	2	1	1	0	0	1		0.836961	100	58		6		1	1	1	0	1	1	1	0	1	1	0	0	0	0	0	0	1	1	0	1	0	0	0
E119	Type 2 diabetes mellitus without complications	0	0	2	0	0	2.85347	0			1	83	26.9	2	0	3	0	0	0	14.8792	0.778055				7		0	0	1	0	1	0	0	0	1	0	0	0	0	0	0	0	0	0	0	0	0	0	0
E1165	Type 2 diabetes mellitus with hyperglycemia	1	1	2	0	0	2.85417	0			1	28		1		1	0	1	1	11.4604	1.19212	100	80	3	2	57	1	0	0	0	0	1	0	0	0	0	0	0	0	0	0	1	0	0	0	0	0	0	0
E1151	Type 2 diabetes mellitus with diabetic peripheral angiopathy without gangrene	6	1	2	0	0	2.85417	1			1	79	33.6	2	1	2	1	0	0	2.71528	0.78609	120	67		8		1	1	1	0	1	0	0	0	1	0	0	0	0	0	0	0	1	1	0	0	0	0	0
E1122	Type 2 diabetes mellitus with diabetic chronic kidney disease	9	1	2	0	0	2.85417	1			1	60	35.7	1	1	2	0	0	0		1.04242	120	78		8	33	1	0	1	1	0	1	1	0	0	1	0	0	0	0	0	0	0	0	0	0	0	0	0
E1165	Type 2 diabetes mellitus with hyperglycemia	1	1	2	1	0	2.85417	1			2	23	61.5	1	1	1	1	0	0		1.25032				4		1	0	1	0	0	1	0	0	0	0	0	0	0	0	0	1	0	0	0	0	0	0	0
E1122	Type 2 diabetes mellitus with diabetic chronic kidney disease	9	1	2	1	0	2.85556	1	1129.26	0	2	79	23.9	1	0	2	0	0	0		1.00588	100	58	4	10	51	1	1	1	0	1	1	1	0	1	1	0	0	0	0	0	0	1	1	0	0	0	0	0
E1165	Type 2 diabetes mellitus with hyperglycemia	1	1	2	1	0	2.85556	0	49.3208	0	1	88	24.1	1	0	2	0	0	0	7.02014	0.999184				9		0	1	0	0	1	0	0	0	0	0	0	0	0	0	0	0	1	0	0	0	0	0	0
E1122	Type 2 diabetes mellitus with diabetic chronic kidney disease	9	1	2	1	1	2.85556	0			2	79	30.5	2	1	4	0	0	0		0.777921	102	52		9	57	1	0	1	0	1	1	1	0	0	0	0	0	0	0	0	1	0	0	0	1	0	0	0
E1165	Type 2 diabetes mellitus with hyperglycemia	1	1	2	1	0	2.85625	0			1	72	21.9	2	0	3	0	0	0		0.794356				6		1	0	0	0	0	1	1	0	0	0	0	0	0	0	0	1	0	0	0	0	0	0	0
E1122	Type 2 diabetes mellitus with diabetic chronic kidney disease	9	1	2	1	0	2.85625	1			2	58	33.6	2	1	1	0	0	0		0.808905	100	50		10	46	1	0	1	0	0	1	1	0	0	0	0	0	1	0	0	0	0	0	0	0	0	0	0
E1142	Type 2 diabetes mellitus with diabetic polyneuropathy	5	1	2	0	0	2.85625	1			1	63	26.5	1	0	1	0	0	0	197.811	1.0452				6	29	1	1	0	0	1	1	1	0	1	0	0	0	0	0	0	1	1	1	0	0	0	0	0
E1165	Type 2 diabetes mellitus with hyperglycemia	1	1	2	1	0	2.85625	0	14.5931	0	2	67	25.7	1	0	2	0	0	0		1.04406	144	83		13		0	0	0	0	0	1	1	0	0	0	0	0	0	0	0	1	0	0	0	0	0	0	0
E1122	Type 2 diabetes mellitus with diabetic chronic kidney disease	9	1	2	0	0	2.85694	0			2	76	28.9	1	0	2	0	0	0		1.02483	126	75		10		1	1	1	0	1	1	0	0	1	0	0	0	0	0	0	1	1	1	0	0	0	0	0
E119	Type 2 diabetes mellitus without complications	0	0	2	0	0	2.85694	0	35.2667	0	2	68	32.5	1	1	2	0	0	0		1.0456	104	54	6	11	43	1	0	0	0	0	1	1	0	0	0	0	0	0	0	0	1	0	0	0	1	0	0	0
E1165	Type 2 diabetes mellitus with hyperglycemia	1	1	2	1	0	2.85764	1	163.126	0	1	88	25.3	2	0	4	0	0	0		0.756096	103	62		7		0	1	1	0	1	1	1	0	0	0	0	0	0	0	0	0	1	0	0	0	0	0	0
E11649	Type 2 diabetes mellitus with hypoglycemia without coma	2	1	2	1	0	2.85903	1	1076.42	0	1	63	31.5	1	1	2	0	0	0		1.03408			9	5	56	1	0	0	0	0	1	1	0	0	0	0	0	0	0	0	1	0	0	0	1	0	0	0
E1140	Type 2 diabetes mellitus with diabetic neuropathy, unspecified	7	1	2	1	0	2.85972	1			1	73	35	1	1	4	0	0	0		1.02146	124	71		8		0	0	0	0	0	1	1	0	0	0	0	0	0	0	0	0	0	0	0	1	0	0	0
E119	Type 2 diabetes mellitus without complications	0	0	2	0	0	2.85972	0			1	57	43.6	1	1	1	0	0	0	352.099	1.07851	111	48		4		1	0	0	0	0	1	1	0	0	0	0	0	0	0	0	1	0	0	0	0	0	0	0
E1122	Type 2 diabetes mellitus with diabetic chronic kidney disease	9	1	2	0	0	2.85972	1	496.178	0	1	76	25.1	1	0	4	0	0	0	243.835	1.0245				12		1	1	1	0	1	0	1	0	0	0	0	0	0	0	0	0	1	0	0	1	0	0	0
E119	Type 2 diabetes mellitus without complications	0	0	2	1	0	2.86042	0			1	65	26.9	1	0	1	0	0	0	8.42847	1.05292				5		0	0	0	0	0	1	1	0	0	0	0	0	1	0	0	1	0	0	0	0	0	0	0
E1165	Type 2 diabetes mellitus with hyperglycemia	1	1	2	1	0	2.86042	1			1	67	34.3	2	1	4	0	0	0		0.791048	100	70		11	50	1	1	1	1	1	1	1	0	1	1	0	1	0	0	0	0	1	1	0	0	0	0	0
E1121	Type 2 diabetes mellitus with diabetic nephropathy	8	1	2	0	0	2.86111	1			2	65	33.4	1	1	2	0	0	0	6.74653	1.05397	104	65		6		1	0	0	0	0	0	1	0	0	0	0	0	0	0	0	0	0	0	0	0	0	0	0
E119	Type 2 diabetes mellitus without complications	0	0	2	1	0	2.86181	0			1	70		1		2	0	0	0	8.72083	1.038	122	76	5	5	35	1	0	0	0	0	1	1	0	0	0	0	0	0	0	0	1	0	0	0	0	0	0	0
E1165	Type 2 diabetes mellitus with hyperglycemia	1	1	2	0	0	2.8625	0			1	81	49.9	2	1	2	0	0	0	12.9146	0.783032	101	73		7		1	1	0	0	1	1	1	0	0	0	0	0	0	0	0	1	1	0	0	1	0	0	0
E1122	Type 2 diabetes mellitus with diabetic chronic kidney disease	9	1	2	1	0	2.86319	1			1	39	36.8	1	1	1	0	0	0		1.10517				6		0	0	1	0	0	1	1	0	0	0	0	0	0	0	0	0	0	0	0	0	0	0	0
E119	Type 2 diabetes mellitus without complications	0	0	2	0	0	2.86389	0			2	69	33.1	1	1	2	0	0	0	7.11111	1.0431			4	4	20	1	0	0	0	0	1	1	0	0	0	0	0	0	0	0	1	0	0	0	0	0	0	0
E119	Type 2 diabetes mellitus without complications	0	0	2	0	0	2.86389	1			2	68	25.7	1	0	2	0	0	0		1.0418	110	58	4	5	50	1	0	0	0	0	1	0	0	0	0	0	0	0	0	0	1	0	0	0	0	0	0	0
E119	Type 2 diabetes mellitus without complications	0	0	2	1	0	2.86389	1	47.1465	0	2	74	21.2	2	0	1	1	0	0		0.793237	126	88		11		0	0	0	0	0	1	1	0	0	0	0	0	0	0	0	1	0	0	0	0	0	0	0
E119	Type 2 diabetes mellitus without complications	0	0	2	0	0	2.86389	0			1	73		1		2	1	0	0	4.08333	1.03216	103	62	2	5	32	1	0	0	0	1	1	0	0	0	0	0	0	0	0	0	1	0	0	0	0	0	0	0
E1152	Type 2 diabetes mellitus with diabetic peripheral angiopathy with gangrene	6	1	2	0	0	2.86458	1			1	83	24.4	1	0	2	0	0	0		0.99084				9		1	1	0	0	1	1	1	0	0	1	0	0	0	0	0	0	1	0	0	0	0	0	0
E1122	Type 2 diabetes mellitus with diabetic chronic kidney disease	9	1	2	0	0	2.86458	1			2	75	25.8	2	0	1	0	0	0	207.431	0.792032	113	63		9		1	0	0	0	0	0	0	0	0	0	0	0	0	0	0	0	0	0	0	0	0	0	0
E1122	Type 2 diabetes mellitus with diabetic chronic kidney disease	9	1	2	0	0	2.86528	1			1	61	40.2	2	1	1	0	0	0		0.804979				7		1	0	0	0	0	1	0	0	0	0	0	0	0	0	0	0	0	0	0	1	0	0	0
E119	Type 2 diabetes mellitus without complications	0	0	2	1	0	2.86528	0			1	71	30	2	1	2	0	1	0		0.791986	116	64		7		1	0	0	0	0	1	1	0	0	0	0	0	0	0	0	0	0	0	0	0	0	0	0
E119	Type 2 diabetes mellitus without complications	0	0	2	0	1	2.86528	0			1	57		1		3	0	1	0	59.4549	1.07664	100	60	4	5	27	1	1	0	0	1	1	1	0	1	0	0	0	1	0	0	1	1	1	0	0	0	0	0
E119	Type 2 diabetes mellitus without complications	0	0	2	1	0	2.86528	1			1	57	32.3	2	1	1	0	0	0		0.81846				4		1	0	0	0	0	1	1	0	0	0	0	0	0	0	0	1	0	0	0	0	0	0	0
E119	Type 2 diabetes mellitus without complications	0	0	2	0	0	2.86597	0			1	65	31.3	1	1	2	1	0	0	2.92708	1.05197	120	66		5		1	1	0	0	1	1	0	0	1	0	0	0	0	0	0	1	1	1	0	0	0	0	0
E1122	Type 2 diabetes mellitus with diabetic chronic kidney disease	9	1	2	0	0	2.86597	0			1	63	31.8	1	1	2	0	0	0		1.04772	108	60		11		1	0	1	0	0	1	1	0	0	0	0	0	0	0	0	1	0	0	0	0	0	0	0
E119	Type 2 diabetes mellitus without complications	0	0	2	0	0	2.86597	0	49.6764	0	1	78	31.1	2	1	4	0	0	0	5.40069	0.787165	145	52		13		1	0	1	0	1	0	1	0	0	0	0	0	0	0	0	0	0	0	0	0	0	0	0
E1140	Type 2 diabetes mellitus with diabetic neuropathy, unspecified	7	1	2	1	0	2.86597	1	77.3181	0	1	81	34.9	1	1	2	0	0	0		1.00915				10		1	1	1	0	1	0	1	0	1	1	0	0	0	0	0	0	1	0	0	0	0	0	0
E119	Type 2 diabetes mellitus without complications	0	0	2	0	0	2.86667	1	50.9514	0	1	58	25.8	1	0	1	1	1	0		1.06158				7		1	1	0	0	1	1	0	0	0	0	0	0	0	0	0	1	0	0	0	0	0	0	0
E119	Type 2 diabetes mellitus without complications	0	0	2	1	0	2.86736	0			1	80	28	1	0	4	1	0	0	4.7	1.01581	121	63		5		1	1	0	0	1	0	0	0	0	0	0	0	0	0	0	0	1	0	0	0	0	0	0
E1122	Type 2 diabetes mellitus with diabetic chronic kidney disease	9	1	2	0	0	2.86736	1			1	68	30.7	1	1	1	0	0	0	58.166	1.01888	105	62		11		0	1	1	0	1	1	1	1	1	0	0	0	0	0	0	0	1	1	0	0	0	0	0
E1122	Type 2 diabetes mellitus with diabetic chronic kidney disease	9	1	2	0	0	2.86806	0	316.322	0	1	88		2		4	0	0	0	10.1076	0.770498			2	13	55	1	0	1	0	0	0	1	0	0	0	0	0	0	0	0	0	0	0	0	1	0	0	0
E119	Type 2 diabetes mellitus without complications	0	0	2	1	0	2.86806	1			1	86	25.6	2	0	1	0	0	0		0.771615	115	55		6		0	0	0	0	0	1	0	0	0	0	0	0	0	0	0	1	0	0	0	0	0	0	0
E1165	Type 2 diabetes mellitus with hyperglycemia	1	1	2	0	0	2.86806	0			1	51		1		2	0	0	0	11.6347	1.09851	108	62	4	5	47	1	0	1	0	0	0	0	1	0	0	0	0	0	0	0	0	0	0	0	0	0	0	0
E1122	Type 2 diabetes mellitus with diabetic chronic kidney disease	9	1	2	1	0	2.86875	0			1	59		1		2	0	0	0	4.8375	1.07068	110	65		8	48	0	1	1	0	1	0	1	0	1	0	0	0	0	0	0	0	1	1	0	0	0	0	0
E1121	Type 2 diabetes mellitus with diabetic nephropathy	8	1	2	0	0	2.86875	1			1	68	35.8	1	1	2	0	0	0		1.02916				6		0	1	0	0	1	1	0	0	0	1	0	0	0	0	0	1	0	0	0	0	0	0	0
E1122	Type 2 diabetes mellitus with diabetic chronic kidney disease	9	1	2	1	0	2.86875	0			2	87		2		3	0	0	0	13.8569	0.772532	111	47		9	49	1	0	0	0	0	0	1	0	0	0	0	0	0	0	0	0	0	0	1	0	0	0	0
E1165	Type 2 diabetes mellitus with hyperglycemia	1	1	2	1	0	2.87014	0	55.1021	0	2	56	31.4	2	1	2	0	0	0		0.815543	100	60		10		1	0	0	0	0	1	0	0	0	0	0	0	0	0	0	1	0	0	0	1	0	0	0
E119	Type 2 diabetes mellitus without complications	0	0	2	0	0	2.87014	1			1	77	30.6	1	1	2	0	0	0	342.772	1.02093				7		1	1	1	0	1	0	1	0	1	1	0	0	0	0	0	0	1	0	0	0	0	0	0
E1165	Type 2 diabetes mellitus with hyperglycemia	1	1	2	0	0	2.87014	0			2	83	33.4	2	1	4	0	0	0	2.93611	0.779296	100	58		6		0	0	0	0	0	1	0	0	0	0	0	0	0	0	0	1	0	0	0	0	0	0	0
E119	Type 2 diabetes mellitus without complications	0	0	2	0	0	2.87014	0				76	40.3	2	1	2	0	0	0	9.73819	0.790802	102	72		8	46	1	0	1	0	1	0	1	0	1	0	0	0	0	0	0	0	0	1	0	0	0	0	0
E1122	Type 2 diabetes mellitus with diabetic chronic kidney disease	9	1	2	1	0	2.87083	0			1	70	26.4	2	0	2	0	0	1		0.793979	100	50		9	34	1	0	0	0	0	0	1	0	0	1	0	0	0	0	0	0	0	0	0	1	0	0	0
E1122	Type 2 diabetes mellitus with diabetic chronic kidney disease	9	1	2	0	0	2.87083	0			2	48	26.2	1	0	1	0	0	0	8.55208	1.0903	148	82		6		1	0	1	0	1	1	1	0	0	0	0	0	0	0	0	0	0	0	0	0	0	0	0
E119	Type 2 diabetes mellitus without complications	0	0	2	0	0	2.87083	0			2	69	27.1	1	0	2	0	0	0	5.53819	1.04208	140	50		4		1	0	0	0	0	1	1	0	0	0	0	0	0	0	0	1	0	0	0	0	0	0	0
E1140	Type 2 diabetes mellitus with diabetic neuropathy, unspecified	7	1	2	1	0	2.87153	1			2	75	30.7	2	1	2	0	0	0	44.8514	0.793164	118	79		6	70	1	0	0	0	0	0	0	0	0	0	0	0	0	0	0	0	0	0	0	0	0	0	0
E119	Type 2 diabetes mellitus without complications	0	0	2	0	0	2.87153	1			1	82	30.7	1	1	2	0	0	0	97.4979	1.01064	110	23		7		1	0	0	0	0	1	1	0	0	0	0	0	0	0	0	1	0	0	0	0	0	0	0
E119	Type 2 diabetes mellitus without complications	0	0	2	1	0	2.87153	1	154.208	0	1	68	26.8	2	0	3	0	0	0		0.79632	100	56		10		0	1	1	0	1	1	1	1	1	1	0	0	0	0	0	1	1	1	0	1	0	0	0
E119	Type 2 diabetes mellitus without complications	0	0	2	0	0	2.87222	0			1	64		1		1	0	0	0	8.64236	1.05489				7	37	0	0	0	0	0	1	1	0	0	0	0	0	0	0	0	1	0	0	0	0	0	0	0
E1122	Type 2 diabetes mellitus with diabetic chronic kidney disease	9	1	2	0	0	2.87222	1				74	25.1	1	0	2	0	1	0	7.63889	1.02823	102	52		10	25	1	1	1	0	1	0	0	0	1	0	0	0	0	0	0	0	1	1	0	0	0	0	0
E1165	Type 2 diabetes mellitus with hyperglycemia	1	1	2	0	0	2.87222	1			2	78	29.8	2	0	3	0	0	0	66.925	0.787519	100	68		7	26	1	1	0	0	1	1	1	0	1	0	0	0	0	0	0	1	1	1	0	0	0	0	0
E119	Type 2 diabetes mellitus without complications	0	0	2	1	0	2.87292	0			2	49	24.5	2	0	1	0	0	0	4.86042	0.828414				4		1	0	0	0	0	0	0	0	1	0	0	0	0	0	0	0	0	0	0	0	0	0	0
E119	Type 2 diabetes mellitus without complications	0	0	2	0	0	2.87292	0			1	85		2		4	0	0	0	7.65764	0.773588				5	40	1	0	1	0	1	1	0	1	0	0	0	0	0	0	0	1	0	0	0	1	0	0	0
E119	Type 2 diabetes mellitus without complications	0	0	2	1	0	2.87292	1	64.2333	0	1	84	34.4	2	1	4	0	0	0		0.767711	102	61		8		0	0	1	0	1	1	1	0	0	1	0	0	0	0	0	1	0	0	0	1	0	0	0
E1140	Type 2 diabetes mellitus with diabetic neuropathy, unspecified	7	1	2	0	0	2.87292	1			1	65	38.1	1	1	2	1	0	0	27.6708	1.05156				7	40	1	1	0	0	1	1	1	0	0	1	0	0	0	0	0	1	1	0	0	1	0	0	0
E11649	Type 2 diabetes mellitus with hypoglycemia without coma	2	1	2	0	0	2.87361	1			1	70		2		2	0	0	0	5.43542	0.801691				10	36	1	0	0	0	0	0	1	0	0	0	0	0	0	0	0	0	0	0	0	0	0	0	0
E119	Type 2 diabetes mellitus without complications	0	0	2	0	0	2.87361	0			1	56	49.7	2	1	4	0	0	0		0.817999	102	62		7		1	0	0	0	0	1	0	0	0	0	0	0	0	0	0	0	0	0	0	1	0	0	0
E1122	Type 2 diabetes mellitus with diabetic chronic kidney disease	9	1	2	0	0	2.87361	1			1	76	25.7	2	0	2	0	0	0	9.96458	0.79046	100	50		8		1	1	0	0	1	0	0	0	0	0	0	0	0	0	0	0	1	0	0	1	0	0	0
E119	Type 2 diabetes mellitus without complications	0	0	2	1	0	2.87431	1			1	62	28.7	1	0	1	0	0	0		1.04807	120	75		6	49	1	0	1	0	1	1	1	0	0	0	0	0	0	0	0	1	0	0	0	1	0	0	0
E1122	Type 2 diabetes mellitus with diabetic chronic kidney disease	9	1	2	0	0	2.875	0			1	77	27.9	1	0	2	0	0	0	5.07083	1.0221	112	86	2	10	50	1	1	0	0	1	0	1	0	1	0	0	0	0	0	0	0	1	1	0	0	0	0	0
E1165	Type 2 diabetes mellitus with hyperglycemia	1	1	2	0	0	2.87569	1			2	72	24.6	1	0	4	0	0	0	8.52292	1.03402	107	71		11		0	0	0	0	0	0	0	0	1	0	0	0	0	0	0	0	0	1	0	0	0	0	0
E1121	Type 2 diabetes mellitus with diabetic nephropathy	8	1	2	1	0	2.87569	1	1092.11	0	1	50	41.5	1	1	2	0	0	0		1.08542	110	62		6		0	1	1	0	1	1	1	0	0	0	0	0	0	0	0	1	0	0	0	0	0	0	0
E1142	Type 2 diabetes mellitus with diabetic polyneuropathy	5	1	2	1	0	2.87639	1			1	60	36.9	1	1	3	0	0	0	20.3951	1.06669				7		1	0	0	0	0	0	1	0	0	0	0	0	0	0	0	0	0	0	0	0	0	0	0
E119	Type 2 diabetes mellitus without complications	0	0	2	1	0	2.87708	1			1	37	19	2	0	1	0	0	1		0.890124	108	70		4		1	0	1	0	1	1	0	1	0	0	0	0	0	0	0	0	0	0	0	1	0	0	0
E1140	Type 2 diabetes mellitus with diabetic neuropathy, unspecified	7	1	2	0	0	2.87778	0			1	55		1		1	0	0	0	6.42639	1.08539	110	60	4	5	62	1	0	0	0	0	1	0	0	0	0	0	0	0	0	0	1	0	0	0	0	0	0	0
E119	Type 2 diabetes mellitus without complications	0	0	2	0	0	2.87778	1			1	54	46.1	1	1	2	0	0	0	606.308	1.08599	100	66		5		1	0	0	0	0	1	1	0	0	0	0	0	0	0	0	1	0	0	0	0	0	0	0
E119	Type 2 diabetes mellitus without complications	0	0	2	1	0	2.87778	0			2	64	39.9	2	1	1	0	0	0	3.54792	0.805593				5		1	0	0	0	0	1	0	0	0	0	0	0	1	0	0	1	0	0	0	0	0	0	0
E1165	Type 2 diabetes mellitus with hyperglycemia	1	1	2	1	0	2.87778	0			2	37	44.2	1	1	1	0	0	0		1.14672	124	72		2		1	0	0	0	0	1	0	0	0	0	0	0	0	0	0	1	0	0	0	0	0	0	0
E119	Type 2 diabetes mellitus without complications	0	0	2	0	0	2.87778	0	15.7625	0	1	61	29.6	1	0	2	0	1	0		1.06293	120	90		9		1	0	0	0	0	1	0	0	0	0	0	0	0	0	0	1	0	0	0	0	0	0	0
E119	Type 2 diabetes mellitus without complications	0	0	2	1	0	2.87778	1			2	78	29.2	1	0	2	0	0	0		1.00997	131	57		6		1	1	1	0	1	1	1	1	1	1	0	0	0	0	0	1	1	0	0	0	0	0	0
E1152	Type 2 diabetes mellitus with diabetic peripheral angiopathy with gangrene	6	1	2	1	0	2.87847	1	118.08	0	2	73	26.6	1	0	2	0	1	0		1.0241	100	60		11		1	1	1	0	1	1	0	1	1	1	0	0	0	0	0	0	1	0	0	1	0	0	0
E1152	Type 2 diabetes mellitus with diabetic peripheral angiopathy with gangrene	6	1	2	0	0	2.87847	1			1	64	24.1	2	0	1	0	0	0	88.6361	0.81533	102	60		7		1	0	0	0	0	1	0	0	0	1	0	0	0	0	0	0	0	0	0	1	0	0	0
E119	Type 2 diabetes mellitus without complications	0	0	2	0	0	2.87917	0			1	68	12.8	1	0	1	1	1	0	6.11181	1.04511	100	65		5	25	1	1	0	0	1	0	0	0	1	0	0	0	0	0	0	0	1	1	0	0	0	0	0
E119	Type 2 diabetes mellitus without complications	0	0	2	0	0	2.87917	0			1	41	32.3	1	1	3	0	1	0		1.10954	116	78		2		0	0	0	0	0	1	1	0	0	0	0	0	0	0	0	1	0	0	0	0	0	0	0
E11649	Type 2 diabetes mellitus with hypoglycemia without coma	2	1	2	0	0	2.87917	1			1	59	25.4	2	0	2	0	1	0	854.851	0.826405	100	62		7		1	0	0	0	0	1	1	0	0	0	0	0	0	0	0	1	0	0	0	1	0	0	0
E1122	Type 2 diabetes mellitus with diabetic chronic kidney disease	9	1	2	1	0	2.87986	1			1	70	41	1	1	1	0	0	0		1.01853	114	70		9		0	1	1	0	1	1	1	0	0	0	0	0	0	0	0	0	1	0	0	1	0	0	0
E1165	Type 2 diabetes mellitus with hyperglycemia	1	1	2	0	0	2.87986	1			1	74	33.4	2	1	4	0	0	0	10.6542	0.79531	100	70		6		0	1	0	0	1	1	1	0	0	0	0	0	0	0	0	1	1	0	0	1	0	0	0
E119	Type 2 diabetes mellitus without complications	0	0	2	1	0	2.88125	1	186.403	0	1	76	23	2	0	1	0	0	0		0.785115	100	68		12		1	1	1	0	1	1	0	0	0	1	0	0	0	0	0	1	1	0	0	1	0	0	0
E1165	Type 2 diabetes mellitus with hyperglycemia	1	1	2	0	0	2.88125	1	79.7951	0	2	87	25.8	2	0	2	0	0	0	80.4986	0.772461	100	63		8	49	1	0	1	0	1	1	1	0	0	0	0	0	0	0	0	1	0	0	1	0	0	0	0
E119	Type 2 diabetes mellitus without complications	0	0	2	1	0	2.88125	0			2	54	20.7	2	0	2	0	0	0	5.0875	0.822384	101	64		4		0	0	0	0	0	0	0	0	0	0	0	0	0	0	0	0	0	0	0	0	0	0	0
E1121	Type 2 diabetes mellitus with diabetic nephropathy	8	1	2	1	0	2.88125	1			1	74	28.4	1	0	2	0	0	0		1.02329	101	58		8		1	0	1	0	0	1	1	1	0	1	0	0	0	0	0	0	0	0	0	0	0	0	0
E119	Type 2 diabetes mellitus without complications	0	0	2	1	0	2.88125	0	222.302	0	1	60	23.7	1	0	2	0	0	0	3.07361	1.04948	100	48		7		1	1	1	0	1	1	1	0	0	1	0	0	0	0	0	1	1	0	0	0	0	0	0
E119	Type 2 diabetes mellitus without complications	0	0	2	0	0	2.88194	0			1	66	28.2	1	0	2	0	0	0	7.46875	1.05046	110	52		5	37	1	0	0	0	0	1	0	0	0	0	0	0	0	0	0	1	0	0	0	0	0	0	0
E1122	Type 2 diabetes mellitus with diabetic chronic kidney disease	9	1	2	0	0	2.88264	1			2	76	25.3	1	0	2	0	0	0		1.01997	134	67		9		0	0	1	0	0	0	1	0	0	0	0	0	0	0	0	0	0	0	0	0	0	0	0
E1122	Type 2 diabetes mellitus with diabetic chronic kidney disease	9	1	2	0	1	2.88264	1	19.0069	1	1	47	43	1	1	2	0	0	0	19.566	1.11279	108	76	4	7	54	1	1	0	0	1	0	0	0	1	0	0	0	0	0	0	0	1	1	0	0	0	0	0
E1122	Type 2 diabetes mellitus with diabetic chronic kidney disease	9	1	2	0	0	2.88264	1			1	85	21.3	1	0	1	1	0	0	5.01111	1.00444				11		1	1	1	0	1	0	1	0	1	0	0	0	0	0	0	0	1	1	0	0	0	0	0
E119	Type 2 diabetes mellitus without complications	0	0	2	0	0	2.88333	1			2	54	25.3	1	0	1	0	1	0	125.042	1.08641	102	68		4		0	0	0	0	0	1	0	0	0	0	0	0	0	0	0	0	0	0	0	0	0	0	0
E1122	Type 2 diabetes mellitus with diabetic chronic kidney disease	9	1	2	0	1	2.88333	1	855.572	0	2	78	29.8	2	0	4	0	0	0	700.27	0.787406	100	60		10	43	1	1	1	0	1	0	1	1	1	0	0	0	0	0	0	0	1	1	0	0	0	0	0
E1122	Type 2 diabetes mellitus with diabetic chronic kidney disease	9	1	2	0	0	2.88403	0			2	67	19	1	0	4	0	0	0		1.02446	100	50		10	27	1	1	1	0	1	1	0	0	1	0	0	0	0	0	0	0	1	1	0	0	0	0	0
E1152	Type 2 diabetes mellitus with diabetic peripheral angiopathy with gangrene	6	1	2	0	0	2.88403	1	250.265	0	1	74	27.2	2	0	3	0	0	0		0.794601	110	59		9		1	1	1	0	1	0	0	0	1	1	0	0	0	0	0	0	1	0	0	0	0	0	0
E119	Type 2 diabetes mellitus without complications	0	0	2	1	0	2.88403	0			1	28	58.2	2	1	1	0	0	0		0.889891	130	60		1		0	0	0	0	0	1	1	0	0	0	0	0	1	0	0	1	0	0	0	0	0	0	0
E1140	Type 2 diabetes mellitus with diabetic neuropathy, unspecified	7	1	2	0	0	2.88472	0			1	56	29	2	0	2	0	0	0	5.5625	0.811227	123	66		6		1	0	0	0	0	1	1	0	0	0	0	0	0	0	0	1	0	0	0	1	0	0	0
E119	Type 2 diabetes mellitus without complications	0	0	2	1	0	2.88472	1			1	76	32.6	1	1	1	0	0	0		1.02546	130	75		5		1	0	0	0	0	1	1	0	0	0	0	0	0	0	1	1	0	0	0	0	0	0	0
E1165	Type 2 diabetes mellitus with hyperglycemia	1	1	2	0	0	2.88472	0				46		2			0	0	0	7.71528	0.864231	112	52		2	33	1	0	0	0	0	1	1	0	0	0	0	0	0	0	0	1	0	0	0	0	0	0	0
E119	Type 2 diabetes mellitus without complications	0	0	2	1	0	2.88472	0			2	80	24.6	2	0	2	0	0	0		0.774602				7		0	1	1	0	1	1	1	0	1	1	0	0	0	0	0	1	1	1	0	0	0	0	0
E1151	Type 2 diabetes mellitus with diabetic peripheral angiopathy without gangrene	6	1	2	0	0	2.88472	0			1	59	25.1	1	0	1	0	0	0	3.62153	1.06944				4		0	1	0	0	1	0	0	0	0	0	0	0	0	0	0	0	1	0	0	0	0	0	0
E119	Type 2 diabetes mellitus without complications	0	0	2	1	0	2.88472	0			2	70		2		2	0	0	0		0.798119	123	57	2	11	58	1	0	1	0	1	1	0	0	1	1	0	0	0	0	0	1	0	1	0	1	0	0	0
E1122	Type 2 diabetes mellitus with diabetic chronic kidney disease	9	1	2	0	0	2.88472	0	147.393	0	1	88	27.2	1	0	2	0	0	0	11.9583	0.999005	100	55		9		1	0	0	0	0	0	0	0	0	0	0	0	0	0	0	0	0	0	0	0	0	0	0
E119	Type 2 diabetes mellitus without complications	0	0	2	1	0	2.88542	0	27.2681	0	1	67	31.3	2	1	2	0	0	0	6.88611	0.80845	102	60		6		0	0	0	0	0	1	1	0	0	0	0	0	0	0	0	1	0	0	0	0	0	0	0
E1165	Type 2 diabetes mellitus with hyperglycemia	1	1	2	1	0	2.88542	1			2	45	46.3	2	1	1	0	0	0		0.86482	100	74		3		1	1	1	0	1	1	1	0	0	1	0	0	0	0	0	1	0	0	0	0	0	0	0
E119	Type 2 diabetes mellitus without complications	0	0	2	1	0	2.88542	1			1	49	37.2	2	1	1	0	0	0		0.838312	105	66	2	7	35	0	0	0	0	1	1	1	0	0	0	0	0	0	0	0	0	0	0	0	1	1	0	0
E119	Type 2 diabetes mellitus without complications	0	0	2	1	0	2.88542	0			2	38	66.8	1	1	1	0	0	0		1.10461				5		0	1	1	0	1	1	1	0	1	1	0	0	0	0	0	0	1	1	0	0	0	0	0
E119	Type 2 diabetes mellitus without complications	0	0	2	0	0	2.88542	0			1	65		2		1	0	0	0	4.74167	0.813308	126	70		4	26	1	1	0	0	1	1	1	0	0	0	0	0	0	0	0	1	1	0	0	1	0	0	0
E119	Type 2 diabetes mellitus without complications	0	0	2	1	0	2.88611	1			2	52	34.7	2	1	3	0	0	0		0.823634				4		1	1	1	1	1	1	1	0	1	0	0	0	0	0	0	1	0	0	0	0	0	0	0
E119	Type 2 diabetes mellitus without complications	0	0	2	1	0	2.88681	0	248.006	0	2	57	31.4	1	1	2	1	0	0	2.56806	1.07752	119	66		9		0	0	0	0	0	1	1	0	0	0	0	0	0	0	0	1	0	0	0	0	0	0	0
E119	Type 2 diabetes mellitus without complications	0	0	2	0	0	2.88681	1	71.8507	0	1	86	27.4	1	0	2	0	0	0	15.5243	1.0019				7		1	0	0	0	0	1	1	0	0	0	0	0	0	0	1	1	0	0	0	0	0	0	0
E1122	Type 2 diabetes mellitus with diabetic chronic kidney disease	9	1	2	0	0	2.8875	0			1	88	28.5	1	0	2	0	0	0	26.4785	0.998904	105	60		8		1	0	0	0	0	1	1	0	0	0	0	0	0	0	0	0	0	0	0	0	0	0	0
E119	Type 2 diabetes mellitus without complications	0	0	2	0	0	2.8875	0			1	71	23.1	1	0	1	0	0	0	4.90486	1.03757	106	62		5		1	0	0	0	0	1	1	0	0	0	0	0	0	0	0	1	0	0	0	0	0	0	0
E1165	Type 2 diabetes mellitus with hyperglycemia	1	1	2	1	0	2.88819	1			1	68	30.5	1	1	2	0	0	0		1.04124	120	60	2	6	34	0	0	0	0	1	1	1	0	0	0	0	0	0	0	1	1	0	0	0	0	0	0	0
E1140	Type 2 diabetes mellitus with diabetic neuropathy, unspecified	7	1	2	1	0	2.88819	1			1	75	30.3	2	1	4	0	0	0		0.77871	109	61		8	33	0	1	1	0	1	1	1	0	1	1	0	0	0	0	0	1	1	0	0	0	0	0	0
E1122	Type 2 diabetes mellitus with diabetic chronic kidney disease	9	1	2	0	0	2.88819	0			1	80	34.6	1	1	2	1	0	0	6.59653	1.00804	102	55		10	38	1	1	0	0	1	0	1	0	0	1	0	0	0	0	0	0	1	0	0	0	0	0	0
E1122	Type 2 diabetes mellitus with diabetic chronic kidney disease	9	1	2	1	0	2.88889	0	78.3701	0	1	81	24.8	2	0	3	0	0	0	6.13403	0.769495	111	61		12		0	1	1	0	1	1	1	0	1	0	0	0	0	0	0	0	0	1	0	0	0	0	0
E1122	Type 2 diabetes mellitus with diabetic chronic kidney disease	9	1	2	1	1	2.88889	1	273.864	0	1	86	29.7	1	0	4	0	0	0		0.993243	121	70		8	39	1	0	0	0	1	1	1	0	0	0	0	0	0	0	0	0	0	0	0	0	0	0	1
E11621	Type 2 diabetes mellitus with foot ulcer	3	1	2	0	0	2.88889	1	139.299	0	1	77	24.9	1	0	2	0	0	0	139.647	1.02135				11		0	1	1	0	1	1	0	0	0	0	0	0	0	0	0	1	1	0	0	0	0	0	0
E119	Type 2 diabetes mellitus without complications	0	0	2	1	0	2.88889	1			2	60	33.6	2	1	1	0	0	0		0.80657	123	65		8		0	1	1	0	1	1	1	0	0	0	0	0	0	0	0	0	0	0	0	0	0	0	0
E119	Type 2 diabetes mellitus without complications	0	0	2	0	0	2.88889	1			1	39	82.9	1	1	1	0	0	0	16.609	1.15191	100	58		2		1	0	0	0	0	1	0	0	0	0	0	0	0	0	0	1	0	0	0	0	0	0	0
E1122	Type 2 diabetes mellitus with diabetic chronic kidney disease	9	1	2	0	0	2.88958	0				54	21.8	1	0	1	0	1	0	6.96806	1.07019	120	67		7	52	0	0	1	0	0	1	1	0	0	0	0	0	0	0	0	0	0	0	0	0	0	0	0
E119	Type 2 diabetes mellitus without complications	0	0	2	0	0	2.88958	0				73	19.1	2	0	1	0	0	0	10.8632	0.797219	114	60	3	7	50	1	0	0	0	0	0	0	0	0	0	0	0	0	0	0	0	0	0	0	1	0	0	0
E119	Type 2 diabetes mellitus without complications	0	0	2	1	0	2.88958	1			1	72	26.5	2	0	4	0	0	0	573.728	0.798299	131	71		9		1	1	1	1	1	1	1	1	1	0	0	0	0	0	0	1	1	0	0	0	0	0	0
E1122	Type 2 diabetes mellitus with diabetic chronic kidney disease	9	1	2	0	0	2.88958	1			1	63	29.5	2	0	2	0	0	0	67.741	0.817547	100	64		9	37	1	1	1	0	1	0	1	1	1	0	0	0	0	0	0	0	1	1	0	0	0	0	0
E1142	Type 2 diabetes mellitus with diabetic polyneuropathy	5	1	2	0	0	2.89028	1			1	60	31.9	1	1	2	0	0	0	30.8278	1.06882	132	41		8		1	0	0	0	0	1	0	0	0	0	0	0	0	0	0	1	0	0	0	0	0	0	0
E1165	Type 2 diabetes mellitus with hyperglycemia	1	1	2	1	0	2.89028	1			1	52	33.7	1	1	2	1	0	0	983.908	1.09538	103	55		4	53	1	1	1	0	1	1	1	1	0	0	0	0	0	0	0	1	1	0	0	0	0	0	0
E119	Type 2 diabetes mellitus without complications	0	0	2	1	0	2.89167	1	342.887	0	2	83	37.8	2	1	4	0	0	0		0.777772	125	69		9		0	1	1	0	1	1	1	0	0	1	0	0	0	0	0	0	1	0	0	0	0	0	0
E1122	Type 2 diabetes mellitus with diabetic chronic kidney disease	9	1	2	0	0	2.89236	1			2	88	30.5	2	1	4	0	0	0	10.8368	0.770795	101	66		11		1	0	1	0	0	1	1	0	0	0	0	0	0	0	0	1	0	0	0	0	0	0	0
E119	Type 2 diabetes mellitus without complications	0	0	2	1	1	2.89236	0			1	87	23.4	2	0	4	0	0	0		0.763369			2	10	63	1	1	1	0	1	1	1	0	0	1	0	0	0	0	0	0	1	0	0	0	0	0	0
E119	Type 2 diabetes mellitus without complications	0	0	2	0	0	2.89236	1	77.0528	0	2	71	37.7	2	1	1	0	0	0	77.6431	0.799697				7	42	1	0	0	0	0	1	1	0	0	0	0	0	0	0	0	1	0	0	0	0	0	0	0
E1122	Type 2 diabetes mellitus with diabetic chronic kidney disease	9	1	2	1	0	2.89236	0			1	56	36	1	1	2	0	0	0		1.04715				9		1	1	1	0	1	1	1	1	1	1	0	0	0	0	0	0	1	1	0	0	0	0	0
E1165	Type 2 diabetes mellitus with hyperglycemia	1	1	2	1	0	2.89306	1			1	40	42.2	2	1	1	0	0	0		0.853746	110	70		2		0	1	1	0	1	1	0	0	1	0	0	0	0	0	0	1	0	0	0	0	0	0	0
E1122	Type 2 diabetes mellitus with diabetic chronic kidney disease	9	1	2	0	0	2.89514	0			1	67	33.7	2	1	4	0	0	0	7.06597	0.807658	100	70	3	10	64	1	0	1	0	0	0	1	0	1	0	0	0	0	0	0	0	0	1	0	0	0	0	0
E11621	Type 2 diabetes mellitus with foot ulcer	3	1	2	0	0	2.89514	1			1	65	40.2	2	1	1	0	0	0	930.224	0.812932	138	90		6		1	0	1	0	1	1	0	0	0	1	0	0	0	0	0	1	0	0	0	0	0	0	0
E1165	Type 2 diabetes mellitus with hyperglycemia	1	1	2	1	0	2.89514	1			1	60	16.5	1	0	1	0	0	0		1.06045				12	37	1	1	1	0	1	1	1	1	1	1	0	0	0	0	0	0	1	0	0	0	0	0	0
E119	Type 2 diabetes mellitus without complications	0	0	2	1	0	2.89583	1			1	51	50.4	2	1	2	0	0	0		0.831107	120	72		5		1	1	1	1	1	1	1	0	1	0	0	0	0	0	0	0	1	1	0	0	0	0	0
E1140	Type 2 diabetes mellitus with diabetic neuropathy, unspecified	7	1	2	0	0	2.89583	0			1	68	31.2	2	1	2	0	0	0	4.13125	0.806188	118	73		7		0	0	1	0	0	0	0	0	0	0	0	0	0	0	0	0	0	0	0	1	0	0	0
E119	Type 2 diabetes mellitus without complications	0	0	2	1	0	2.89583	1			2	52	26.9	1	0	2	0	0	0	14.7354	1.08343				4		1	0	1	0	0	1	1	0	0	0	0	0	0	0	0	1	0	0	0	0	0	0	0
E1165	Type 2 diabetes mellitus with hyperglycemia	1	1	2	0	1	2.89583	1			1	38	36.5	1	1	1	0	0	0		1.11883	136	94		4	47	1	0	1	0	0	1	0	0	0	0	0	0	0	0	0	1	0	0	0	0	0	0	0
E119	Type 2 diabetes mellitus without complications	0	0	2	0	0	2.89653	0			1	54	30.2	1	1	2	0	0	0	4.64375	1.06498	102	71		4		1	0	0	0	0	1	1	0	0	0	0	0	0	0	0	1	0	0	0	0	0	0	0
E1140	Type 2 diabetes mellitus with diabetic neuropathy, unspecified	7	1	2	0	0	2.89653	1			1	91	26.4	1	0	4	0	0	0		0.990755	108	72		7	37	0	1	0	0	1	0	1	0	0	0	0	0	0	0	0	0	1	0	0	0	0	0	0
E1121	Type 2 diabetes mellitus with diabetic nephropathy	8	1	2	1	0	2.89722	1			1	64	29.1	1	0	2	0	0	0		1.0456				8		1	1	1	0	1	1	0	0	0	1	0	0	0	0	0	0	0	0	0	0	0	0	0
E119	Type 2 diabetes mellitus without complications	0	0	2	1	0	2.89722	0	146.304	0	1	70	19.9	2	0	2	0	0	0	9.96042	0.802043				14		0	0	0	0	0	0	0	0	0	0	0	0	0	0	0	0	0	0	0	0	0	0	0
E1122	Type 2 diabetes mellitus with diabetic chronic kidney disease	9	1	2	1	0	2.89792	0			2	37	44.1	1	1	1	0	0	0	2.79792	1.14172	136	52		7		0	0	1	0	0	0	1	1	0	0	0	0	0	0	0	0	0	0	0	0	0	0	0
E119	Type 2 diabetes mellitus without complications	0	0	2	1	0	2.89792	0	39.8361	0	2	82	30.4	2	1	2	0	0	0		0.779915				7		1	0	1	0	0	1	1	0	1	0	0	0	0	0	0	1	0	1	0	0	0	0	0
E1122	Type 2 diabetes mellitus with diabetic chronic kidney disease	9	1	2	0	0	2.89792	0			2	56	53.7	1	1	2	0	0	0	7.02083	1.08196	117	59		8	50	1	1	1	0	1	0	0	0	0	0	0	0	0	0	0	0	1	0	0	0	0	0	0
E1151	Type 2 diabetes mellitus with diabetic peripheral angiopathy without gangrene	6	1	2	0	0	2.89792	1				73		1		2	0	0	0	30.0583	1.03269	100	58	4	8	106	1	0	0	0	0	0	0	0	0	0	0	0	0	0	0	0	0	0	0	0	0	0	0
E119	Type 2 diabetes mellitus without complications	0	0	2	0	0	2.89861	0			1	81	36	1	1	2	0	0	0	7.72153	1.01204	116	69		6	33	1	1	0	0	1	1	1	0	0	0	0	0	0	0	0	1	1	0	0	0	0	0	0
E119	Type 2 diabetes mellitus without complications	0	0	2	0	0	2.89861	1	80.2882	0	2	71	25.8	1	0	2	0	0	0	80.559	1.03618				7		0	1	1	0	1	1	1	1	1	0	0	0	0	0	0	1	1	0	0	1	0	0	0
E119	Type 2 diabetes mellitus without complications	0	0	2	1	0	2.89931	0			2	51	45.7	2	1	1	0	0	0		0.840491	158	74		5		0	0	1	0	0	1	1	0	1	0	0	0	0	0	0	1	0	0	0	0	0	0	0
E119	Type 2 diabetes mellitus without complications	0	0	2	0	0	2.9	0	19	0		86	36.9	2	1	2	0	0	0		0.764629	116	62		7	66	1	0	1	0	1	1	1	0	1	0	0	0	0	0	0	0	0	1	0	0	0	0	0
E119	Type 2 diabetes mellitus without complications	0	0	2	0	0	2.9	1			1	52	21.3	1	0	3	0	1	0	654.962	1.09322	101	70		3		1	0	0	0	0	1	0	0	0	0	0	0	0	0	1	0	0	0	0	0	0	0	0
E119	Type 2 diabetes mellitus without complications	0	0	2	0	0	2.90069	0			2	58	24.1	1	0	2	0	0	0	13.6924	1.07428				4	46	1	1	0	0	1	1	1	0	1	0	0	0	0	0	0	1	1	1	0	0	0	0	0
E119	Type 2 diabetes mellitus without complications	0	0	2	1	0	2.90069	1				54	38.6	2	1	1	0	0	0		0.832854	100	80		4		0	0	0	0	0	1	1	0	0	0	0	0	0	0	0	1	0	0	0	0	0	0	0
E119	Type 2 diabetes mellitus without complications	0	0	2	0	0	2.90069	0				84	31.6	1	1	4	0	0	0		0.995697	100	70		8	23	1	1	1	1	1	1	1	0	1	1	0	0	0	0	0	0	1	0	0	0	0	0	0
E1140	Type 2 diabetes mellitus with diabetic neuropathy, unspecified	7	1	2	0	0	2.90069	0			1	65	28.7	1	0	2	0	0	0		1.05203	114	76		7	31	1	1	0	0	1	1	1	0	1	0	0	0	0	0	0	1	1	1	0	0	0	0	0
E1140	Type 2 diabetes mellitus with diabetic neuropathy, unspecified	7	1	2	0	0	2.90208	1			1	61	34.5	1	1	2	0	0	1		1.04982	101	64		7		1	1	0	0	1	1	1	0	1	1	0	0	0	0	0	1	1	1	0	0	0	0	0
E1122	Type 2 diabetes mellitus with diabetic chronic kidney disease	9	1	2	0	0	2.90208	1			2	57	45.7	1	1	2	0	0	0		1.05963	100	60		7		1	1	1	0	1	0	1	0	0	1	0	0	0	0	0	0	1	0	0	0	0	0	0
E1165	Type 2 diabetes mellitus with hyperglycemia	1	1	2	0	0	2.90278	0			1	46	34.1	1	1	1	0	1	0	3.79722	1.11831	108	56		2	32	0	0	0	0	0	1	1	0	0	0	0	0	1	0	0	1	0	0	0	0	0	0	0
E1122	Type 2 diabetes mellitus with diabetic chronic kidney disease	9	1	2	0	0	2.90347	1	18.9937	0	1	88	24.9	1	0	2	0	0	0	16.7424	0.999428	110	50		12		1	0	1	0	0	0	1	0	0	0	0	0	0	0	0	0	0	0	0	0	0	0	0
E119	Type 2 diabetes mellitus without complications	0	0	2	0	0	2.90347	0				53	74.3	2	1		0	0	0	5.54236	0.843641	110	70		7	23	0	0	1	0	0	1	1	0	1	0	0	0	0	0	0	1	0	1	0	1	0	0	0
E119	Type 2 diabetes mellitus without complications	0	0	2	1	0	2.90347	0			1	74	35.8	1	1	2	0	0	0	979.268	1.02865				7		1	0	0	0	0	1	1	0	0	0	0	0	0	0	0	0	0	0	0	0	0	0	0
E119	Type 2 diabetes mellitus without complications	0	0	2	0	0	2.90347	1			2	84		1		2	0	0	0	3.96944	1.00637	128	70		8	48	0	0	0	0	0	0	1	0	0	0	0	0	0	0	0	0	0	0	0	1	0	0	0
E119	Type 2 diabetes mellitus without complications	0	0	2	0	0	2.90417	0			1	66		1		2	1	0	0	4.48958	1.05128				5	77	1	1	0	0	1	1	0	0	1	0	0	0	0	0	0	1	1	1	0	0	0	0	0
E119	Type 2 diabetes mellitus without complications	0	0	2	0	0	2.90486	1			1	66	37.1	2	1	1	0	0	0	24.8313	0.810718	103	58		4		1	0	0	0	0	1	1	0	0	0	0	0	0	0	0	1	0	0	0	1	0	0	0
E119	Type 2 diabetes mellitus without complications	0	0	2	0	0	2.90556	0				62	50.8	2	1	2	0	0	0	3.69097	0.82033	106	70		5	20	1	0	0	0	0	1	1	0	0	0	0	0	0	0	0	1	0	0	0	0	0	0	0
E119	Type 2 diabetes mellitus without complications	0	0	2	0	0	2.90625	0			2	66	28.7	1	0	2	0	0	0		1.03087	102	52		5		1	0	0	0	0	1	0	0	0	0	0	0	0	0	0	1	0	0	0	0	0	0	0
E1122	Type 2 diabetes mellitus with diabetic chronic kidney disease	9	1	2	1	0	2.90625	1			2	41	23.6	1	0	1	0	0	0		1.10816	112	52		5		1	1	0	1	1	0	1	0	0	1	0	0	0	0	0	0	0	0	0	1	0	0	0
E119	Type 2 diabetes mellitus without complications	0	0	2	1	0	2.90625	0			2	71	36.3	1	1	2	0	0	0		1.0181	107	63		6		0	0	0	0	0	1	1	0	0	0	0	0	0	0	0	1	0	0	0	0	0	0	0
E1165	Type 2 diabetes mellitus with hyperglycemia	1	1	2	0	0	2.90694	1	302.871	0	1	45	21.6	1	0	2	0	0	0	303.194	1.11431	100	58		7		1	0	0	0	0	1	0	0	0	0	0	0	0	0	0	1	0	0	0	0	0	0	0
E119	Type 2 diabetes mellitus without complications	0	0	2	0	0	2.90694	0			1	69	32.8	1	1	3	0	0	0	4.04514	1.03961	102	62		5		1	0	1	0	1	1	1	0	0	0	0	0	0	0	0	1	0	0	0	0	0	0	0
E1165	Type 2 diabetes mellitus with hyperglycemia	1	1	2	1	0	2.90694	1			1	57	23.7	1	0	2	0	0	0		1.04481				11		1	1	0	0	1	1	1	0	0	1	0	0	0	0	0	1	1	0	0	0	0	1	0
E1122	Type 2 diabetes mellitus with diabetic chronic kidney disease	9	1	2	0	0	2.90764	1	5.92361	1		82	25.2	1	0	2	0	0	0		1.00534	106	36		12	57	1	0	0	0	0	1	1	0	0	1	0	0	0	0	0	0	0	0	0	0	0	0	0
E119	Type 2 diabetes mellitus without complications	0	0	2	0	0	2.90833	0			2	48	21.2	1	0	1	1	1	0	2.87292	1.11182	110	54		2		0	1	0	0	1	1	1	0	0	0	0	0	0	0	0	1	1	0	0	0	0	0	0
E1122	Type 2 diabetes mellitus with diabetic chronic kidney disease	9	1	2	0	0	2.90833	0			1	73	33.9	1	1	2	0	0	0	10.1181	1.03174	101	64		9	54	1	1	0	0	1	0	1	0	1	0	0	0	0	0	0	0	1	1	0	0	0	0	0
E1152	Type 2 diabetes mellitus with diabetic peripheral angiopathy with gangrene	6	1	2	0	0	2.90833	1			1	64	31.6	1	1	2	0	0	0		1.04422	126	57		8		1	1	0	0	1	1	1	0	0	1	0	0	0	0	0	0	0	0	0	1	0	0	0
E119	Type 2 diabetes mellitus without complications	0	0	2	0	0	2.90833	1			2	68	35.4	2	1	2	0	0	0	37.8125	0.805915	117	55		7		1	1	1	0	1	1	1	0	1	0	0	0	0	0	0	0	1	1	0	0	0	0	0
E1165	Type 2 diabetes mellitus with hyperglycemia	1	1	2	1	0	2.90972	1	1532.2	0	2	62	49.1	2	1	1	0	0	0		0.80611	116	72		6	36	0	1	1	0	1	1	1	0	0	0	0	0	0	0	0	1	0	0	0	0	0	0	0
E119	Type 2 diabetes mellitus without complications	0	0	2	0	0	2.91042	1			2	47	37.4	2	1	1	0	0	0		0.847418	120	81		4		1	0	0	0	0	1	1	0	0	0	0	0	0	0	0	1	0	0	0	0	0	0	0
E1122	Type 2 diabetes mellitus with diabetic chronic kidney disease	9	1	2	0	0	2.91042	0			1	91	31.8	2	1	4	0	0	0		0.766075				8		0	0	0	0	0	0	1	0	0	0	0	0	0	0	0	0	0	0	0	1	0	0	0
E119	Type 2 diabetes mellitus without complications	0	0	2	1	0	2.91042	1			2	25	52.5	1	1	1	0	0	0	783.67	1.24	100	70	2	5	33	1	1	1	0	1	1	0	1	1	0	0	0	0	0	0	0	1	1	0	0	0	0	0
E119	Type 2 diabetes mellitus without complications	0	0	2	1	0	2.91042	1			1	54	21.6	1	0	2	0	0	0		1.06398	110	78		6		0	1	1	0	1	1	1	0	1	1	0	0	0	0	0	1	1	0	0	0	0	0	0
E119	Type 2 diabetes mellitus without complications	0	0	2	1	0	2.91111	0			1	88		2		4	0	0	0		0.771062	149	63	2	5	50	1	1	0	0	1	1	1	0	0	0	0	0	0	0	0	1	1	0	0	1	0	0	0
E119	Type 2 diabetes mellitus without complications	0	0	2	0	0	2.91111	1	653.938	0	1	78	27.4	1	0	2	0	0	1	626.542	1.01962				11		0	1	1	0	1	1	0	1	0	0	0	0	0	0	0	1	1	0	0	0	0	0	0
E1165	Type 2 diabetes mellitus with hyperglycemia	1	1	2	1	0	2.91111	0			1	52	37.7	1	1	2	0	0	0		1.08094	110	58		3		1	1	0	0	1	1	1	0	0	0	0	0	0	0	0	1	1	0	0	0	0	0	0
E119	Type 2 diabetes mellitus without complications	0	0	2	0	0	2.91181	0			1	61	44.3	2	1	1	0	0	0	7.5875	0.820765				6		1	0	0	0	0	0	0	0	0	0	0	0	0	0	0	0	0	0	0	0	0	0	0
E119	Type 2 diabetes mellitus without complications	0	0	2	0	0	2.91181	0			2	69	23.4	2	0	2	0	0	0		0.803483	114	76		7	23	1	0	0	0	0	1	1	0	0	1	0	0	0	0	0	1	0	0	1	0	0	0	0
E119	Type 2 diabetes mellitus without complications	0	0	2	0	0	2.91181	0	26.1681	0	2	59	36.7	1	1	1	0	1	0	3.65764	1.07054	139	88		6		1	0	0	0	0	0	0	0	0	0	0	0	0	0	0	0	0	0	0	0	0	0	0
E119	Type 2 diabetes mellitus without complications	0	0	2	0	0	2.91181	0			2	71	49.1	2	1	3	0	0	0	3.68333	0.799933	116	74		7		0	0	1	0	1	1	1	0	0	0	0	0	0	0	0	1	0	0	0	0	0	0	0
E1142	Type 2 diabetes mellitus with diabetic polyneuropathy	5	1	2	0	0	2.91181	0				73	46.3	1	1		0	0	0	14.041	1.03254	116	71		8	70	1	1	1	0	1	0	0	0	0	0	0	0	0	0	0	0	1	0	0	1	0	0	0
E119	Type 2 diabetes mellitus without complications	0	0	2	1	0	2.91181	0			1	45	27.5	1	0	1	1	1	0		1.11882	118	82		3		1	0	0	0	0	0	0	0	0	0	0	0	0	0	0	0	0	0	0	0	0	0	0
E1122	Type 2 diabetes mellitus with diabetic chronic kidney disease	9	1	2	1	0	2.91181	1			1	75		2		4	0	0	0	6.71319	0.792835			6	10	63	0	0	0	0	0	0	0	0	0	0	0	0	0	0	0	0	0	0	0	0	0	0	0
E119	Type 2 diabetes mellitus without complications	0	0	2	0	0	2.9125	1			2	81	25.9	2	0	4	0	0	0	116.708	0.7814	132	70		5		1	0	0	0	0	1	1	0	0	0	0	0	0	0	0	1	0	0	0	0	0	0	0
E119	Type 2 diabetes mellitus without complications	0	0	2	0	0	2.91319	0			1	73	34	1	1	2	0	0	0		1.00856				6		1	1	0	0	1	1	1	0	1	0	0	0	0	0	0	1	1	1	0	0	0	0	0
E1151	Type 2 diabetes mellitus with diabetic peripheral angiopathy without gangrene	6	1	2	0	0	2.91319	0	6.01736	1		79		1		2	0	0	0	6.75	1.01718	105	62	2	8	46	1	1	1	0	1	0	1	1	1	0	0	0	0	0	0	0	1	1	0	0	0	0	0
E1140	Type 2 diabetes mellitus with diabetic neuropathy, unspecified	7	1	2	1	0	2.91319	1			2	91	29.8	2	0	4	0	0	0	41.8896	0.766261				9		0	0	1	0	0	0	1	0	0	0	0	0	0	0	0	0	0	0	0	1	0	0	0
E119	Type 2 diabetes mellitus without complications	0	0	2	0	0	2.91319	1			2	55	38.2	2	1	1	0	0	0		0.836908				3		1	0	0	0	0	0	0	0	0	0	0	0	0	0	0	0	0	0	0	0	0	0	0
E1140	Type 2 diabetes mellitus with diabetic neuropathy, unspecified	7	1	2	0	0	2.91389	0				86	28.3	2	0		0	0	0	13.9618	0.774549	120	68	6	8	36	1	1	1	0	1	0	1	0	1	0	0	0	0	0	0	0	1	1	0	0	0	0	0
E119	Type 2 diabetes mellitus without complications	0	0	2	1	0	2.91389	1			1	81	24.5	2	0	4	0	0	0		0.769707	103	60		8		1	1	1	0	1	1	1	0	1	1	0	0	0	0	0	1	1	1	0	0	0	0	0
E119	Type 2 diabetes mellitus without complications	0	0	2	0	0	2.91389	1			1	52	23.8	1	0	1	0	0	0	584.064	1.09209	100	54		3		0	0	1	0	1	1	0	1	1	0	0	0	0	0	0	1	0	0	0	0	0	0	0
E1122	Type 2 diabetes mellitus with diabetic chronic kidney disease	9	1	2	0	0	2.91389	0	708.097	0	1	91	25.5	2	0	4	0	0	1	18.8819	0.767105	127	71		9	35	1	0	1	0	1	1	1	0	0	0	0	0	0	0	0	1	0	0	0	1	0	0	0
E1122	Type 2 diabetes mellitus with diabetic chronic kidney disease	9	1	2	0	0	2.91458	1			2	83	22.9	1	0	1	0	0	0	46.1833	1.00948				9		0	0	0	0	0	0	0	0	0	0	0	0	0	0	0	0	0	0	0	1	0	0	0
E119	Type 2 diabetes mellitus without complications	0	0	2	1	0	2.91528	1			2	74	28.7	1	0	2	0	0	0	641.791	1.02271	110	60	5	6	42	1	1	1	0	1	1	1	1	1	1	0	0	0	0	0	1	1	0	0	0	0	0	0
E119	Type 2 diabetes mellitus without complications	0	0	2	0	0	2.91528	0			2	60	24.9	2	0	2	0	0	0		0.819152	110	63		5		1	0	0	0	0	1	1	0	0	0	0	0	0	0	0	1	0	0	0	0	0	0	0
E119	Type 2 diabetes mellitus without complications	0	0	2	0	0	2.91597	0			2	56	37.9	1	1	2	0	0	0	3.55556	1.07579	112	73		3		1	0	0	0	0	1	1	0	0	0	0	0	0	0	0	1	0	0	0	0	0	0	0
E119	Type 2 diabetes mellitus without complications	0	0	2	0	0	2.91667	0			1	91	25	2	0	4	0	0	0	4.23056	0.766225	106	70		8		0	0	1	0	1	0	1	1	1	0	0	0	0	0	0	0	0	1	0	0	0	0	0
E119	Type 2 diabetes mellitus without complications	0	0	2	1	0	2.91667	1			1	49	29.8	2	0	1	0	0	0		0.852985	100	70		2		1	0	0	0	0	1	1	0	0	0	0	0	0	0	0	0	0	0	0	1	0	0	0
E1122	Type 2 diabetes mellitus with diabetic chronic kidney disease	9	1	2	0	0	2.91667	1			2	76	38.9	1	1	2	0	0	0	94.9694	1.02541				11		1	1	1	0	1	1	1	0	0	0	0	0	0	0	0	0	1	0	0	1	0	0	0
E1122	Type 2 diabetes mellitus with diabetic chronic kidney disease	9	1	2	0	0	2.91736	1	62.9299	0	1	68	31.9	2	1	2	0	0	0		0.786831	116	70		14		1	0	0	0	0	1	0	0	0	0	0	0	0	0	0	0	0	0	0	0	0	0	0
E1140	Type 2 diabetes mellitus with diabetic neuropathy, unspecified	7	1	2	0	1	2.91806	1			1	61	24	2	0	2	0	0	0	8.21806	0.821804	113	80		5	6	1	1	0	1	1	1	1	0	0	0	0	0	0	0	0	1	1	0	0	1	0	0	0
E119	Type 2 diabetes mellitus without complications	0	0	2	0	0	2.91875	0			1	82	24	2	0	1	0	0	0	6.54236	0.767723				5		1	0	0	0	0	1	0	0	0	0	0	0	0	0	0	1	0	0	0	0	0	0	0
E1122	Type 2 diabetes mellitus with diabetic chronic kidney disease	9	1	2	1	0	2.91875	1	548.082	0	1	71	38.7	1	1	2	0	0	0	541.617	1.02848			3	10	62	1	1	1	0	1	1	1	1	0	0	0	0	0	0	0	1	1	0	0	0	0	0	0
E1165	Type 2 diabetes mellitus with hyperglycemia	1	1	2	0	0	2.91875	1			1	71	26.6	1	0	2	1	0	0	23.5417	1.03656	115	66		7		1	1	0	0	1	1	1	0	0	0	0	0	0	0	0	1	1	0	0	0	0	0	0
E119	Type 2 diabetes mellitus without complications	0	0	2	1	1	2.91875	0	52.2243	0	1	62	30.3	1	1	3	1	0	0	22.0632	1.04835	106	58		6	20	1	1	1	0	1	1	1	1	1	0	0	0	0	0	0	1	1	1	0	0	0	0	0
E1122	Type 2 diabetes mellitus with diabetic chronic kidney disease	9	1	2	0	0	2.91944	1				74	27.6	1	0		0	0	0	11.6667	1.02988				9	41	1	1	0	0	1	0	1	0	0	0	0	0	0	0	0	0	1	0	0	0	0	0	0
E1122	Type 2 diabetes mellitus with diabetic chronic kidney disease	9	1	2	0	0	2.91944	0			1	82	31.3	1	1	2	0	0	0	2.94236	1.0103				15		0	1	1	0	1	0	1	0	0	0	0	0	0	0	0	0	1	0	0	0	0	0	0
E1122	Type 2 diabetes mellitus with diabetic chronic kidney disease	9	1	2	0	0	2.91944	1			2	79	39.5	2	1	4	0	0	0		0.768309	106	50		8		0	0	0	0	0	1	1	0	0	0	0	0	0	0	0	0	0	0	0	1	0	0	0
E1122	Type 2 diabetes mellitus with diabetic chronic kidney disease	9	1	2	1	0	2.92014	0			2	66	27.8	1	0	2	0	0	0		1.03984	100	60		11		0	0	0	0	0	1	0	0	0	0	0	0	0	0	0	1	0	0	0	0	0	0	0
E1165	Type 2 diabetes mellitus with hyperglycemia	1	1	2	1	0	2.92014	1	24.2229	1	2	76	38.5	2	1	2	0	0	0		0.783024	103	55	7	12	52	1	0	1	0	0	0	1	0	0	1	0	0	0	0	0	0	0	0	1	0	0	0	0
E119	Type 2 diabetes mellitus without complications	0	0	2	0	0	2.92083	0			1	48	34.7	1	1	2	0	0	0		1.10838	124	59		2		0	0	0	0	0	1	0	0	0	0	0	0	0	0	0	1	0	0	0	0	0	0	0
E119	Type 2 diabetes mellitus without complications	0	0	2	1	0	2.92153	1			2	60	35.3	2	1	3	0	0	0		0.81206				5		1	1	0	0	1	1	1	0	0	1	0	0	0	0	0	1	1	0	0	0	0	0	0
E1165	Type 2 diabetes mellitus with hyperglycemia	1	1	2	0	0	2.92153	1			1	55	34.2	1	1	4	0	0	0		1.06883	113	40		12		1	0	0	0	0	1	1	0	0	1	0	0	0	0	0	1	0	0	0	1	0	0	0
E1165	Type 2 diabetes mellitus with hyperglycemia	1	1	2	0	0	2.92153	0			2	39	36	2	1	1	1	0	0	3.77847	0.888651	100	48		2		1	0	0	0	0	0	1	0	0	0	0	0	0	0	0	0	0	0	0	0	0	0	0
E119	Type 2 diabetes mellitus without complications	0	0	2	0	0	2.92222	0				84	24.2	1	0		0	0	0	19.641	1.0068	114	67	2	8	46	1	0	0	0	0	1	0	0	0	1	0	0	0	0	0	1	0	0	0	0	0	0	0
E119	Type 2 diabetes mellitus without complications	0	0	2	1	0	2.92361	1	679.317	0	1	73	27.3	2	0	2	0	0	0		0.783874				9		0	1	1	0	1	1	1	0	1	1	0	0	1	0	0	1	1	0	0	0	0	0	0
E119	Type 2 diabetes mellitus without complications	0	0	2	0	0	2.92361	1			2	85	23.1	1	0	4	0	0	0	31.7729	1.00518				8		1	1	0	0	1	1	1	0	0	0	0	0	0	0	0	1	1	0	0	0	0	0	0
E119	Type 2 diabetes mellitus without complications	0	0	2	0	0	2.92431	1			1	76	22.8	1	0	1	0	0	0	779.019	1.02462	106	59		5		1	0	0	0	0	1	0	0	0	0	0	0	0	0	0	1	0	0	0	0	0	0	0
E119	Type 2 diabetes mellitus without complications	0	0	2	1	0	2.92431	0	236.411	0	2	62	34.9	1	1	1	0	0	0		1.05014	122	70		6		1	1	1	0	1	1	1	0	1	1	0	0	0	0	0	1	1	1	0	0	0	0	0
E1165	Type 2 diabetes mellitus with hyperglycemia	1	1	2	1	0	2.925	1			1	70	34.3	2	1	1	0	0	0		0.784898	102	58		6		1	1	0	0	1	1	1	0	0	0	0	0	0	0	0	1	0	0	0	0	0	0	0
E1142	Type 2 diabetes mellitus with diabetic polyneuropathy	5	1	2	0	0	2.925	1			1	56	42.9	2	1	1	0	0	0	321.38	0.831046	110	70		4		1	0	0	0	0	1	1	0	0	0	0	0	0	0	0	1	0	0	0	1	0	0	0
E119	Type 2 diabetes mellitus without complications	0	0	2	0	0	2.925	0			1	81		1		4	0	0	0	1173.71	1.01295	135	73	3	6	33	1	1	0	0	1	1	1	0	0	0	0	0	0	0	0	1	1	0	0	0	0	0	0
E119	Type 2 diabetes mellitus without complications	0	0	2	1	0	2.925	0			1	69	49.1	2	1	1	0	0	0		0.798632	139	92		5		1	0	0	0	0	1	1	0	0	0	0	0	0	0	0	1	0	0	0	0	0	0	0
E1140	Type 2 diabetes mellitus with diabetic neuropathy, unspecified	7	1	2	1	0	2.92569	1			2	54	34.6	1	1	2	0	0	0		1.08159				10		1	0	0	0	0	1	1	0	0	0	0	0	0	0	0	1	0	0	0	0	0	0	0
E1122	Type 2 diabetes mellitus with diabetic chronic kidney disease	9	1	2	0	0	2.92639	1	860.965	0	1	68		2		1	0	0	0	861.715	0.805779	124	58		9	48	1	0	1	0	0	0	1	0	0	0	0	0	0	0	0	0	0	0	0	0	0	0	0
E119	Type 2 diabetes mellitus without complications	0	0	2	0	0	2.92639	0			1	72	31.5	2	1	1	0	0	0		0.796695	113	83	4	5	40	0	1	0	0	1	1	1	0	0	0	0	0	0	0	0	1	1	0	0	0	0	0	0
E1165	Type 2 diabetes mellitus with hyperglycemia	1	1	2	1	0	2.92708	1			1	89	28.9	2	0	4	0	0	0	4.44583	0.763005	140	80		10		0	0	1	0	1	1	0	0	0	0	0	0	0	0	0	0	0	0	0	0	0	0	0
E1142	Type 2 diabetes mellitus with diabetic polyneuropathy	5	1	2	1	0	2.92778	0	273.113	0	1	57	33.5	1	1	1	0	0	0		1.05855	121	77		8		1	0	0	0	0	1	1	0	0	1	0	0	0	0	0	1	0	0	0	0	0	0	0
E1140	Type 2 diabetes mellitus with diabetic neuropathy, unspecified	7	1	2	0	0	2.92778	0	81.4215	0	2	71		2		4	0	0	0	5.95069	0.799929	110	72	3	8	37	1	0	0	0	0	1	1	0	0	0	0	0	0	0	0	1	0	0	0	0	0	0	0
E119	Type 2 diabetes mellitus without complications	0	0	2	0	0	2.92778	0			1	60	29.9	2	1	2	0	0	0	21.6771	0.823496	102	66		4		1	0	0	0	0	1	0	0	0	0	0	0	0	0	0	1	0	0	0	1	0	0	0
E119	Type 2 diabetes mellitus without complications	0	0	2	0	0	2.92778	0				79	25.8	2	0	2	0	0	0	32.9097	0.786287	100	48	3	6	38	1	1	0	0	1	1	1	0	1	0	0	0	0	0	0	1	1	1	0	1	0	0	0
E119	Type 2 diabetes mellitus without complications	0	0	2	1	0	2.92778	1	1397.51	0	1	83	28.3	2	0	4	0	0	0		0.771647	110	82	2	9	57	1	1	1	0	1	1	1	0	1	0	0	0	0	0	0	1	0	1	0	0	0	0	0
E1122	Type 2 diabetes mellitus with diabetic chronic kidney disease	9	1	2	1	0	2.92847	1			2	37	43.9	2	1	1	0	0	0		0.875339	104	70		7	51	1	0	1	0	1	1	1	0	1	0	0	0	0	0	0	0	0	0	0	0	0	0	0
E119	Type 2 diabetes mellitus without complications	0	0	2	1	0	2.92917	1	386.978	0	1	80	25.5	1	0	2	0	0	0	117.69	1.01489				7		0	0	0	0	0	0	1	0	0	0	0	0	1	0	1	0	0	0	0	0	0	0	0
E11621	Type 2 diabetes mellitus with foot ulcer	3	1	2	0	0	2.92917	1			1	57	25.9	1	0	1	0	0	0		1.05324	100	48		9	73	1	1	0	1	1	1	1	0	1	1	0	0	0	0	0	1	1	1	0	0	0	0	0
E119	Type 2 diabetes mellitus without complications	0	0	2	0	0	2.92917	0			1	74		2		4	0	0	0	3.73889	0.795357	104	66		6	35	0	0	0	0	0	1	0	0	0	1	0	0	0	0	0	1	0	0	0	0	0	0	0
E119	Type 2 diabetes mellitus without complications	0	0	2	1	0	2.93056	0			2	42	33.8	2	1	1	0	0	0		0.843691	100	50		4		0	0	0	0	0	1	0	0	0	0	0	0	1	0	0	0	0	0	0	0	0	0	0
E1122	Type 2 diabetes mellitus with diabetic chronic kidney disease	9	1	2	0	0	2.93125	1			1	86	24.9	2	0	1	0	0	0		0.773391	128	72		9		0	0	1	0	0	1	1	0	0	1	0	0	0	0	0	0	0	0	0	1	0	0	0
E1165	Type 2 diabetes mellitus with hyperglycemia	1	1	2	0	1	2.93125	0	16.3736	1	1	67	31	1	1	2	0	0	0	17.1146	1.04845	131	81		8	56	1	0	0	0	0	1	0	0	0	0	0	0	0	0	0	1	0	0	0	1	0	0	0
E119	Type 2 diabetes mellitus without complications	0	0	2	0	0	2.93194	1			1	52	32.5	1	1	1	0	0	0		1.06172	100	70		4		0	1	0	0	1	1	1	0	0	1	0	0	0	0	0	1	1	0	0	0	0	0	0
E1122	Type 2 diabetes mellitus with diabetic chronic kidney disease	9	1	2	0	0	2.93264	0			2	59	41.9	2	1	2	0	0	0		0.810868	110	64		9		1	0	0	0	0	1	1	0	0	0	0	0	0	0	0	0	0	0	0	0	0	0	0
E119	Type 2 diabetes mellitus without complications	0	0	2	0	0	2.93264	0			1	70		1		2	0	0	0	62.375	1.03885	100	60		7	15	1	1	0	0	1	1	1	0	1	0	0	0	0	0	0	1	0	1	1	0	0	0	0
E119	Type 2 diabetes mellitus without complications	0	0	2	0	0	2.93264	1	910.542	0	1	57	36.7	1	1	2	0	0	0		1.07606	131	60		7		1	1	1	0	1	1	1	1	0	1	0	0	0	0	0	0	1	0	0	1	0	0	0
E1122	Type 2 diabetes mellitus with diabetic chronic kidney disease	9	1	2	0	0	2.93264	1			1	72	26.2	1	0	4	0	0	0		1.01281				9		1	1	1	0	1	1	1	0	1	1	0	0	0	0	0	1	1	1	0	1	0	0	0
E119	Type 2 diabetes mellitus without complications	0	0	2	0	0	2.93264	1			1	77	23.5	1	0	2	0	0	0	575.725	1.0214	100	66	4	6	65	1	1	1	1	1	0	1	0	0	1	0	0	0	0	0	0	1	0	0	0	0	0	0
E1140	Type 2 diabetes mellitus with diabetic neuropathy, unspecified	7	1	2	1	0	2.93333	0			2	70	35.1	1	1	1	0	0	0		1.03145	136	60		6		1	0	0	0	0	1	1	0	0	0	0	0	0	0	0	0	0	0	0	0	0	0	0
E119	Type 2 diabetes mellitus without complications	0	0	2	0	0	2.93333	1				49	30	1	1	1	0	0	0	358.331	1.10411	109	57		2		0	0	0	0	0	1	0	0	0	0	0	0	1	0	0	1	0	0	0	0	0	0	0
E1122	Type 2 diabetes mellitus with diabetic chronic kidney disease	9	1	2	1	0	2.93333	1			2	55	32.5	1	1	2	0	0	0		1.06475				7		1	0	0	0	0	0	1	0	0	0	0	0	0	0	0	0	0	0	0	0	0	0	0
E1122	Type 2 diabetes mellitus with diabetic chronic kidney disease	9	1	2	0	1	2.93333	1			1	74	22	2	0	4	0	0	0	419.967	0.794615			3	10	54	1	1	1	1	1	1	1	1	1	1	0	0	0	0	0	0	1	1	0	0	0	0	0
E1122	Type 2 diabetes mellitus with diabetic chronic kidney disease	9	1	2	0	0	2.93333	0			1	80	19.2	2	0	4	0	0	0	10.7292	0.783711	108	62		9		1	0	1	0	0	0	1	0	0	0	0	0	0	0	0	0	0	0	0	1	0	0	0
E1165	Type 2 diabetes mellitus with hyperglycemia	1	1	2	1	0	2.93403	1	31.0243	0	2	68	41.8	2	1	4	0	0	0		0.797035	127	64		9	53	0	0	1	0	0	1	1	1	0	1	0	0	0	0	0	0	0	0	0	0	0	0	0
E1122	Type 2 diabetes mellitus with diabetic chronic kidney disease	9	1	2	0	0	2.93472	1	774.184	0	2	66	20.1	1	0	2	1	0	0	774.403	1.05051				11		0	1	0	0	1	1	1	0	1	0	0	0	0	0	0	0	1	1	0	0	0	0	0
E1165	Type 2 diabetes mellitus with hyperglycemia	1	1	2	0	0	2.93472	1			1	62	54.5	2	1	2	0	0	0	18.6993	0.820331	104	55	4	7	28	1	0	0	0	0	0	0	0	0	0	0	0	0	0	0	0	0	0	0	0	0	0	0
E1142	Type 2 diabetes mellitus with diabetic polyneuropathy	5	1	2	1	0	2.93542	0			1	62	36.4	2	1	2	0	0	0		0.79733	113	67	2	6	47	1	0	0	0	0	1	1	0	0	0	0	0	0	0	0	1	0	0	0	1	0	0	0
E119	Type 2 diabetes mellitus without complications	0	0	2	1	0	2.93611	1			2	32	37.9	1	1	1	0	0	0		1.15938	100	78		2		0	0	0	0	0	1	0	0	0	0	0	0	0	0	0	0	0	0	0	0	0	0	0
E1122	Type 2 diabetes mellitus with diabetic chronic kidney disease	9	1	2	0	0	2.93611	1			2	49	24.5	1	0	1	0	0	0	10.4938	1.1051				5		1	0	0	0	0	0	0	0	0	0	0	0	0	0	0	0	0	0	0	0	0	0	0
E119	Type 2 diabetes mellitus without complications	0	0	2	1	0	2.93681	1			2	69	30.5	1	1	2	0	0	0		1.03542	108	88		9		0	0	0	0	0	1	1	0	0	1	0	0	0	0	0	0	0	0	0	0	0	0	0
E119	Type 2 diabetes mellitus without complications	0	0	2	1	0	2.93681	1			2	58	28.6	1	0	2	0	0	0		1.0538	116	52		7		1	1	1	0	1	1	1	0	0	1	0	0	0	0	0	0	1	0	0	1	0	0	0
E11621	Type 2 diabetes mellitus with foot ulcer	3	1	2	0	0	2.93681	1			2	58	44.4	2	1	1	0	0	0	335.916	0.824836				8		0	0	0	0	0	0	1	0	0	0	0	0	0	0	0	0	0	0	0	0	0	0	0
E11319	Type 2 diabetes mellitus with unspecified diabetic retinopathy without macular edema	4	1	2	1	0	2.9375	1			1	52	0.7	1	0	1	0	0	0	311.769	1.09282	100	50		6	34	1	1	1	0	1	1	0	0	1	1	0	0	0	0	0	1	1	1	0	0	0	0	0
E1165	Type 2 diabetes mellitus with hyperglycemia	1	1	2	0	0	2.93819	1	280.661	0	2	70	31.9	2	1	2	0	0	0	266.39	0.802774	107	79		11		1	0	0	0	0	1	0	0	0	0	0	0	0	0	0	1	0	0	0	0	0	0	0
E1165	Type 2 diabetes mellitus with hyperglycemia	1	1	2	0	0	2.93819	0	790.319	0	1	59	24.1	2	0	3	0	0	0	44.0507	0.807771				7		1	0	0	0	0	0	1	1	0	0	0	0	0	0	0	0	0	0	0	0	0	0	0
E119	Type 2 diabetes mellitus without complications	0	0	2	1	0	2.93889	0	11.3778	0	2	73	28.1	1	0	2	0	0	0		1.01364	119	40		7		1	0	0	0	0	1	0	0	0	0	0	0	0	0	0	1	0	0	0	0	0	0	0
E119	Type 2 diabetes mellitus without complications	0	0	2	0	0	2.93889	0			1	80	39.4	2	1	2	0	0	0	3.70764	0.78363	122	70		5		1	0	0	0	0	1	1	0	0	0	0	0	0	0	0	1	0	0	0	0	0	0	0
E119	Type 2 diabetes mellitus without complications	0	0	2	0	0	2.93889	0			1	89	32.3	1	1	4	0	0	0	7.78472	0.995594	125	58		6		0	1	0	0	1	1	1	0	0	0	0	0	0	0	0	1	1	0	0	0	0	0	0
E119	Type 2 diabetes mellitus without complications	0	0	2	0	0	2.93958	0	478.91	0	1	76	26.5	1	0	2	0	0	0	5.60139	1.01594	128	80		7		0	0	0	0	0	0	1	0	0	0	0	0	0	0	0	0	0	0	0	0	0	0	0
E119	Type 2 diabetes mellitus without complications	0	0	2	0	0	2.93958	1	52.0542	0	2	61	30.2	2	1	1	0	0	0	49.6479	0.821521				10		1	0	0	0	0	0	1	0	0	0	0	0	0	0	0	0	0	0	0	0	0	0	0
E1122	Type 2 diabetes mellitus with diabetic chronic kidney disease	9	1	2	0	0	2.94028	1	793.547	0	1	83	36.7	1	1	2	0	0	0	730.435	1.00944	100	63	3	11	59	1	1	1	0	1	0	1	0	0	0	0	0	0	0	0	0	1	0	0	0	0	0	0
E119	Type 2 diabetes mellitus without complications	0	0	2	1	0	2.94028	0	7.64653	1	1	78	38.9	1	1	1	0	0	0		1.01394	104	34	3	10	30	1	0	0	0	0	1	1	0	0	0	0	0	0	0	0	0	0	0	1	0	0	0	0
E1122	Type 2 diabetes mellitus with diabetic chronic kidney disease	9	1	2	0	0	2.94097	1	697	0	1	70	36.5	1	1	2	0	0	0		1.01915				11		1	0	1	0	0	1	1	0	0	0	0	0	0	0	0	1	0	0	0	0	1	0	0
E1165	Type 2 diabetes mellitus with hyperglycemia	1	1	2	1	0	2.94167	0			1	62	32.1	2	1	2	0	1	0	4.66736	0.804001	106	50	5	7	46	1	0	0	0	0	1	0	0	0	0	0	0	0	0	0	1	0	0	0	1	0	0	0
E119	Type 2 diabetes mellitus without complications	0	0	2	1	0	2.94167	0	17.7944	0	2	83	18.2	2	0	4	0	0	0		0.777754	100	60		7		0	0	0	0	0	0	1	0	0	0	0	0	0	0	0	0	0	0	0	0	0	0	0
E119	Type 2 diabetes mellitus without complications	0	0	2	0	0	2.94167	0				67	30.7	2	1	2	0	0	0	15.1493	0.808814	100	46	4	4	32	1	0	0	0	0	1	0	0	0	0	0	0	0	0	0	1	0	0	0	1	0	0	0
E1122	Type 2 diabetes mellitus with diabetic chronic kidney disease	9	1	2	0	0	2.94236	0	4.09514	1	2	89	21	2	0	2	0	0	0	4.83125	0.769229	100	54	6	14	56	1	1	0	0	1	0	1	0	0	0	0	0	0	0	0	0	1	0	0	1	0	0	0
E1165	Type 2 diabetes mellitus with hyperglycemia	1	1	2	0	1	2.94236	0			1	76	30.2	2	1	2	1	0	0	10.1687	0.791378			2	11	33	1	1	1	0	1	0	1	0	1	0	0	0	0	0	0	0	1	1	0	1	0	0	0
E1165	Type 2 diabetes mellitus with hyperglycemia	1	1	2	0	0	2.94236	0	214.063	0	2	62	56	2	1	3	0	0	0		0.811431	113	66	4	6	49	1	0	1	0	1	1	1	0	0	1	0	0	0	0	0	0	0	0	0	0	0	0	0
E1165	Type 2 diabetes mellitus with hyperglycemia	1	1	2	0	0	2.94236	0			1	37	103.4	1	1	1	0	1	0	5.96806	1.15886	106	52		2		1	0	0	0	0	1	0	0	0	0	0	0	0	0	0	1	0	0	0	0	0	0	0
E119	Type 2 diabetes mellitus without complications	0	0	2	1	0	2.94306	1			1	60	25.7	2	0	2	0	0	1		0.812258	120	84		7		0	1	1	0	1	1	1	1	1	1	0	0	0	0	0	0	1	1	0	0	0	0	0
E119	Type 2 diabetes mellitus without complications	0	0	2	0	0	2.94375	0			2	70	22.3	1	0	2	0	0	0		1.04018				7	23	1	1	0	0	1	1	1	0	0	0	0	0	0	0	0	1	1	0	0	0	0	0	0
E1122	Type 2 diabetes mellitus with diabetic chronic kidney disease	9	1	2	1	0	2.94444	1			1	84	24.4	2	0	4	0	0	0		0.771223	120	60		9		1	1	1	0	1	1	1	0	0	0	0	0	0	0	0	0	1	0	0	1	0	0	0
E119	Type 2 diabetes mellitus without complications	0	0	2	0	0	2.94444	1			1	54	30.7	2	1	2	0	0	0	338.005	0.840307				4		0	0	0	0	0	1	0	0	0	0	0	0	0	0	0	1	0	0	0	0	0	0	0
E1122	Type 2 diabetes mellitus with diabetic chronic kidney disease	9	1	2	1	0	2.94444	1			2	49	35.2	1	1	1	0	0	0		1.0832	108	58		8		0	0	0	0	0	1	1	0	0	0	0	0	0	0	0	0	0	0	1	0	0	0	0
E119	Type 2 diabetes mellitus without complications	0	0	2	0	0	2.94514	0			2	51	39.3	2	1	1	0	0	0	8.96181	0.848905	108	60		6		1	0	0	0	0	1	1	0	0	0	0	0	0	0	0	1	0	0	0	0	0	0	0
E119	Type 2 diabetes mellitus without complications	0	0	2	0	0	2.94583	1			1	71	24.1	1	0	2	0	0	0	21.084	1.03775	100	58		6	39	1	1	0	0	1	1	1	0	1	0	0	0	0	0	0	1	1	1	0	0	0	0	0
E1122	Type 2 diabetes mellitus with diabetic chronic kidney disease	9	1	2	0	0	2.94583	0			1	78	38.9	1	1	2	0	0	0		1.0111	103	56		10		0	1	1	0	1	1	1	1	0	0	0	0	0	0	0	0	0	0	0	1	0	0	0
E119	Type 2 diabetes mellitus without complications	0	0	2	0	0	2.94583	1			1	64	38.1	1	1	2	0	0	0	286.804	1.02999				6		1	0	0	0	0	1	1	0	0	0	0	0	1	0	0	1	0	0	0	0	0	0	0
E1165	Type 2 diabetes mellitus with hyperglycemia	1	1	2	0	0	2.94583	0				61	30.7	1	1		1	0	0	9.05069	1.06311	110	64		5	26	1	1	0	0	1	1	1	0	1	0	0	0	0	0	0	1	1	1	0	0	0	0	0
E1165	Type 2 diabetes mellitus with hyperglycemia	1	1	2	0	0	2.94583	0	23.3535	0	2	58	29.8	2	0	1	0	0	0	7.11389	0.829477	108	60		9		1	0	0	0	0	1	1	0	0	0	0	0	0	0	0	1	0	0	0	0	0	0	0
E119	Type 2 diabetes mellitus without complications	0	0	2	0	0	2.94653	0			2	84	27.6	2	0	4	0	0	0	4.20347	0.7766	100	68		6		0	0	0	0	0	1	0	0	0	0	0	0	0	0	0	1	0	0	0	1	0	0	0
E119	Type 2 diabetes mellitus without complications	0	0	2	0	0	2.94653	0			1	78	34.3	2	1	3	1	0	0	2.84653	0.787723	117	65		5		1	0	0	0	1	1	1	0	0	0	0	0	0	0	0	1	0	0	0	0	0	0	0
E119	Type 2 diabetes mellitus without complications	0	0	2	1	1	2.94653	0			1	63	28.1	1	0	2	0	0	0	7.92431	1.03853	110	70		5	17	1	0	0	0	1	1	1	0	0	0	0	0	0	0	0	1	0	0	0	1	0	0	0
E1140	Type 2 diabetes mellitus with diabetic neuropathy, unspecified	7	1	2	1	0	2.94722	0			2	49	33.5	2	1	3	0	1	0		0.82782	100	70		5		0	0	0	0	0	1	1	0	0	0	0	0	0	0	0	1	0	0	0	0	0	0	0
E1121	Type 2 diabetes mellitus with diabetic nephropathy	8	1	2	1	0	2.94792	1	802.303	0	1	49	30.1	1	1	1	0	0	0		1.10298	101	60		5		1	0	0	0	1	1	1	0	0	0	0	0	0	0	0	1	0	0	0	0	0	0	0
E119	Type 2 diabetes mellitus without complications	0	0	2	0	0	2.94792	0			1	55		1		1	0	0	0	3.06111	1.08268	130	70		3	25	0	0	0	0	0	1	0	0	0	0	0	0	0	0	0	1	0	0	0	0	0	0	0
E1151	Type 2 diabetes mellitus with diabetic peripheral angiopathy without gangrene	6	1	2	1	1	2.94792	1			1	69	35.7	1	1	2	1	0	0		1.03314	121	51		7	34	1	1	0	0	1	1	1	1	1	1	0	0	0	0	0	1	1	1	0	1	0	0	0
E1122	Type 2 diabetes mellitus with diabetic chronic kidney disease	9	1	2	0	0	2.94792	1			2	56	38.9	1	1	2	0	0	0	3.82292	1.05663	107	64		7		1	0	0	0	0	0	1	0	0	0	0	0	0	0	0	0	0	0	0	1	0	0	0
E1122	Type 2 diabetes mellitus with diabetic chronic kidney disease	9	1	2	0	0	2.94792	0	16.1486	0	1	76	24.2	2	0	2	0	0	0		0.775856				10		0	0	0	0	0	1	1	0	0	0	0	0	1	0	0	0	0	0	0	0	0	0	0
E119	Type 2 diabetes mellitus without complications	0	0	2	0	0	2.94861	0			1	79	31	1	1	2	0	0	0	427.747	1.01825	110	58		5	43	1	0	0	0	0	1	0	0	0	0	0	0	0	0	0	1	0	0	0	0	0	0	0
E119	Type 2 diabetes mellitus without complications	0	0	2	0	0	2.94861	0	76.3757	0	2	57	28.8	2	0	4	0	0	0		0.811535	158	90		10		1	0	0	0	0	1	1	0	0	0	0	0	0	0	0	1	0	0	0	0	0	0	0
E1165	Type 2 diabetes mellitus with hyperglycemia	1	1	2	0	0	2.94861	0			1	73		2		1	0	0	0		0.793825				7	22	0	0	1	0	1	1	1	0	0	0	0	0	0	0	0	0	0	0	0	0	0	0	0
E119	Type 2 diabetes mellitus without complications	0	0	2	0	0	2.94931	0	31.3271	0	1	74		2		2	1	0	1	6.00208	0.794796	100	56		7	40	1	0	0	0	0	1	0	0	0	0	0	0	0	0	0	1	0	0	0	0	0	0	0
E11319	Type 2 diabetes mellitus with unspecified diabetic retinopathy without macular edema	4	1	2	1	0	2.94931	1	836.707	0	2	77	31	1	1	2	0	0	0		1.00549	116	68		8		0	0	1	0	1	1	0	0	0	1	0	0	0	0	0	0	0	0	0	0	0	0	1
E1122	Type 2 diabetes mellitus with diabetic chronic kidney disease	9	1	2	0	0	2.95	1			1	73	39.1	2	1	4	0	0	0	189.745	0.796495	112	62		10		1	0	1	0	0	1	1	0	0	0	0	0	0	0	0	1	0	0	0	0	0	0	0
E1165	Type 2 diabetes mellitus with hyperglycemia	1	1	2	0	0	2.95	1			2	52	23.6	1	0	1	0	1	0	64.2729	1.08159	122	66		6		0	0	0	0	0	1	1	0	0	0	0	0	0	0	0	1	0	0	0	0	0	0	0
E1122	Type 2 diabetes mellitus with diabetic chronic kidney disease	9	1	2	0	0	2.95069	1	292	0	1	71	38.9	1	1	2	0	0	0	6.71875	1.03581				10		1	1	1	0	1	0	1	0	1	0	0	0	0	0	0	0	1	1	0	0	0	0	0
E119	Type 2 diabetes mellitus without complications	0	0	2	0	0	2.95069	0	21.2799	0	2	85		1		2	0	0	0	18.0889	1.00407			6	12	70	1	0	0	0	0	1	1	1	0	0	0	0	0	0	0	1	0	0	0	0	0	0	0
E119	Type 2 diabetes mellitus without complications	0	0	2	1	0	2.95139	0			1	80	39.4	2	1	3	0	0	0		0.774659	117	78		6		1	0	0	0	0	1	0	0	0	0	0	0	0	0	0	1	0	0	0	1	0	0	0
E1165	Type 2 diabetes mellitus with hyperglycemia	1	1	2	1	0	2.95139	0			1	76	22.6	1	0	2	0	0	0		0.999863	124	76		6		0	1	0	0	1	1	0	0	0	1	0	0	1	0	0	1	1	0	0	1	0	0	0
E119	Type 2 diabetes mellitus without complications	0	0	2	1	0	2.95208	1			1	63	44.8	2	1	2	1	0	0		0.811857	110	75	3	9	31	1	1	1	0	1	1	1	0	0	1	0	0	0	0	0	1	1	0	0	0	0	0	0
E1122	Type 2 diabetes mellitus with diabetic chronic kidney disease	9	1	2	0	0	2.95208	0			2	69		2		2	0	0	0	5.89583	0.803472				8	32	1	0	0	0	0	0	0	0	0	0	0	0	0	0	0	0	0	0	0	0	0	0	0
E1140	Type 2 diabetes mellitus with diabetic neuropathy, unspecified	7	1	2	1	0	2.95208	1	1278.39	0	1	78	37.9	2	1	4	1	0	0		0.774424	139	77		11		1	1	1	1	1	1	1	0	1	1	0	0	0	0	0	0	1	0	0	1	0	0	0
E1140	Type 2 diabetes mellitus with diabetic neuropathy, unspecified	7	1	2	1	0	2.95278	1			2	41	22.8	2	0	1	0	0	0		0.859584				3	38	0	0	0	0	0	1	1	0	0	0	0	0	0	0	0	1	0	0	0	0	0	0	0
E119	Type 2 diabetes mellitus without complications	0	0	2	0	0	2.95278	0			1	52	37.2	2	1	1	0	0	1	3.78056	0.845403				4		0	0	0	0	0	0	0	0	0	0	0	0	0	0	0	0	0	0	0	0	0	0	0
E119	Type 2 diabetes mellitus without complications	0	0	2	0	0	2.95278	0				75	17	2	0	4	0	0	0	4.89167	0.792019	100	58		7		1	1	0	0	1	0	0	0	0	0	0	0	0	0	0	0	1	0	0	0	0	0	0
E119	Type 2 diabetes mellitus without complications	0	0	2	1	0	2.95278	0	235.967	0	1	81	32.4	2	1	3	0	0	0	236.738	0.781749	100	66		7		0	0	1	0	1	0	1	0	0	0	0	0	0	0	0	0	0	0	0	1	0	0	0
E119	Type 2 diabetes mellitus without complications	0	0	2	1	0	2.95417	0			1	76	42.8	2	1	4	0	0	0		0.787484	100	68		6		0	0	1	0	1	1	1	1	0	0	0	0	0	0	0	1	0	0	0	0	0	0	0
E1122	Type 2 diabetes mellitus with diabetic chronic kidney disease	9	1	2	1	0	2.95417	1	1112.47	0	2	74	32.3	2	1	1	0	0	0		0.789491				9		1	1	1	0	1	1	1	0	0	1	0	0	0	0	0	0	1	0	0	0	0	0	0
E119	Type 2 diabetes mellitus without complications	0	0	2	0	0	2.95417	0			2	76	33.6	1	1	2	0	0	0	6.82014	1.0245	106	78		5		1	0	0	0	0	1	1	0	0	0	0	0	0	0	0	1	0	0	0	1	0	0	0
E119	Type 2 diabetes mellitus without complications	0	0	2	0	0	2.95486	1			1	91	64.6	1	1	4	0	0	0	467.228	0.992207	103	68		5		0	1	0	0	1	1	1	0	1	1	0	0	0	0	0	1	1	0	0	0	0	0	0
E1122	Type 2 diabetes mellitus with diabetic chronic kidney disease	9	1	2	0	0	2.95556	1	17.1917	0	2	55	27.9	2	0	1	0	0	0	4.87014	0.838181				13	51	0	0	0	0	0	0	1	1	0	0	0	0	0	0	0	0	0	0	0	0	0	0	0
E1140	Type 2 diabetes mellitus with diabetic neuropathy, unspecified	7	1	2	1	0	2.95625	1			1	78	26.8	2	0	4	0	0	0		0.784645	148	67		6		1	0	0	0	0	1	1	0	0	0	0	0	0	0	0	1	0	0	0	1	0	0	0
E1121	Type 2 diabetes mellitus with diabetic nephropathy	8	1	2	1	0	2.95625	0	491.314	0	1	70	35.9	2	1	2	0	0	0		0.787607	110	60		10		1	0	1	0	1	1	1	0	1	0	0	0	0	0	0	0	0	0	0	1	0	0	0
E119	Type 2 diabetes mellitus without complications	0	0	2	0	0	2.95694	0			2	61	36.9	1	1	1	0	0	0	4.58125	1.06441				5		0	1	1	0	1	1	1	0	0	0	0	0	0	0	0	1	1	0	0	0	0	0	0
E1142	Type 2 diabetes mellitus with diabetic polyneuropathy	5	1	2	1	0	2.95694	0			2	68	27.5	1	0	2	0	1	0		1.02548	120	40		7		0	1	0	0	1	1	1	0	0	1	0	0	0	0	0	1	1	0	0	0	0	0	0
E119	Type 2 diabetes mellitus without complications	0	0	2	1	0	2.95764	1	985.19	0	1	56	21.5	1	0	2	0	0	0		1.06818	100	49		7		1	0	0	0	0	1	0	0	0	0	0	0	0	0	0	0	0	0	0	0	0	0	0
E1152	Type 2 diabetes mellitus with diabetic peripheral angiopathy with gangrene	6	1	2	0	0	2.95833	1			1	66	28.3	1	0	1	0	0	0	1036.51	1.04883	120	70		5		1	1	1	0	1	0	1	0	1	0	0	0	0	0	0	0	0	0	0	0	0	0	0
E1122	Type 2 diabetes mellitus with diabetic chronic kidney disease	9	1	2	1	0	2.95833	1			2	67	24.8	1	0	2	0	0	0		1.04071	110	64	7	9	43	1	1	1	0	1	0	1	1	1	0	0	0	0	0	0	0	1	1	0	0	0	0	0
E119	Type 2 diabetes mellitus without complications	0	0	2	0	0	2.95903	0			1	69	30.3	1	1		0	1	0		1.03972	100	59		7	25	1	1	0	0	1	1	1	0	1	0	0	0	0	0	0	1	1	1	0	0	0	0	0
E119	Type 2 diabetes mellitus without complications	0	0	2	0	0	2.95903	0			2	65	33.2	1	1	2	0	0	0	4.07986	1.05376				4	50	1	0	0	0	0	1	0	0	0	0	0	0	0	0	0	1	0	0	0	0	0	0	0
E119	Type 2 diabetes mellitus without complications	0	0	2	1	0	2.95903	0			1	80	19.3	2	0	1	0	0	0		0.776754	117	33		6		1	1	1	0	1	1	1	0	0	0	0	0	0	0	0	0	1	0	0	1	0	0	0
E1121	Type 2 diabetes mellitus with diabetic nephropathy	8	1	2	0	0	2.95903	0			1	51		1		2	0	1	0	3.51875	1.09651	112	70		7	28	0	0	0	0	0	1	1	0	0	0	0	0	0	0	0	1	0	0	0	0	0	0	0
E119	Type 2 diabetes mellitus without complications	0	0	2	1	0	2.95903	0			2	72	34.8	2	1	3	0	0	0	33.9611	0.797519	100	65		7		1	0	0	1	0	1	0	0	0	0	0	0	0	0	0	1	0	0	0	0	0	0	0
E1122	Type 2 diabetes mellitus with diabetic chronic kidney disease	9	1	2	0	1	2.95972	0	27.4514	0	1	67		1		2	0	0	0	8.34931	1.04793			3	8	56	1	0	1	0	0	0	0	0	0	0	0	0	0	0	0	0	0	0	0	0	0	0	0
E1142	Type 2 diabetes mellitus with diabetic polyneuropathy	5	1	2	0	0	2.95972	0			1	86	31.5	2	1	4	0	0	0	9.87014	0.773416	101	53		7	26	1	1	0	0	1	1	0	0	1	0	0	0	0	0	0	1	1	1	0	0	0	0	0
E119	Type 2 diabetes mellitus without complications	0	0	2	1	0	2.96042	0			2	91	28.8	1	0	2	0	0	0		0.981842	112	65		7		0	0	0	0	0	1	1	0	1	0	0	0	0	0	0	1	0	0	0	0	0	0	0
E119	Type 2 diabetes mellitus without complications	0	0	2	1	0	2.96042	0			1	58	28.8	2	0	1	0	0	0	97.2764	0.812686				4		1	0	0	0	0	1	1	0	0	0	0	0	0	0	0	1	0	0	0	0	0	0	0
E11319	Type 2 diabetes mellitus with unspecified diabetic retinopathy without macular edema	4	1	2	1	0	2.96042	1	1113.38	0	2	74	19.3	1	0	2	0	0	0		1.01094				12		1	1	1	0	1	1	0	1	1	1	0	0	0	0	0	0	1	1	0	0	0	0	0
E1165	Type 2 diabetes mellitus with hyperglycemia	1	1	2	1	0	2.96111	0			2	55		2		2	0	0	0		0.817399				5	33	1	0	0	0	0	0	1	0	1	0	0	0	0	0	0	0	0	1	0	0	0	0	0
E1142	Type 2 diabetes mellitus with diabetic polyneuropathy	5	1	2	1	0	2.96111	1	878.767	0	2	74	25.1	1	0	2	0	0	0		1.01674	103	59		6		0	1	0	0	1	1	1	0	0	0	0	0	0	0	0	1	1	0	0	0	0	0	0
E1140	Type 2 diabetes mellitus with diabetic neuropathy, unspecified	7	1	2	0	0	2.96181	1			1	61	39.8	2	1	1	0	0	0		0.810086				6		1	1	0	1	1	1	1	0	0	1	0	0	0	0	0	1	0	0	0	0	0	0	0
E1121	Type 2 diabetes mellitus with diabetic nephropathy	8	1	2	0	0	2.96181	0			1	42	37.9	2	1	2	0	0	0	4.86944	0.850904				5		1	0	0	0	0	1	1	0	0	0	0	0	0	0	0	1	0	0	0	0	0	0	0
E1165	Type 2 diabetes mellitus with hyperglycemia	1	1	2	0	0	2.96181	1	63.0514	0		77		1			0	0	0	8.83958	1.02201	100	52	7	11	106	1	0	0	0	0	0	1	0	1	0	0	0	0	0	0	0	0	1	0	0	0	0	0
E1122	Type 2 diabetes mellitus with diabetic chronic kidney disease	9	1	2	0	0	2.9625	1	31.25	0	1	74		1		2	0	0	0		1.02093	100	70	8	10	59	1	1	1	0	1	0	1	1	1	1	0	0	0	0	0	0	1	1	0	0	0	0	0
E119	Type 2 diabetes mellitus without complications	0	0	2	0	0	2.9625	1			1	32	29.2	2	0	2	0	0	0		0.901809	122	73		1		1	0	0	0	0	1	0	0	0	0	0	0	0	0	0	1	0	0	0	0	0	0	0
E1122	Type 2 diabetes mellitus with diabetic chronic kidney disease	9	1	2	0	0	2.96319	0	21.8229	1	1	73	37.9	2	1	1	0	0	0	22.5618	0.776301			5	11	54	1	0	0	0	0	1	0	0	0	1	0	0	0	0	0	0	0	0	0	0	0	0	0
E1140	Type 2 diabetes mellitus with diabetic neuropathy, unspecified	7	1	2	0	0	2.96319	0			1	76	32	2	1	1	0	0	0		0.777889	117	81		6		0	0	0	0	0	1	1	0	0	0	0	0	0	0	1	1	0	0	0	0	0	0	0
E119	Type 2 diabetes mellitus without complications	0	0	2	0	0	2.96389	0			1	53	26	2	0	2	0	1	0	10.5694	0.843673	100	50	4	6	41	1	0	0	0	0	1	1	0	0	0	0	0	0	0	0	1	0	0	0	0	0	0	0
E1122	Type 2 diabetes mellitus with diabetic chronic kidney disease	9	1	2	0	0	2.96597	0	50.8139	0	1	91	27.3	1	0	4	0	0	0	6.56389	0.99203	110	59		11		1	1	1	0	1	0	0	1	1	0	0	0	0	0	0	0	1	1	0	0	0	0	0
E119	Type 2 diabetes mellitus without complications	0	0	2	0	0	2.96667	0			1	57	27.6	1	0	2	0	0	0	24.8646	1.07834				7		1	1	0	0	1	1	1	0	0	1	0	0	0	0	0	1	1	0	0	0	0	0	0
E119	Type 2 diabetes mellitus without complications	0	0	2	0	0	2.96667	0			1	26	24.8	2	0	1	0	0	0		0.921512	100	60		1	42	0	0	0	0	0	0	0	0	0	0	0	0	1	0	0	0	0	0	0	1	0	0	1
E1152	Type 2 diabetes mellitus with diabetic peripheral angiopathy with gangrene	6	1	2	0	0	2.96667	1			1	87	20.6	2	0	2	0	0	0	276.7	0.773029				7		1	0	0	0	0	1	1	0	0	0	0	0	0	0	0	1	0	0	0	0	0	0	0
E11621	Type 2 diabetes mellitus with foot ulcer	3	1	2	0	0	2.96667	1			1	62	30.4	1	1	2	0	0	0	309.808	1.06031	123	80		8		1	0	0	0	0	0	1	0	0	0	0	0	0	0	0	0	0	0	0	0	0	0	0
E119	Type 2 diabetes mellitus without complications	0	0	2	1	0	2.96667	1			1	53	29.2	2	0	1	0	0	0		0.827473				4		0	0	0	0	0	1	0	0	0	0	0	0	0	0	0	1	0	0	0	1	0	0	0
E1152	Type 2 diabetes mellitus with diabetic peripheral angiopathy with gangrene	6	1	2	0	0	2.96806	1	102.23	0	2	71	18.5	1	0	2	0	0	0	102.876	1.03559				11		1	0	0	0	0	1	1	0	0	0	0	0	0	0	0	1	0	0	0	0	0	0	0
E1165	Type 2 diabetes mellitus with hyperglycemia	1	1	2	1	0	2.96875	0			1	48	32.8	1	1	2	0	0	0		1.0752	132	56		4		0	1	0	0	1	1	0	0	0	1	0	0	0	0	0	0	1	0	0	0	0	0	0
E1122	Type 2 diabetes mellitus with diabetic chronic kidney disease	9	1	2	0	0	2.96875	0			1	87	27.4	1	0	2	0	0	0	7.32431	0.999756	115	25		8		1	0	0	0	0	0	1	0	0	0	0	0	0	0	1	0	0	0	0	1	0	0	0
E1140	Type 2 diabetes mellitus with diabetic neuropathy, unspecified	7	1	2	1	0	2.96875	1			1	76	25.4	1	0	2	0	0	0		1.01616	148	114		9		1	1	1	0	1	1	1	0	1	1	0	0	0	0	0	0	1	0	0	1	0	0	0
E119	Type 2 diabetes mellitus without complications	0	0	2	0	0	2.96944	0			2	83	38.1	2	1	1	0	0	0	6.89653	0.777849	102	70		8		0	1	1	0	1	0	0	0	0	0	0	0	0	0	0	0	1	0	0	1	0	0	0
E119	Type 2 diabetes mellitus without complications	0	0	2	0	0	2.97014	0	7.08333	0		73	27.4	2	0		0	0	0		0.791976			3	9	72	1	1	1	0	1	1	1	1	1	1	0	0	0	0	0	0	1	1	0	0	0	0	0
E119	Type 2 diabetes mellitus without complications	0	0	2	0	0	2.97014	0			1	76	47.6	2	1	3	0	0	0		0.785641	106	40		8		1	1	1	0	1	1	1	0	0	1	0	0	0	0	0	1	1	0	0	0	0	0	0
E119	Type 2 diabetes mellitus without complications	0	0	2	0	0	2.97083	0			2	85	27.2	1	0	1	0	1	0	9.64236	1.00405				6		0	0	0	0	0	1	0	0	0	0	0	0	1	0	0	1	0	0	0	0	0	0	0
E119	Type 2 diabetes mellitus without complications	0	0	2	0	0	2.97083	0			1	73	23.9	2	0	2	0	1	0	6.48681	0.796415	134	72		5	35	1	0	0	0	0	1	0	0	0	0	0	0	0	0	0	1	0	0	0	0	0	0	0
E119	Type 2 diabetes mellitus without complications	0	0	2	0	0	2.97153	1			1	79	31.6	1	1	1	0	0	0	24.0146	1.01805				8		1	1	0	0	1	1	1	0	0	0	0	0	0	0	0	1	1	0	0	0	0	0	0
E119	Type 2 diabetes mellitus without complications	0	0	2	1	0	2.97153	1			1	82	26.6	1	0	2	0	0	0		0.997087	129	98		9		0	1	1	0	1	1	1	1	1	1	0	0	0	0	0	1	1	0	0	0	0	0	0
E1151	Type 2 diabetes mellitus with diabetic peripheral angiopathy without gangrene	6	1	2	0	0	2.97153	1			1	72	33.3	1	1	2	0	0	0	167.049	1.03481				7		1	0	0	0	0	1	1	0	0	1	0	0	0	0	0	1	0	0	0	0	0	0	0
E119	Type 2 diabetes mellitus without complications	0	0	2	0	0	2.97292	0			2	73	46.6	2	1	1	0	0	0	2.92569	0.796365	108	60		5		0	1	0	0	1	1	0	0	0	0	0	0	0	0	0	1	1	0	0	0	0	0	0
E1140	Type 2 diabetes mellitus with diabetic neuropathy, unspecified	7	1	2	1	0	2.97292	1			2	59	31.2	1	1	3	0	0	0	1033.57	1.07174			7	12	56	1	0	0	0	0	0	1	0	0	0	0	0	0	0	0	0	0	0	0	1	0	0	0
E119	Type 2 diabetes mellitus without complications	0	0	2	0	0	2.97292	0			2	55		2		2	0	0	0	2.91875	0.83802				4		0	0	0	0	0	0	1	0	0	0	0	0	0	0	0	0	0	0	0	0	0	0	0
E119	Type 2 diabetes mellitus without complications	0	0	2	0	0	2.97292	1			1	72	21.5	2	0		0	0	0	51.9493	0.799167	110	70		8		1	1	0	0	1	1	0	0	0	1	0	0	0	0	0	1	1	0	0	1	0	0	0
E119	Type 2 diabetes mellitus without complications	0	0	2	0	0	2.97292	1			1	58	24.6	1	0	1	0	0	0		1.057	100	58		4		0	0	0	0	0	1	1	0	0	0	0	0	0	0	0	1	0	0	0	0	0	0	0
E119	Type 2 diabetes mellitus without complications	0	0	2	0	0	2.97361	0			1	63	19	2	0	3	0	0	0	4.07569	0.817369	100	78		7		1	0	0	0	0	1	1	0	0	0	0	0	0	0	0	1	0	0	0	0	0	0	0
E1140	Type 2 diabetes mellitus with diabetic neuropathy, unspecified	7	1	2	1	0	2.97361	1	40.0833	0	1	65	27.2	1	0	1	0	0	0		1.04519				11		1	1	0	0	1	1	1	0	0	1	0	0	0	0	0	1	1	0	0	0	0	0	0
E1121	Type 2 diabetes mellitus with diabetic nephropathy	8	1	2	0	0	2.97431	1			2	37	30.7	2	1	1	0	0	0		0.85664	100	60		5		0	0	1	0	0	1	1	0	1	0	0	0	0	0	0	0	0	0	0	0	0	0	0
E11319	Type 2 diabetes mellitus with unspecified diabetic retinopathy without macular edema	4	1	2	0	0	2.97431	1	69.4306	0	1	62	26.1	1	0	2	0	0	0		1.03605	110	45		8		0	1	1	0	1	1	1	0	0	1	0	0	0	0	0	1	1	0	0	0	0	0	0
E119	Type 2 diabetes mellitus without complications	0	0	2	1	0	2.975	0			1	70	22.6	1	0	2	0	0	0		1.02072	144	53		5		1	0	0	0	0	0	1	0	0	0	0	0	0	0	0	0	0	0	0	0	0	0	0
E1165	Type 2 diabetes mellitus with hyperglycemia	1	1	2	0	0	2.975	0	2.01042	1		71		1			0	0	0	2.77569	1.03552				8	50	1	0	0	0	0	1	0	0	0	0	0	0	0	0	0	1	0	0	1	0	0	0	0
E1122	Type 2 diabetes mellitus with diabetic chronic kidney disease	9	1	2	1	0	2.975	0	69.3285	0	2	65	38.2	1	1	2	0	0	0		1.04628	174	57		9		1	1	1	1	1	0	1	0	0	1	0	0	0	0	0	0	1	0	0	0	0	0	0
E1142	Type 2 diabetes mellitus with diabetic polyneuropathy	5	1	2	1	0	2.975	0			1	72	22.3	2	0	4	0	0	0		0.785387	120	68		7		1	0	0	0	0	1	0	0	0	0	0	0	0	0	0	1	0	0	0	1	0	0	0
E1122	Type 2 diabetes mellitus with diabetic chronic kidney disease	9	1	2	0	0	2.97569	0	3.28264	1	2	65		1		2	0	0	0	3.28264	1.05338	131	97		8	85	1	0	0	0	0	0	1	0	0	0	0	1	0	0	0	0	0	0	0	0	0	0	0
E1165	Type 2 diabetes mellitus with hyperglycemia	1	1	2	1	0	2.97569	1			1	61	39.3	2	1	1	0	0	0		0.817345	104	80		7		0	0	0	0	1	1	1	0	0	0	0	0	0	0	0	1	0	0	0	1	0	0	0
E1121	Type 2 diabetes mellitus with diabetic nephropathy	8	1	2	0	0	2.97639	1				66	28.5	1	0		1	0	0	5.83889	1.04866	110	62		6	38	1	1	1	0	1	0	1	0	0	0	0	0	0	0	0	0	1	0	0	0	0	0	0
E119	Type 2 diabetes mellitus without complications	0	0	2	0	0	2.97639	0			2	60	27.3	2	0	1	1	0	0	2.78194	0.821824				4		1	0	0	0	1	1	1	0	0	0	0	0	0	0	0	1	0	0	0	0	0	0	0
E1122	Type 2 diabetes mellitus with diabetic chronic kidney disease	9	1	2	0	0	2.97708	0	243.099	0	1	86	26.6	1	0	4	0	0	0	7.82847	1.00286	134	80		11		1	1	1	0	1	0	0	0	1	0	0	0	0	0	0	0	1	1	0	0	0	0	0
E1140	Type 2 diabetes mellitus with diabetic neuropathy, unspecified	7	1	2	0	0	2.97778	1			1	48	42.8	2	1	2	0	0	0	3.81667	0.856226	100	57		8		1	1	1	0	1	0	0	0	1	0	0	0	0	0	0	0	1	1	0	1	0	0	0
E1165	Type 2 diabetes mellitus with hyperglycemia	1	1	2	0	0	2.97847	0			1	85	34.2	2	1	1	0	0	0	17.0278	0.776154	107	66	2	8	58	1	0	1	0	1	1	1	0	0	0	0	0	0	0	0	1	0	0	0	0	0	0	0
E119	Type 2 diabetes mellitus without complications	0	0	2	0	0	2.97847	1			1	50	30.8	1	1	3	0	0	0	108.005	1.10374				5		1	0	0	0	0	0	0	0	0	0	0	0	0	0	0	0	0	0	0	0	0	0	0
E1122	Type 2 diabetes mellitus with diabetic chronic kidney disease	9	1	2	0	0	2.97847	1			1	66	43.7	1	1	1	0	0	0		1.04079	102	62	9	10	75	1	1	1	0	1	0	0	0	0	1	0	0	0	0	0	0	1	0	0	0	0	0	0
E119	Type 2 diabetes mellitus without complications	0	0	2	1	0	2.97917	1	167.463	0	1	69	29.9	1	1	2	0	0	0	164.131	1.04073	113	90		11		1	1	0	0	1	1	1	0	0	0	0	0	0	0	1	1	1	0	0	0	0	0	0
E119	Type 2 diabetes mellitus without complications	0	0	2	0	0	2.97986	0			2	41	21.3	1	0	1	0	0	0	7.75417	1.14099	118	72		2		1	0	0	0	0	0	0	0	0	0	0	0	0	0	0	0	0	0	0	0	0	0	0
E119	Type 2 diabetes mellitus without complications	0	0	2	0	0	2.97986	0			1	68	21	1	0	1	0	0	0	4.61736	1.04478	104	49		7	31	1	0	0	0	0	0	1	0	0	0	0	0	0	0	0	0	0	0	0	0	0	0	0
E1121	Type 2 diabetes mellitus with diabetic nephropathy	8	1	2	0	0	2.98056	1			2	33	22.6	2	0	1	0	0	0	4.35208	0.912925	109	70		2		1	0	0	0	0	1	0	0	0	0	0	0	0	0	0	1	0	0	0	0	0	0	0
E11649	Type 2 diabetes mellitus with hypoglycemia without coma	2	1	2	0	0	2.98056	1			2	41	31.4	1	1	1	0	0	0		1.13527	148	100		4		1	0	0	0	0	0	0	0	0	0	0	0	0	0	0	0	0	0	0	0	0	0	0
E119	Type 2 diabetes mellitus without complications	0	0	2	0	0	2.98056	0			1	59	28.9	1	0	2	1	0	0	7.11875	1.07193			5	4	49	1	1	0	0	1	1	1	0	1	0	0	0	0	0	0	1	1	1	0	0	0	0	0
E1122	Type 2 diabetes mellitus with diabetic chronic kidney disease	9	1	2	1	0	2.98125	1			2	70	25.1	1	0	2	0	0	0		1.0248	100	50		9		0	0	1	0	1	1	0	1	0	1	0	0	0	0	0	0	0	0	0	0	0	0	0
E1140	Type 2 diabetes mellitus with diabetic neuropathy, unspecified	7	1	2	1	0	2.98125	0			2	43	26.8	2	0	1	0	0	1		0.848301	100	80		5	42	0	0	0	0	1	1	1	0	0	0	0	0	0	0	0	1	0	0	0	0	0	0	0
E1140	Type 2 diabetes mellitus with diabetic neuropathy, unspecified	7	1	2	0	0	2.98125	1				82	31.7	2	1	3	0	0	0		0.77793	104	70	2	9	67	1	0	1	0	0	0	1	1	0	0	0	0	0	0	0	0	0	0	0	1	0	0	0
E1140	Type 2 diabetes mellitus with diabetic neuropathy, unspecified	7	1	2	0	1	2.98125	0	323.197	0	1	63	31.9	2	1	1	0	0	0	37.9396	0.818258	128	76	3	7	81	1	1	0	0	1	1	0	1	0	0	0	0	0	0	0	1	1	0	0	0	0	0	0
E1122	Type 2 diabetes mellitus with diabetic chronic kidney disease	9	1	2	1	0	2.98194	1	90.0306	0	2	62	27.6	1	0	1	0	0	0		1.0437	100	58	4	9	57	1	1	1	0	1	0	1	0	0	1	0	0	0	0	0	0	1	0	0	0	0	0	0
E119	Type 2 diabetes mellitus without complications	0	0	2	0	0	2.98194	0			1	75	32.5	2	1	1	0	0	0	10.5965	0.792058	112	56		5		0	0	0	0	0	1	1	0	0	0	0	0	0	0	0	1	0	0	0	0	0	0	0
E1122	Type 2 diabetes mellitus with diabetic chronic kidney disease	9	1	2	1	0	2.98264	1			2	43	28.9	1	0	2	0	0	0		1.09048				6		1	0	0	0	0	1	0	0	0	0	0	0	0	0	0	0	0	0	0	0	0	0	0
E11621	Type 2 diabetes mellitus with foot ulcer	3	1	2	0	0	2.98264	1			1	49	46.8	2	1	2	0	0	0		0.830078				5		1	0	0	0	0	1	1	0	0	0	0	0	0	0	0	0	0	0	0	0	0	0	0
E119	Type 2 diabetes mellitus without complications	0	0	2	1	0	2.98264	1	386.417	0	1	68	29.7	2	0	2	0	0	0		0.791642	115	64		11		1	1	1	1	1	1	1	1	1	0	0	0	0	0	0	1	0	0	0	0	0	0	0
E119	Type 2 diabetes mellitus without complications	0	0	2	0	1	2.98333	0			1	84		2		4	0	0	0	7.97292	0.777466	102	68		7	38	1	0	1	0	0	1	0	0	0	0	0	0	0	0	0	1	0	0	0	1	0	0	0
E119	Type 2 diabetes mellitus without complications	0	0	2	0	0	2.98333	0	62.4903	0	1	81	21.2	2	0	4	1	0	0	4.30972	0.782037	134	72		11		1	0	0	0	0	0	1	0	1	0	0	0	0	0	0	0	0	1	0	0	0	0	0
E1122	Type 2 diabetes mellitus with diabetic chronic kidney disease	9	1	2	0	0	2.98611	0			2	73		1		1	0	0	0	4.80903	1.03064				8	13	0	0	0	0	0	0	1	0	0	0	0	0	0	0	0	0	0	0	0	0	0	0	0
E119	Type 2 diabetes mellitus without complications	0	0	2	0	0	2.98611	0			2	75	27.6	1	0	2	0	0	0	2.98611	1.00586	108	60		5		1	0	0	0	0	1	1	0	0	0	0	0	0	0	0	1	0	0	0	1	0	0	0
E1122	Type 2 diabetes mellitus with diabetic chronic kidney disease	9	1	2	0	0	2.98611	1			1	68	36.9	1	1	2	0	0	0		1.02821				10		1	1	1	0	1	1	1	0	0	1	0	0	0	0	0	0	1	0	0	0	0	0	0
E1121	Type 2 diabetes mellitus with diabetic nephropathy	8	1	2	0	0	2.98681	1	704.528	0	1	45	36.3	1	1	2	0	0	0		1.11522	110	68		6		1	1	0	0	1	0	1	0	1	1	0	0	0	0	0	0	1	1	0	0	0	0	0
E1122	Type 2 diabetes mellitus with diabetic chronic kidney disease	9	1	2	0	0	2.98681	0				84	25	1	0		0	0	0	9.04028	1.00581	159	86		9	43	1	1	1	0	1	0	1	0	0	0	0	0	0	0	0	0	1	0	0	0	0	0	0
E119	Type 2 diabetes mellitus without complications	0	0	2	0	0	2.9875	0				79	27.4	2	0	2	0	0	0		0.785124	100	69		6	24	1	0	0	0	0	1	1	0	0	0	0	0	0	0	0	1	0	0	0	0	0	0	0
E1165	Type 2 diabetes mellitus with hyperglycemia	1	1	2	0	0	2.98819	1			1	91	21.1	1	0	1	0	0	0	24.7465	0.993564	100	64		6		0	0	0	0	0	1	1	0	0	0	0	0	0	0	0	1	0	0	0	0	0	0	0
E1122	Type 2 diabetes mellitus with diabetic chronic kidney disease	9	1	2	0	0	2.98889	1			1	91	32.6	2	1	3	0	0	0		0.765971				12		0	0	1	0	1	0	1	0	0	0	0	0	1	0	0	0	0	0	0	0	0	0	0
E119	Type 2 diabetes mellitus without complications	0	0	2	0	0	2.98889	1			1	79	32.8	2	1	3	0	0	0	171.908	0.786191	104	61		6		0	1	1	0	1	0	1	0	0	0	0	0	0	0	0	0	1	0	0	0	0	0	0
E119	Type 2 diabetes mellitus without complications	0	0	2	1	0	2.98889	0			2	69	34.6	1	1	3	0	0	0		1.02889	131	51		6		0	0	0	0	0	1	0	0	0	0	0	0	0	0	0	1	0	0	0	0	0	0	0
E119	Type 2 diabetes mellitus without complications	0	0	2	0	0	2.98889	1			1	67	32.6	1	1	1	0	0	0	450.815	1.04785	122	80		5		0	1	1	0	1	1	1	0	0	0	0	0	0	0	0	0	1	0	0	0	0	0	0
E1152	Type 2 diabetes mellitus with diabetic peripheral angiopathy with gangrene	6	1	2	0	0	2.98958	0			1	87	25.3	2	0	1	0	0	0		0.77223				8		1	1	0	0	1	1	1	0	1	1	0	0	0	0	1	1	1	0	0	0	0	0	0
E119	Type 2 diabetes mellitus without complications	0	0	2	0	0	2.98958	1			1	70	39.8	2	1	1	0	0	0		0.802109			6	10	87	1	1	1	0	1	1	1	0	1	1	0	0	0	0	0	0	1	1	0	0	0	0	0
E1122	Type 2 diabetes mellitus with diabetic chronic kidney disease	9	1	2	0	0	2.99097	1			1	87		1		2	0	0	1	4.68194	1.00076	128	80		12	25	1	0	0	0	0	0	1	0	0	1	0	0	0	0	0	0	0	0	0	0	0	0	0
E1165	Type 2 diabetes mellitus with hyperglycemia	1	1	2	0	0	2.99097	0			1	58	29.5	1	0	2	0	0	0	3.02222	1.07412	100	64		3		0	1	0	0	1	1	1	0	0	0	0	0	0	0	0	1	1	0	0	0	0	0	0
E119	Type 2 diabetes mellitus without complications	0	0	2	1	0	2.99097	1	604.988	0	1	69	40.8	2	1	2	0	0	0		0.792277	148	62		6		1	1	1	0	1	1	1	0	1	1	0	0	0	0	0	1	1	1	0	1	0	0	0
E119	Type 2 diabetes mellitus without complications	0	0	2	1	0	2.99097	0			2	74	30.1	2	1	2	0	0	0	618.495	0.786052	100	50		6		0	1	0	0	1	1	1	0	0	1	0	0	0	0	0	1	1	0	0	1	0	0	0
E119	Type 2 diabetes mellitus without complications	0	0	2	0	0	2.99167	0			2	22	36.6	2	1	1	0	0	0		0.965894	100	60		2		1	0	0	0	0	1	0	0	0	0	0	0	1	0	0	0	0	0	0	0	0	0	0
E11319	Type 2 diabetes mellitus with unspecified diabetic retinopathy without macular edema	4	1	2	1	0	2.99167	1			2	64	32.3	2	1	1	0	0	0		0.793486	126	80		11		0	1	1	0	1	1	1	0	1	1	0	0	0	0	0	0	1	0	0	0	0	0	0
E1165	Type 2 diabetes mellitus with hyperglycemia	1	1	2	0	0	2.99236	0			1	53	40.3	1	1	1	0	0	0	5.82639	1.08942	157	66		3		0	0	0	0	0	0	0	0	0	0	0	0	0	0	0	0	0	0	0	0	0	0	0
E119	Type 2 diabetes mellitus without complications	0	0	2	0	0	2.99444	0			1	49	39.4	1	1	2	0	0	0		1.07231				3		1	0	0	0	0	1	0	0	0	0	0	0	0	0	0	1	0	0	0	0	0	0	0
E119	Type 2 diabetes mellitus without complications	0	0	2	0	0	2.99444	0			1	54	38.5	1	1	2	0	0	0	3.275	1.08764				3		1	1	0	1	1	1	1	0	0	0	0	0	0	0	0	1	1	0	0	0	0	0	0
E119	Type 2 diabetes mellitus without complications	0	0	2	0	0	2.99444	1			2	91	30	2	1	2	0	0	0	396.663	0.766373				5		0	0	0	0	0	1	0	0	0	0	0	0	0	0	0	1	0	0	0	0	0	0	0
E119	Type 2 diabetes mellitus without complications	0	0	2	0	0	2.99514	1	32.091	0	2	67	20.8	1	0	2	0	0	0	32.4868	1.02901	110	70		7		1	1	0	0	1	1	1	0	0	0	0	0	0	0	0	1	1	0	0	0	0	0	0
E1122	Type 2 diabetes mellitus with diabetic chronic kidney disease	9	1	2	0	0	2.99514	1	204.965	0		68	23.3	1	0		0	0	0	15.6486	1.04314				12		0	1	1	0	1	0	1	0	1	0	0	0	0	0	0	0	1	1	1	0	0	0	0
E119	Type 2 diabetes mellitus without complications	0	0	2	1	0	2.99514	0			2	51	51	2	1	1	0	0	0		0.826976	143	45		4		1	0	0	0	0	1	0	0	0	0	0	0	0	0	0	0	0	0	0	0	0	0	0
E119	Type 2 diabetes mellitus without complications	0	0	2	1	0	2.99583	0			1	91	22.2	1	0	2	0	0	0	6.90556	0.991781	100	60		7		1	0	1	0	0	1	0	0	0	0	0	0	0	0	0	1	0	0	0	0	0	0	0
E1142	Type 2 diabetes mellitus with diabetic polyneuropathy	5	1	2	0	1	2.99583	1	680.389	0	1	76	52.5	1	1	1	0	0	0	451.968	1.02404	130	84		9	8	1	0	0	0	0	1	1	0	0	0	0	0	1	0	0	0	0	0	0	1	0	0	0
E119	Type 2 diabetes mellitus without complications	0	0	2	1	0	2.99583	1	163.79	0	1	79	24.1	2	0	4	0	0	0		0.773967	103	55		8		0	1	1	0	1	1	1	0	1	1	0	0	0	0	0	1	1	0	0	1	0	0	0
E119	Type 2 diabetes mellitus without complications	0	0	2	0	0	2.99583	0	52.2722	0	2	53	22.1	2	0	1	0	0	0	27.7549	0.826437	116	63		6	37	1	0	0	0	1	1	0	0	1	0	0	0	0	0	0	1	0	1	0	0	0	0	0
E119	Type 2 diabetes mellitus without complications	0	0	2	0	0	2.99653	0			1	72	28.3	2	0	3	0	0	0	3.85972	0.798672	110	64		11		0	1	1	0	1	0	1	0	1	0	0	0	0	0	0	0	1	1	0	0	0	0	0
E119	Type 2 diabetes mellitus without complications	0	0	2	0	0	2.99653	0			1	66	29.1	1	0	2	0	0	0		1.04373	100	58		5		1	0	0	0	0	1	1	0	0	0	0	0	0	0	0	1	0	0	0	0	0	0	0
E119	Type 2 diabetes mellitus without complications	0	0	2	0	0	2.99722	0			2	75	26	2	0	1	1	0	0	3.41944	0.792798	113	68		6		1	1	0	0	1	1	1	0	1	0	0	0	0	0	0	1	1	1	0	0	0	0	0
E119	Type 2 diabetes mellitus without complications	0	0	2	0	0	2.99722	0			1	66	30.2	2	1	4	0	0	0	4.75417	0.794507	102	50		6	25	1	1	0	0	1	1	1	0	1	0	0	0	0	0	0	1	1	1	0	0	0	0	0
E11319	Type 2 diabetes mellitus with unspecified diabetic retinopathy without macular edema	4	1	2	1	0	2.99792	1			1	66	29.5	1	0	4	0	0	0		1.04014				10		1	1	1	0	1	1	1	1	0	1	0	0	0	0	0	0	1	0	0	0	0	0	0
E1165	Type 2 diabetes mellitus with hyperglycemia	1	1	2	0	0	2.99861	0	49.1854	1		84		1			0	0	0	49.7889	1.00699	100	64	2	7	28	1	0	0	0	0	1	0	0	0	0	0	0	0	0	0	1	0	0	0	1	0	0	0
E1122	Type 2 diabetes mellitus with diabetic chronic kidney disease	9	1	2	0	0	2.99861	1			1	74	26.9	2	0	2	0	0	0	496.085	0.795009	105	60	5	10	106	1	1	1	0	1	0	1	0	0	1	0	0	0	0	0	0	1	0	0	0	0	0	0
E1165	Type 2 diabetes mellitus with hyperglycemia	1	1	2	0	0	2.99861	1			2	69	29.4	1	0	3	0	0	0	254.106	1.04154	118	80	11	4	90	1	1	0	0	1	1	1	0	1	0	0	0	0	0	0	1	1	0	0	0	0	0	0
E1165	Type 2 diabetes mellitus with hyperglycemia	1	1	2	0	0	2.99931	0				74		2			0	0	0	6.83125	0.795217				6	31	1	0	1	0	1	0	1	1	0	0	0	0	0	0	0	0	0	0	0	1	0	0	0
E1122	Type 2 diabetes mellitus with diabetic chronic kidney disease	9	1	2	1	0	2.99931	1	268.062	0	2	52	54.6	2	1	1	0	0	0		0.827241	110	60		9		0	0	1	0	1	1	1	0	0	0	0	0	0	0	0	0	0	0	0	0	0	0	0
E1122	Type 2 diabetes mellitus with diabetic chronic kidney disease	9	1	2	0	0	2.99931	1			1	76		1		2	0	0	0	5.81528	1.02497	112	86	7	11	79	1	1	1	0	1	0	1	0	1	0	0	0	0	0	0	0	1	1	0	0	0	0	0
E1165	Type 2 diabetes mellitus with hyperglycemia	1	1	2	1	1	3	1	166.631	0	1	72	38.8	1	1	2	0	0	0	56.4986	1.0334	122	74	5	12	27	1	1	1	0	1	0	0	0	0	0	0	0	0	0	0	0	1	0	1	0	0	0	0
E1122	Type 2 diabetes mellitus with diabetic chronic kidney disease	9	1	2	0	1	3.00069	0			1	44		1		1	0	1	0	63.0438	1.10174	130	80		6	24	1	0	0	0	0	1	0	0	0	0	0	0	0	0	0	0	0	0	0	0	0	0	0
E1142	Type 2 diabetes mellitus with diabetic polyneuropathy	5	1	2	0	0	3.00069	0			1	41	27.8	1	0	2	0	1	0	3.23403	1.14025	111	57		7		1	0	0	0	0	1	0	0	0	0	0	0	0	0	0	1	0	0	0	0	0	0	0
E119	Type 2 diabetes mellitus without complications	0	0	2	1	0	3.00139	0	22.7181	1	2	31		1		1	0	0	0		1.18991	147	84	5	1	89	1	0	0	0	0	0	0	0	0	0	0	0	0	0	0	0	0	0	0	0	0	0	0
E1122	Type 2 diabetes mellitus with diabetic chronic kidney disease	9	1	2	1	0	3.00139	1	1047.98	0	2	63	27.8	1	0	2	0	0	0		1.04085	107	62		8		0	1	1	1	1	1	1	0	1	1	0	0	0	0	0	0	1	0	0	0	0	0	0
E1140	Type 2 diabetes mellitus with diabetic neuropathy, unspecified	7	1	2	0	0	3.00208	0			1	70	39.1	2	1	2	0	0	0		0.802424	109	54		7	16	1	1	0	0	1	1	1	0	0	0	0	0	0	0	0	1	0	0	0	0	0	0	0
E1165	Type 2 diabetes mellitus with hyperglycemia	1	1	2	1	0	3.00208	0			2	32	42.1	2	1	1	0	0	0		0.887847	133	60		1	24	1	1	0	0	1	1	1	0	0	0	0	0	0	0	0	1	1	0	0	0	0	0	0
E119	Type 2 diabetes mellitus without complications	0	0	2	0	0	3.00208	0	36.4549	0	1	78		2		3	0	0	0	4.08681	0.787894	104	60		7	59	1	1	0	0	1	0	1	0	1	0	0	0	0	0	0	0	1	1	0	1	0	0	0
E119	Type 2 diabetes mellitus without complications	0	0	2	0	0	3.00208	0			2	58		1		2	0	1	0	4.70625	1.07234	109	67	11	4	69	1	1	0	0	1	1	1	0	1	0	0	0	0	0	0	1	1	1	0	0	0	0	0
E1122	Type 2 diabetes mellitus with diabetic chronic kidney disease	9	1	2	1	0	3.00278	0	9.97917	0	2	67	30.6	1	1	2	0	0	0		1.02971	120	76	6	9	66	1	0	1	0	0	1	0	0	0	0	0	0	0	0	0	0	0	0	0	0	0	0	0
E1165	Type 2 diabetes mellitus with hyperglycemia	1	1	2	0	0	3.00278	1			2	26	34.4	2	1	1	0	0	0	11.7347	0.95203	110	50		2	21	0	0	0	0	0	0	1	0	0	0	0	0	0	0	0	0	0	0	0	0	0	0	0
E11649	Type 2 diabetes mellitus with hypoglycemia without coma	2	1	2	0	0	3.00278	1	170.07	0	2	72	38.4	2	1	4	0	0	0	120.803	0.799294	118	70		7		1	1	0	0	1	1	0	0	0	0	0	0	0	0	0	0	1	0	0	0	0	0	0
E119	Type 2 diabetes mellitus without complications	0	0	2	0	0	3.00278	0			1	47	52.3	1	1	2	0	0	0	10.0368	1.11567	130	60		10		1	1	1	0	1	0	1	0	1	0	0	0	0	0	0	0	1	1	0	0	0	0	0
E119	Type 2 diabetes mellitus without complications	0	0	2	0	0	3.00347	1			2	80	29.6	2	0	2	0	0	0	48.9819	0.783739	104	58		5		0	0	0	0	0	1	1	0	0	0	0	0	0	0	0	1	0	0	0	1	0	0	0
E11649	Type 2 diabetes mellitus with hypoglycemia without coma	2	1	2	0	1	3.00347	1	5.77917	1		77	38.5	1	1	2	0	0	0		1.01733	101	61	6	14	84	1	1	1	0	1	0	1	0	1	1	0	0	0	0	0	0	1	1	0	0	0	0	0
E1165	Type 2 diabetes mellitus with hyperglycemia	1	1	2	0	0	3.00417	0			1	78	25.2	1	0	2	0	0	0	3.03194	1.01935	133	86		6		1	0	0	0	0	0	1	0	0	0	0	0	0	0	0	0	0	0	0	0	0	0	0
E1122	Type 2 diabetes mellitus with diabetic chronic kidney disease	9	1	2	0	0	3.00417	0			2	77	46.2	1	1	3	0	0	0	4.65833	1.01637				10	37	0	0	1	0	0	1	1	0	0	1	0	0	0	0	0	1	0	0	1	0	0	0	0
E119	Type 2 diabetes mellitus without complications	0	0	2	1	0	3.00417	0	32.9236	0	1	78	30	1	1	2	0	0	0		1.00679	100	57		9		1	1	0	0	1	1	1	0	0	1	0	0	0	0	0	1	1	0	0	0	0	0	0
E1152	Type 2 diabetes mellitus with diabetic peripheral angiopathy with gangrene	6	1	2	0	0	3.00486	1			1	43	51.6	1	1	1	0	0	0	6.67917	1.12999	109	56		5		1	0	0	0	0	0	0	0	0	0	0	0	0	0	0	0	0	0	0	0	0	0	0
E119	Type 2 diabetes mellitus without complications	0	0	2	0	0	3.00556	0			1	58	26.8	1	0	3	0	0	0	11.9285	1.07346	136	70		6		1	1	1	0	1	1	0	1	1	0	0	0	0	0	0	0	1	0	0	0	0	0	0
E1140	Type 2 diabetes mellitus with diabetic neuropathy, unspecified	7	1	2	1	0	3.00556	1			1	46	25.8	2	0	2	0	0	0		0.846697	100	70		9		1	1	1	0	1	1	1	1	1	1	0	0	0	0	0	0	1	0	0	0	0	0	0
E119	Type 2 diabetes mellitus without complications	0	0	2	0	0	3.00625	1	159.221	0	1	79	36.5	2	1	3	0	0	0	38.975	0.785201				8		1	0	1	0	0	0	1	0	1	0	0	0	0	0	0	0	0	1	0	0	0	0	0
E1142	Type 2 diabetes mellitus with diabetic polyneuropathy	5	1	2	0	0	3.00625	1			1	72	31.8	2	1	4	0	1	0		0.798332	100	66		9		0	1	1	0	1	0	1	0	0	0	0	0	0	0	0	0	1	0	0	1	0	0	0
E1165	Type 2 diabetes mellitus with hyperglycemia	1	1	2	0	0	3.00625	0				65		2			0	0	0	10.0743	0.813255				6	38	1	0	1	0	1	0	1	0	0	0	0	0	0	0	0	0	0	0	0	0	0	0	0
E11649	Type 2 diabetes mellitus with hypoglycemia without coma	2	1	2	1	1	3.00625	0			2	70		1		2	0	0	0	32.416	1.03967	100	58	2	5	52	1	0	0	0	0	1	0	0	0	0	0	0	0	0	0	1	0	0	0	0	0	0	0
E119	Type 2 diabetes mellitus without complications	0	0	2	1	0	3.00694	0			1	54	49.8	2	1	2	0	0	0	6.66458	0.832985	100	60		4	20	1	0	0	0	0	0	0	0	0	0	0	0	0	0	0	0	0	0	0	1	0	0	0
E119	Type 2 diabetes mellitus without complications	0	0	2	1	0	3.00764	1			2	59	26	1	0	3	0	0	0	617.172	1.07077	101	53		3		0	0	0	0	0	1	1	0	0	0	0	0	0	0	0	1	0	0	0	0	0	0	0
E119	Type 2 diabetes mellitus without complications	0	0	2	1	0	3.00833	0			1	75		2		2	0	0	0	10.5319	0.792818	105	66	2	8	52	1	0	0	0	0	1	0	0	1	0	0	0	0	0	0	1	0	1	0	1	0	0	0
E119	Type 2 diabetes mellitus without complications	0	0	2	0	0	3.00833	0			1	84		1		2	0	0	0	9.57569	1.00611	116	78		6	86	1	1	0	0	1	1	1	0	0	0	0	0	0	0	0	1	1	0	0	0	0	0	0
E119	Type 2 diabetes mellitus without complications	0	0	2	1	0	3.00833	1	229.244	0	1	60	45.2	2	1	1	0	0	0		0.815703	148	73		6		1	0	0	0	0	1	0	0	0	0	0	0	0	0	0	1	0	0	0	0	0	0	0
E119	Type 2 diabetes mellitus without complications	0	0	2	1	0	3.00903	1	640.989	0	1	76	29.3	1	0	2	0	0	0	637.786	1.02018	100	76		6		1	0	1	0	1	1	1	0	1	0	0	0	0	0	0	1	0	0	0	0	0	0	0
E1122	Type 2 diabetes mellitus with diabetic chronic kidney disease	9	1	2	0	0	3.00903	1				57	29.3	2	0	1	0	0	0		0.821252				11	77	1	1	1	0	1	0	1	0	1	1	0	0	0	0	0	0	1	1	0	0	0	0	0
E1165	Type 2 diabetes mellitus with hyperglycemia	1	1	2	0	0	3.00903	0				54		1		2	0	0	0	2.89236	1.08756	100	58		4	27	1	1	0	0	1	0	0	0	1	0	0	0	0	0	0	0	1	1	0	0	0	0	0
E119	Type 2 diabetes mellitus without complications	0	0	2	0	0	3.00972	0			1	62	29.2	1	0	1	1	0	0	6.67917	1.06083	106	50		5	80	1	1	0	0	1	1	1	0	0	0	0	0	0	0	0	1	1	0	0	0	0	0	0
E119	Type 2 diabetes mellitus without complications	0	0	2	1	0	3.00972	0			1	91	27.5	1	0	4	0	0	0		0.982543	110	60		6	34	1	0	0	0	0	1	0	0	0	0	0	0	0	0	0	1	0	0	0	0	0	0	0
E1165	Type 2 diabetes mellitus with hyperglycemia	1	1	2	1	0	3.01042	0			1	41	20.3	1	0	1	0	1	1		1.1323	126	76		2		0	0	0	0	0	1	0	0	0	0	0	0	0	0	0	1	0	0	0	0	0	0	0
E1122	Type 2 diabetes mellitus with diabetic chronic kidney disease	9	1	2	0	0	3.01042	1	479.067	0	2	68	18.7	2	0	1	0	0	0	163.657	0.805543	125	66		11		1	1	1	0	1	0	1	0	1	0	0	1	0	0	0	0	1	1	0	0	0	0	0
E1151	Type 2 diabetes mellitus with diabetic peripheral angiopathy without gangrene	6	1	2	1	0	3.01111	1	151.988	0	1	80	24.9	2	0	4	0	0	0		0.77131				10		0	1	1	0	1	1	1	0	1	1	0	0	0	0	0	1	1	1	0	1	0	0	0
E119	Type 2 diabetes mellitus without complications	0	0	2	1	0	3.01111	0			1	58	37.6	2	1	3	0	0	0		0.806336	104	49		6		0	1	1	0	1	1	1	0	1	1	0	0	0	0	0	1	1	1	0	0	0	0	0
E119	Type 2 diabetes mellitus without complications	0	0	2	0	1	3.01111	1	335.74	0	1	86	31.6	2	1	4	0	0	0	275.403	0.774568	104	56		5	24	0	0	1	0	1	1	1	0	0	0	0	0	0	0	0	1	0	0	0	0	0	0	0
E1122	Type 2 diabetes mellitus with diabetic chronic kidney disease	9	1	2	1	0	3.01111	1			2	91	35.7	2	1	4	1	0	0		0.754999	119	77		11		0	1	1	0	1	1	1	0	0	0	0	0	0	0	0	0	1	0	0	0	0	0	0
E1165	Type 2 diabetes mellitus with hyperglycemia	1	1	2	1	0	3.0125	0			1	57		2		3	0	0	0	27.5382	0.830479			2	5	50	1	1	0	0	1	0	0	0	1	0	0	0	0	0	0	0	1	1	0	0	0	0	0
E1122	Type 2 diabetes mellitus with diabetic chronic kidney disease	9	1	2	0	0	3.01319	0			1	67	28.1	1	0	1	0	0	0	2.92083	1.04337	110	70		8		0	1	0	0	1	0	1	0	0	0	0	0	0	0	0	0	1	0	0	0	0	0	0
E1121	Type 2 diabetes mellitus with diabetic nephropathy	8	1	2	0	0	3.01389	0			1	69	43.7	1	1	2	0	0	0	4.78889	1.04187	110	60		6		0	0	1	0	1	0	1	0	0	0	0	0	0	0	0	0	0	0	0	0	0	0	0
E119	Type 2 diabetes mellitus without complications	0	0	2	1	0	3.01389	0			1	53	26.1	1	0	4	0	1	0		1.08385	114	66	2	10	68	1	0	0	0	0	1	0	0	0	0	0	0	0	0	0	1	0	0	0	0	0	0	0
E119	Type 2 diabetes mellitus without complications	0	0	2	0	0	3.01389	0	6.84097	0	2	49	28.4	1	0	2	0	0	0	4.62569	1.1064	104	72		11		1	0	0	0	0	1	0	0	0	0	0	0	0	0	0	1	0	0	0	0	0	0	0
E1165	Type 2 diabetes mellitus with hyperglycemia	1	1	2	0	0	3.01389	0			1	67	29.7	2	0	2	0	0	0	2.89792	0.809492	121	70		5		1	1	0	0	1	1	1	0	0	0	0	0	0	0	0	1	1	0	0	0	0	0	0
E1165	Type 2 diabetes mellitus with hyperglycemia	1	1	2	0	0	3.01458	1			2	83	22.8	1	0	2	0	0	0	62.0958	1.00855				5		1	0	0	0	0	1	1	0	0	1	0	0	0	0	0	0	0	0	0	0	0	0	0
E119	Type 2 diabetes mellitus without complications	0	0	2	1	0	3.01458	1	1520.86	0	1	72	37.5	2	1	4	0	0	0		0.783601				6		1	1	1	0	1	1	1	0	1	1	0	0	0	0	0	1	1	0	0	0	0	0	0
E119	Type 2 diabetes mellitus without complications	0	0	2	0	0	3.01458	0			2	82	34.2	1	1	2	0	0	0	3.80972	1.01145	148	82		5		1	0	0	0	0	0	1	0	0	0	0	0	1	0	0	0	0	0	0	0	0	0	0
E1165	Type 2 diabetes mellitus with hyperglycemia	1	1	2	0	0	3.01458	1			2	47	44.9	2	1	1	0	0	0		0.829399	120	90		4		0	0	0	0	0	1	1	0	0	0	0	0	0	0	0	0	0	0	0	0	0	0	0
E1122	Type 2 diabetes mellitus with diabetic chronic kidney disease	9	1	2	0	0	3.01528	0				68	26.1	1	0	2	0	0	0	11.6319	1.04408				7	31	1	1	0	1	1	0	1	0	0	0	0	0	0	0	0	0	1	0	0	0	0	0	0
E119	Type 2 diabetes mellitus without complications	0	0	2	0	0	3.01528	0			1	67	30.9	1	1	2	0	0	0	3.60347	1.04659	122	82		10		1	0	0	0	0	1	0	0	0	0	0	0	0	0	0	1	0	0	0	0	0	0	0
E119	Type 2 diabetes mellitus without complications	0	0	2	0	0	3.01667	0			1	68	35.7	2	1	3	0	0	0	4.21111	0.805215	112	60		4		1	0	0	0	0	1	1	0	0	0	0	0	0	0	0	1	0	0	0	0	0	0	0
E119	Type 2 diabetes mellitus without complications	0	0	2	0	1	3.01667	0	170.425	0	1	73		2		2	0	0	0	35.984	0.796195	100	67	2	8	70	1	1	0	0	1	1	0	0	0	0	0	0	0	0	0	1	1	0	0	1	0	0	0
E11649	Type 2 diabetes mellitus with hypoglycemia without coma	2	1	2	0	0	3.01736	1				49		2			0	1	0	4.39236	0.854006			6	2	54	1	0	0	0	0	1	0	0	0	0	0	0	0	0	0	1	0	0	0	0	0	0	0
E1122	Type 2 diabetes mellitus with diabetic chronic kidney disease	9	1	2	1	0	3.01736	1			2	75	30.3	2	1	1	0	0	0		0.776555	102	60		9		0	0	1	0	1	1	1	1	0	0	0	0	0	0	0	1	0	0	0	0	0	0	0
E119	Type 2 diabetes mellitus without complications	0	0	2	1	0	3.01806	0			1	56	26.3	2	0	4	0	0	0	12.4563	0.81632				4		1	0	1	0	0	0	1	0	0	0	0	0	0	0	0	0	0	0	0	1	0	0	0
E119	Type 2 diabetes mellitus without complications	0	0	2	0	0	3.01806	1			2	71	30.8	1	1	2	0	0	0		1.02112	100	56		5		1	1	1	0	1	1	1	0	1	1	0	0	0	0	0	1	1	0	0	0	0	0	0
E119	Type 2 diabetes mellitus without complications	0	0	2	0	0	3.01806	0			2	69	24.3	1	0	3	0	0	1	69.1479	1.04128	100	60		8	39	1	1	1	0	1	0	0	1	0	0	0	0	0	0	0	0	1	0	0	0	0	0	0
E119	Type 2 diabetes mellitus without complications	0	0	2	0	1	3.01806	1			2	60	24.2	1	0	2	0	0	0	150.715	1.0671	102	60	3	6	18	1	0	0	0	0	1	1	0	0	0	0	0	0	0	0	1	0	0	0	0	0	0	0
E119	Type 2 diabetes mellitus without complications	0	0	2	1	0	3.01806	0			2	53		1		2	0	0	0	7.45625	1.09211	100	62		6	38	1	0	0	0	0	1	1	0	0	0	0	0	0	0	0	1	0	0	0	0	0	0	0
E119	Type 2 diabetes mellitus without complications	0	0	2	0	0	3.01944	0				83		2			0	0	0	18.7639	0.778765	134	60	4	9	41	1	0	0	0	0	1	0	0	0	0	0	0	0	0	0	1	0	0	0	0	0	0	0
E119	Type 2 diabetes mellitus without complications	0	0	2	0	0	3.01944	1	116.293	0	2	56	22.2	1	0	2	0	0	0	51.9625	1.08026	108	47		12		1	0	0	0	0	1	0	0	0	0	0	0	0	0	0	1	0	0	0	0	0	0	0
E1165	Type 2 diabetes mellitus with hyperglycemia	1	1	2	1	0	3.02014	1	486.257	0	2	65	18.8	1	0	2	0	0	0	482.919	1.05365	108	70		7		1	1	1	0	1	1	1	1	1	0	0	0	1	0	0	1	1	1	0	0	0	0	0
E1122	Type 2 diabetes mellitus with diabetic chronic kidney disease	9	1	2	0	0	3.02014	1	101.251	0	2	88		2		1	0	0	0	101.259	0.77098	105	51	4	11	50	0	1	1	0	1	1	0	0	1	0	0	0	0	0	0	0	0	1	0	0	0	0	0
E1122	Type 2 diabetes mellitus with diabetic chronic kidney disease	9	1	2	1	0	3.02153	1			1	50	30.6	1	1	2	0	0	0		1.07291	104	60		9	43	1	0	0	0	0	1	1	0	0	0	0	0	0	0	0	1	0	0	0	0	0	0	0
E1142	Type 2 diabetes mellitus with diabetic polyneuropathy	5	1	2	0	0	3.02153	1			1	57	35.1	2	1	2	0	0	0	6.64514	0.830701	117	86		8	23	1	0	1	0	1	0	1	0	0	0	0	0	0	0	0	0	0	0	0	0	0	0	0
E1151	Type 2 diabetes mellitus with diabetic peripheral angiopathy without gangrene	6	1	2	0	0	3.02153	1			1	65	24.2	1	0	2	0	0	0		1.03613	102	69		12		1	1	0	0	1	1	1	0	1	1	0	0	0	0	0	0	1	1	0	1	0	0	0
E1122	Type 2 diabetes mellitus with diabetic chronic kidney disease	9	1	2	0	0	3.02222	1			1	91	34.3	2	1	4	0	0	0	3.50208	0.766715	133	106		8		0	0	0	0	0	0	1	0	0	0	0	0	0	0	0	0	0	0	0	0	0	0	0
E1121	Type 2 diabetes mellitus with diabetic nephropathy	8	1	2	0	0	3.02222	0			2	78		2		2	0	0	0	4.35694	0.786578				8	51	1	0	0	0	0	0	1	0	0	0	0	0	0	0	0	0	0	0	0	0	0	0	0
E1122	Type 2 diabetes mellitus with diabetic chronic kidney disease	9	1	2	0	0	3.02222	0			1	78	33	1	1	2	0	0	0		1.01358				12	34	1	1	1	1	1	0	1	0	1	1	0	0	0	0	0	0	1	1	0	1	0	0	0
E119	Type 2 diabetes mellitus without complications	0	0	2	0	0	3.02222	0	3.57708	1		69		1			0	1	0	4.18819	1.04222	114	40	11	6	72	1	1	1	0	1	0	1	0	0	0	0	0	0	0	0	0	1	0	0	1	0	0	0
E1122	Type 2 diabetes mellitus with diabetic chronic kidney disease	9	1	2	0	0	3.02361	1			1	64	38.2	1	1	2	0	1	0		1.04788	100	56		8		1	1	1	0	1	1	1	1	0	0	0	0	0	0	0	0	1	0	0	0	0	0	0
E119	Type 2 diabetes mellitus without complications	0	0	2	0	0	3.02431	0			1	66	26.3	2	0	2	0	0	0	1253.1	0.811723	101	70		5		1	1	0	0	1	0	0	0	1	0	0	0	0	0	0	0	1	1	0	0	0	0	0
E1122	Type 2 diabetes mellitus with diabetic chronic kidney disease	9	1	2	1	0	3.02431	0			1	87	33.2	1	1	2	0	0	0	36.9667	0.999634				8		1	0	1	0	1	0	1	0	0	0	0	0	0	0	0	0	0	0	0	0	0	0	0
E1122	Type 2 diabetes mellitus with diabetic chronic kidney disease	9	1	2	1	0	3.02431	1			1	73	28.3	1	0	1	0	0	0	243.458	1.01945	107	81		9		0	0	0	0	0	0	1	0	0	0	0	0	0	0	1	0	0	0	0	0	0	0	0
E119	Type 2 diabetes mellitus without complications	0	0	2	0	0	3.025	0			1	89		2		2	0	0	0	2.90417	0.769184	105	71	2	5	46	0	0	0	0	0	1	1	0	0	0	0	0	0	0	0	1	0	0	0	0	0	0	0
E1122	Type 2 diabetes mellitus with diabetic chronic kidney disease	9	1	2	0	0	3.025	1			1	75	27.5	1	0	2	0	0	0	90.7799	1.02736	102	60		8		1	0	0	0	0	0	1	0	0	0	0	0	0	0	0	0	0	0	0	0	0	0	0
E119	Type 2 diabetes mellitus without complications	0	0	2	1	0	3.025	1	583.351	0	1	87	35.1	1	1	2	0	0	0		0.989693	110	76		6		1	1	1	0	1	1	1	1	1	1	0	0	1	0	0	1	1	1	0	1	0	0	0
E1140	Type 2 diabetes mellitus with diabetic neuropathy, unspecified	7	1	2	1	0	3.02569	1			1	66	26	1	0	1	1	0	1	1047.65	1.04934	120	66	2	5	50	1	0	0	0	0	1	0	0	0	0	0	0	0	0	0	1	0	0	0	0	0	0	0
E119	Type 2 diabetes mellitus without complications	0	0	2	1	0	3.02639	1			1	59	44.8	1	1	2	0	0	0		1.05629	110	50	4	6	56	1	0	1	0	0	1	1	0	0	0	0	0	0	0	0	1	0	0	0	0	0	0	0
E119	Type 2 diabetes mellitus without complications	0	0	2	0	0	3.02639	1	294.031	0	1	72	36.3	1	1	2	0	0	0	8.85417	1.03506	100	78		7		1	0	0	0	0	1	0	0	0	0	0	0	0	0	0	1	0	0	0	0	0	0	0
E1165	Type 2 diabetes mellitus with hyperglycemia	1	1	2	1	0	3.02639	1	235.591	0	1	80	30.5	2	1	4	0	0	0		0.778336	115	77		9		0	1	1	0	1	1	1	0	0	0	0	0	0	0	1	0	0	0	0	1	0	0	0
E1122	Type 2 diabetes mellitus with diabetic chronic kidney disease	9	1	2	0	0	3.02708	1			2	59	49.3	1	1	3	0	1	0	619.006	1.07213	164	56		8		1	0	1	0	0	0	1	0	0	0	0	0	0	0	0	0	0	0	0	0	0	0	0
E119	Type 2 diabetes mellitus without complications	0	0	2	0	0	3.02708	0			1	81	27.5	2	0	2	0	0	0	3.67222	0.782776				8		1	0	0	0	0	1	1	0	0	0	0	0	0	0	0	1	0	0	0	0	0	0	0
E1142	Type 2 diabetes mellitus with diabetic polyneuropathy	5	1	2	1	0	3.02778	0			1	79	31.6	2	1	4	0	0	0	8.59792	0.770072	104	70		11	33	1	1	1	0	1	0	1	0	1	0	0	0	0	0	0	0	1	1	0	0	0	0	0
E1122	Type 2 diabetes mellitus with diabetic chronic kidney disease	9	1	2	0	0	3.02778	1			1	78		2		4	0	0	0	7.73889	0.787142	100	60		9	47	1	0	1	0	0	0	1	0	0	0	0	0	0	0	0	0	0	0	0	0	0	0	0
E1165	Type 2 diabetes mellitus with hyperglycemia	1	1	2	1	1	3.02778	0	58.0417	1		65		1			0	0	0		1.04626	110	68	2	7	73	1	0	0	0	0	1	0	0	0	0	0	0	0	0	0	1	0	0	0	1	0	0	0
E1122	Type 2 diabetes mellitus with diabetic chronic kidney disease	9	1	2	0	1	3.02778	0	47.6167	1		68		1			0	0	0	47.6431	1.04359	113	41	7	11	78	1	0	1	0	0	0	1	0	0	0	0	0	0	0	0	0	0	0	0	0	0	0	0
E119	Type 2 diabetes mellitus without complications	0	0	2	1	0	3.02917	0			1	74	25.9	2	0	1	0	0	0		0.790126	100	58		8		1	1	0	0	1	1	0	0	0	1	0	0	0	0	0	1	1	0	0	1	0	0	0
E119	Type 2 diabetes mellitus without complications	0	0	2	1	0	3.02917	1			1	78	21.2	1	0	2	0	0	0		1.01368				7		0	0	1	0	1	1	0	0	0	0	0	0	0	0	0	0	0	0	0	0	0	0	0
E1122	Type 2 diabetes mellitus with diabetic chronic kidney disease	9	1	2	0	0	3.02917	1	863.183	0	1	83	21.6	2	0	4	0	0	0	496.905	0.779558	156	66		9		0	0	0	0	0	0	0	0	0	0	0	0	0	0	0	0	0	0	0	0	0	0	0
E119	Type 2 diabetes mellitus without complications	0	0	2	0	0	3.02917	0			1	32	32.6	2	1	1	0	0	1	5.70278	0.917864	105	93		1		1	0	0	0	0	0	0	0	0	0	0	0	0	0	0	0	0	0	0	0	0	0	0
E119	Type 2 diabetes mellitus without complications	0	0	2	1	0	3.03056	0			2	67	27.9	1	0	2	0	1	0	4.90625	1.04773	102	60		5	41	1	0	0	0	0	1	0	0	0	0	0	0	0	0	0	1	0	0	0	0	0	0	0
E1122	Type 2 diabetes mellitus with diabetic chronic kidney disease	9	1	2	0	1	3.03125	0			2	74	25.9	1	0	2	0	0	0	30.6896	1.02795	106	66	6	10	62	1	1	1	0	1	0	1	1	1	0	0	0	0	0	0	0	1	1	0	0	0	0	0
E1140	Type 2 diabetes mellitus with diabetic neuropathy, unspecified	7	1	2	0	0	3.03194	0			1	59	27.6	1	0	2	0	0	0	5.33194	1.07067				6	39	1	0	0	0	0	1	0	0	0	0	0	0	0	0	0	1	0	0	0	0	0	0	0
E1165	Type 2 diabetes mellitus with hyperglycemia	1	1	2	1	0	3.03194	1			1	80	31.2	2	1	4	0	0	0	213.969	0.783486	143	58		10		1	0	0	0	0	1	1	0	0	0	0	0	0	0	0	0	0	0	0	1	0	0	0
E119	Type 2 diabetes mellitus without complications	0	0	2	0	0	3.03264	0	326.253	0	1	71	23.9	1	0	3	0	0	0	245.69	1.03545	116	96		7		1	0	0	0	0	0	0	0	0	0	0	0	0	0	0	0	0	0	0	0	0	0	0
E119	Type 2 diabetes mellitus without complications	0	0	2	1	0	3.03264	0			1	68	35.3	1	1	2	0	1	0		1.04487	101	66		5		0	1	0	0	1	1	0	0	1	0	0	0	0	0	0	1	1	1	0	0	0	0	0
E1165	Type 2 diabetes mellitus with hyperglycemia	1	1	2	0	0	3.03333	0			1	74	26.9	2	0	2	0	0	0	2.81875	0.795296	123	72		8		0	0	0	0	0	1	1	0	0	0	0	0	0	0	0	1	0	0	0	0	0	0	0
E119	Type 2 diabetes mellitus without complications	0	0	2	1	0	3.03403	1			2	63	18.7	1	0	1	0	1	0		1.0386				7		0	1	0	0	1	1	1	0	1	1	0	0	0	0	0	1	0	1	0	0	0	0	0
E119	Type 2 diabetes mellitus without complications	0	0	2	1	0	3.03403	1			2	84	21.4	1	0	2	0	0	0		0.995121				8		1	1	0	0	1	0	1	0	1	0	0	0	0	0	0	0	1	0	0	0	0	0	0
E1122	Type 2 diabetes mellitus with diabetic chronic kidney disease	9	1	2	0	0	3.03542	1			1	75	30.1	1	1	4	0	0	0		1.01901	136	71		11	40	1	1	1	0	1	1	1	0	1	1	0	0	0	0	0	0	1	1	0	1	0	0	0
E1165	Type 2 diabetes mellitus with hyperglycemia	1	1	2	0	0	3.03611	0			1	76	27.4	1	0	4	1	0	1	2.75694	1.02357	111	73	2	8	51	1	0	0	0	0	0	1	0	0	0	0	0	0	0	0	0	0	0	0	0	0	0	0
E1122	Type 2 diabetes mellitus with diabetic chronic kidney disease	9	1	2	1	0	3.03611	1			1	48	27.2	1	0	2	0	0	0		1.09649	112	70		7		0	0	0	0	0	1	1	0	0	0	0	0	0	0	0	0	0	0	0	0	0	0	0
E1165	Type 2 diabetes mellitus with hyperglycemia	1	1	2	0	0	3.03819	1			1	73	28.2	1	0	2	1	0	0	12.1014	1.03076	100	68		6	41	1	1	0	0	1	1	1	0	1	0	0	0	0	0	0	1	1	1	0	0	0	0	0
E1165	Type 2 diabetes mellitus with hyperglycemia	1	1	2	0	0	3.03819	0	112.954	0	1	66		2		2	0	0	0	66.8278	0.810988	140	80		5	27	1	0	0	0	0	1	1	0	1	0	0	0	0	0	0	1	0	1	0	0	0	0	0
E119	Type 2 diabetes mellitus without complications	0	0	2	0	0	3.03819	1			1	70	35.5	2	1	4	1	0	0		0.794318				6		1	1	1	1	1	1	1	0	1	1	0	0	0	0	0	1	1	1	0	1	0	0	0
E1122	Type 2 diabetes mellitus with diabetic chronic kidney disease	9	1	2	1	0	3.03889	1	975.263	0	1	86	30	1	1	4	0	0	0		0.994817	101	50		9		1	0	1	0	1	1	1	0	0	0	0	0	0	0	0	0	0	0	0	0	0	0	0
E119	Type 2 diabetes mellitus without complications	0	0	2	1	0	3.03889	1	161.018	0	2	58	23.2	1	0	2	1	0	0	132.539	1.07315	124	70		9		1	0	0	0	0	1	1	0	0	0	0	0	0	0	0	1	0	0	0	0	0	0	0
E119	Type 2 diabetes mellitus without complications	0	0	2	1	0	3.03889	1			1	65	35.2	2	1	2	0	0	0	119.725	0.813429	102	68		6	22	1	0	0	0	0	1	0	0	0	0	0	0	0	0	0	1	0	0	0	0	0	0	0
E119	Type 2 diabetes mellitus without complications	0	0	2	0	0	3.03958	1			1	74	28.1	2	0	1	0	0	0	120.986	0.795187	100	60		6		0	0	0	0	0	1	1	0	0	0	0	0	0	0	0	1	0	0	0	0	0	0	0
E1165	Type 2 diabetes mellitus with hyperglycemia	1	1	2	0	0	3.03958	1			2	62	33	2	1	1	0	1	0	626.033	0.82013	104	60		8		1	1	0	0	1	1	1	0	0	0	0	0	0	0	0	1	0	0	0	0	0	0	0
E1152	Type 2 diabetes mellitus with diabetic peripheral angiopathy with gangrene	6	1	2	1	0	3.04028	0			1	67	22.8	2	0	4	0	0	0	10.0194	0.809288				8		1	0	0	0	0	0	0	0	0	0	0	0	0	0	0	0	0	0	0	0	0	0	0
E1121	Type 2 diabetes mellitus with diabetic nephropathy	8	1	2	0	0	3.04028	1	13.3063	0	1	81	34	1	1	2	0	1	0	13.7542	1.01299				8		0	0	0	0	0	0	1	0	0	1	0	0	0	0	0	0	0	0	0	1	0	0	0
E1122	Type 2 diabetes mellitus with diabetic chronic kidney disease	9	1	2	0	0	3.04028	1			1	78	27.3	1	0	2	0	0	0	370.956	1.01907				8		1	1	0	0	1	0	1	0	0	0	0	0	0	0	0	0	1	0	0	0	0	0	0
E119	Type 2 diabetes mellitus without complications	0	0	2	1	0	3.04097	1	524	0	2	66	27.8	1	0	2	0	0	0		1.03301	101	72		8		1	0	0	0	0	1	1	0	0	0	0	0	0	0	0	0	0	0	0	0	0	0	0
E119	Type 2 diabetes mellitus without complications	0	0	2	0	1	3.04167	0			1	64	55.7	1	1	2	0	1	0		1.04806				7	20	1	0	0	0	0	1	1	0	0	0	0	0	0	0	0	1	0	0	0	0	0	0	0
E119	Type 2 diabetes mellitus without complications	0	0	2	1	1	3.04167	0			1	73	27.4	1	0	2	0	0	0	42.0007	1.02175	115	42		7	34	1	1	1	0	1	1	1	1	1	0	0	0	0	0	0	0	1	1	0	0	0	0	0
E1142	Type 2 diabetes mellitus with diabetic polyneuropathy	5	1	2	0	0	3.04167	0			1	82	28.9	2	0	4	0	0	0		0.775644				9	49	1	1	1	0	1	1	1	1	1	1	0	0	0	0	0	0	1	1	0	1	0	0	0
E119	Type 2 diabetes mellitus without complications	0	0	2	0	0	3.04236	0			2	62	26.6	2	0	1	0	0	0	5.94167	0.819699				5		0	0	0	0	0	1	1	0	0	0	0	0	1	0	0	1	0	0	0	0	0	0	0
E1122	Type 2 diabetes mellitus with diabetic chronic kidney disease	9	1	2	1	0	3.04236	1			2	72	39.1	2	1	2	0	0	0		0.784806	126	80		9		1	1	1	0	1	1	1	0	1	1	0	0	0	0	0	1	1	0	0	0	0	0	0
E119	Type 2 diabetes mellitus without complications	0	0	2	1	0	3.04306	0			1	72	26.3	2	0	2	0	0	0	3.41042	0.798839				5		1	0	0	0	0	1	1	0	0	0	0	0	0	0	0	1	0	0	0	0	0	0	0
E1122	Type 2 diabetes mellitus with diabetic chronic kidney disease	9	1	2	0	0	3.04444	1			2	65	37.9	1	1	1	0	0	0	85.309	1.05142	152	68		7		0	0	1	0	1	1	0	0	0	0	0	0	0	0	0	0	0	0	0	1	0	0	0
E119	Type 2 diabetes mellitus without complications	0	0	2	0	0	3.04444	0			1	64	33.4	1	1	2	1	0	0	12.2868	1.0553			2	5	29	1	1	0	0	1	1	1	0	1	0	0	0	0	0	0	1	1	1	0	0	0	0	0
E119	Type 2 diabetes mellitus without complications	0	0	2	1	0	3.04444	0			2	63	27.3	2	0	2	0	0	0		0.803225	110	86		5		0	0	0	0	0	1	1	0	0	0	1	0	0	0	0	1	0	0	0	0	0	0	0
E119	Type 2 diabetes mellitus without complications	0	0	2	0	0	3.04514	0			2	62	28.7	1	0	1	0	0	0	6.83333	1.06146	120	56		7		0	0	0	0	0	1	0	0	0	0	0	1	0	0	0	1	0	0	0	0	0	0	0
E119	Type 2 diabetes mellitus without complications	0	0	2	1	0	3.04514	0			1	66	33.9	1	1	3	0	1	0		1.04664	110	60		5		1	1	0	1	1	1	1	0	1	1	0	0	0	0	0	1	1	1	0	0	0	0	0
E1122	Type 2 diabetes mellitus with diabetic chronic kidney disease	9	1	2	0	0	3.04514	0			1	61	30.3	1	1	2	0	0	0		1.03876	110	80		9		0	1	0	1	1	1	1	0	1	1	0	0	0	0	0	0	1	1	0	0	0	0	0
E1140	Type 2 diabetes mellitus with diabetic neuropathy, unspecified	7	1	2	1	0	3.04583	1			2	65	32.2	2	1	1	0	0	0		0.803473	120	74		6		0	0	0	0	0	1	1	0	0	0	0	0	0	0	0	0	0	0	0	0	0	0	0
E1122	Type 2 diabetes mellitus with diabetic chronic kidney disease	9	1	2	0	0	3.04583	0			1	73		1		2	0	0	0	7.14861	1.03164	111	72	2	12	59	1	1	1	1	1	0	0	0	1	0	0	0	0	0	0	0	1	1	0	0	0	0	0
E1122	Type 2 diabetes mellitus with diabetic chronic kidney disease	9	1	2	0	0	3.04861	0			1	88	19.1	1	0	4	0	0	0	4.69583	0.99903				8		1	0	0	0	0	0	1	0	0	0	0	0	0	0	0	0	0	0	0	0	0	0	0
E1121	Type 2 diabetes mellitus with diabetic nephropathy	8	1	2	0	0	3.04931	1			1	81	28.3	1	0	2	0	0	0	6.03611	1.01196	100	82		11		0	1	0	0	1	0	0	0	0	1	0	0	0	0	0	0	1	0	0	1	0	0	0
E119	Type 2 diabetes mellitus without complications	0	0	2	0	0	3.04931	1	928.282	0	2	54	34.4	2	1	1	1	0	0	928.325	0.839008	112	78		5		0	0	0	0	0	1	1	0	0	0	0	0	0	0	0	1	0	0	0	0	0	0	0
E119	Type 2 diabetes mellitus without complications	0	0	2	1	0	3.05208	1			1	89	20.8	2	0	4	1	0	0		0.769752	113	70		8		0	1	0	0	1	1	1	0	0	0	0	0	0	0	0	0	1	0	0	0	0	0	0
E1122	Type 2 diabetes mellitus with diabetic chronic kidney disease	9	1	2	0	0	3.05208	1			1	74	30.5	2	1	4	1	0	0	358.903	0.787013				9		1	1	0	0	1	0	0	0	1	0	0	0	0	0	1	0	1	1	0	1	0	0	0
E119	Type 2 diabetes mellitus without complications	0	0	2	1	0	3.05208	1			1	68	28.6	2	0	2	0	0	0	332.34	0.792046	126	72		5		1	0	0	0	0	1	1	0	0	0	0	0	0	0	0	1	0	0	0	1	0	0	0
E119	Type 2 diabetes mellitus without complications	0	0	2	0	0	3.05208	0			1	68	54.8	2	1	2	0	0	0	5.20833	0.807028	113	88		6	30	1	1	1	0	1	1	1	0	0	0	0	0	0	0	0	1	1	0	0	0	0	0	0
E1140	Type 2 diabetes mellitus with diabetic neuropathy, unspecified	7	1	2	1	0	3.05208	1			1	50	46.2	1	1	2	0	0	1		1.07616	104	64		8		1	1	1	0	1	1	1	0	1	1	0	0	0	0	0	0	1	1	0	0	0	0	0
E1122	Type 2 diabetes mellitus with diabetic chronic kidney disease	9	1	2	1	0	3.05208	0			1	75	39.3	1	1	2	0	1	0	4.83056	1.01309				13		0	0	1	0	0	1	1	0	0	0	0	0	0	0	0	0	0	0	0	0	0	0	0
E119	Type 2 diabetes mellitus without complications	0	0	2	1	0	3.05208	1			1	67	57.7	2	1	2	0	0	0		0.804528	126	76		6		0	1	1	0	1	1	1	0	0	0	0	0	0	0	0	1	1	0	0	0	0	0	0
E119	Type 2 diabetes mellitus without complications	0	0	2	0	0	3.05278	0			1	91	22.3	2	0	4	0	0	0	3.71319	0.767052				6		1	1	0	0	1	0	0	0	0	0	0	0	0	0	0	0	1	0	0	0	0	0	0
E119	Type 2 diabetes mellitus without complications	0	0	2	1	0	3.05278	1	48.2021	0	2	73	27.8	2	0	1	0	0	0		0.779741				7		0	0	0	0	0	1	1	0	0	0	0	0	0	0	1	1	0	0	0	0	0	0	0
E119	Type 2 diabetes mellitus without complications	0	0	2	1	0	3.05347	1			2	74	29.3	2	0	4	0	0	0	1412.68	0.790085	108	60		7		1	0	1	0	0	1	1	0	0	1	0	0	0	0	0	1	0	0	0	0	0	0	0
E1165	Type 2 diabetes mellitus with hyperglycemia	1	1	2	0	0	3.05347	1			1	91	37.2	2	1	4	0	0	0	104.533	0.766878	101	50		5	43	1	1	1	0	1	1	1	0	0	0	0	0	0	0	0	1	0	0	0	0	0	0	0
E1165	Type 2 diabetes mellitus with hyperglycemia	1	1	2	0	1	3.05347	0				72	29.3	1	0		1	0	0	46.7764	1.03409	100	61		8	47	1	1	1	0	1	0	1	0	1	0	0	0	0	0	0	0	1	1	0	0	0	0	0
E1122	Type 2 diabetes mellitus with diabetic chronic kidney disease	9	1	2	1	0	3.05347	1	869.319	0	1	61	28.9	1	0	1	0	0	0		1.04295				10		0	0	1	0	1	0	1	1	1	1	0	0	0	0	0	0	0	0	0	0	0	0	0
E119	Type 2 diabetes mellitus without complications	0	0	2	1	0	3.05417	0			2	71	27.5	1	0	3	1	0	0		1.02595	113	63		6	64	1	1	0	0	1	1	1	0	0	0	0	0	0	0	0	1	1	0	0	0	0	0	0
E119	Type 2 diabetes mellitus without complications	0	0	2	1	0	3.05417	1	245.828	0	1	72	38.8	1	1	4	0	1	0		1.0212	110	78		9		0	0	1	0	1	1	1	0	1	1	0	0	0	0	0	0	0	0	0	0	0	0	0
E119	Type 2 diabetes mellitus without complications	0	0	2	1	0	3.05417	0			2	68	21.6	2	0	4	0	0	0	25.6125	0.796887	100	80	3	5	102	1	0	1	0	1	1	0	0	0	0	0	0	0	0	0	1	0	0	0	0	0	0	0
E119	Type 2 diabetes mellitus without complications	0	0	2	1	0	3.05486	0			2	72	42.6	2	1	2	0	0	0		0.789606				7		1	0	1	0	0	1	0	0	1	0	0	0	0	0	0	1	0	1	0	0	0	0	0
E1151	Type 2 diabetes mellitus with diabetic peripheral angiopathy without gangrene	6	1	2	0	0	3.05556	1			2	82		2		4	0	0	0	4.76528	0.78027	100	50	10	7	68	1	0	0	0	0	1	1	0	0	0	0	0	0	0	0	1	0	0	0	0	0	0	0
E1140	Type 2 diabetes mellitus with diabetic neuropathy, unspecified	7	1	2	1	0	3.05556	1			1	61	47.3	1	1	1	0	0	0	731.764	1.06309	122	72		7		1	1	1	0	1	1	1	0	1	0	0	0	0	0	0	1	1	1	0	0	0	0	0
E1122	Type 2 diabetes mellitus with diabetic chronic kidney disease	9	1	2	0	0	3.05625	0	87.6618	0	1	83		2		3	0	0	0	7.30278	0.779163	102	58		13	67	1	0	0	0	0	0	1	0	1	0	0	0	0	0	1	0	0	1	0	1	0	0	0
E119	Type 2 diabetes mellitus without complications	0	0	2	1	0	3.05625	0			2	72	27.7	2	0	2	0	0	0		0.788988	113	51		7		1	0	0	0	0	1	1	0	0	1	0	0	0	0	0	0	0	0	0	1	0	0	0
E1122	Type 2 diabetes mellitus with diabetic chronic kidney disease	9	1	2	0	0	3.05694	1	71.5104	0	1	78	36.6	2	1	4	0	1	0	72.1715	0.788074				9	35	1	1	1	0	1	0	1	0	0	0	0	0	0	0	0	0	1	0	0	1	0	0	0
E1122	Type 2 diabetes mellitus with diabetic chronic kidney disease	9	1	2	0	0	3.05694	0			1	88	25.1	1	0	2	0	0	0	8.00903	0.997945				8		1	0	0	0	0	0	1	0	0	0	0	0	0	0	0	0	0	0	0	0	0	0	0
E1122	Type 2 diabetes mellitus with diabetic chronic kidney disease	9	1	2	1	0	3.05764	1			2	64	25.7	2	0	1	0	0	0		0.799301	153	74		10		0	1	1	1	1	1	1	0	1	1	0	0	0	0	0	0	1	0	0	0	0	0	0
E119	Type 2 diabetes mellitus without complications	0	0	2	1	0	3.05764	0			2	64	28.4	2	0	4	0	0	0		0.806264				5		1	0	0	0	0	1	1	0	0	0	0	0	0	0	0	1	0	0	0	0	0	0	0
E119	Type 2 diabetes mellitus without complications	0	0	2	1	0	3.05833	1	504.125	0	1	69	22.8	1	0	2	0	0	0	504.5	1.04289	108	63		7		1	0	0	0	0	0	1	0	0	0	0	0	0	0	0	0	0	0	0	0	0	0	0
E1165	Type 2 diabetes mellitus with hyperglycemia	1	1	2	1	0	3.06042	1	787.068	0	1	63	31.9	2	1	3	0	0	0		0.808587	104	58		6		1	1	1	1	1	1	1	1	1	1	0	0	1	0	0	1	1	1	0	0	0	0	0
E1152	Type 2 diabetes mellitus with diabetic peripheral angiopathy with gangrene	6	1	2	0	0	3.06042	1			2	68	31.7	1	1	3	0	0	0	29.1701	1.04349	100	68		6		1	0	1	0	1	0	0	0	0	0	0	0	0	0	0	0	0	0	0	0	0	0	0
E119	Type 2 diabetes mellitus without complications	0	0	2	1	0	3.06111	0			1	74	22.9	2	0	3	0	1	0	6.69097	0.795305	104	67	4	5	21	1	0	0	0	0	1	1	0	0	0	0	0	0	0	0	1	0	0	0	0	0	0	0
E119	Type 2 diabetes mellitus without complications	0	0	2	1	0	3.06111	0	149.001	0	2	38	45.3	1	1	1	0	1	0	3.64722	1.13061	140	76	3	5	45	1	0	0	0	0	1	1	0	0	0	0	0	0	0	0	1	0	0	0	0	0	0	0
E119	Type 2 diabetes mellitus without complications	0	0	2	1	0	3.06111	0			1	76	27.8	1	0	1	0	0	0		1.02086	104	59		6	48	1	1	0	0	1	1	1	0	1	0	0	0	0	0	0	1	1	1	0	0	0	0	0
E119	Type 2 diabetes mellitus without complications	0	0	2	0	0	3.0625	1			1	53	49.4	2	1	1	0	0	0	59.6118	0.841703	110	70		3		1	0	1	0	0	1	1	0	0	0	0	0	0	0	0	0	0	0	0	0	0	0	0
E1165	Type 2 diabetes mellitus with hyperglycemia	1	1	2	1	0	3.06319	1			2	50	36.1	1	1	1	0	0	0	3.78056	1.06815	101	63		5		0	0	0	0	0	0	0	0	0	0	0	0	0	0	0	0	0	0	0	0	0	0	0
E1122	Type 2 diabetes mellitus with diabetic chronic kidney disease	9	1	2	0	0	3.06389	0	4.44653	1	1	68		2		2	0	0	0	4.48819	0.806914			4	10	70	1	1	0	0	1	0	1	0	0	0	0	0	0	0	0	0	1	0	0	0	0	0	0
E1165	Type 2 diabetes mellitus with hyperglycemia	1	1	2	0	0	3.06458	0				75		1			0	0	0	12.5299	1.02731				7	59	1	0	0	0	0	0	0	0	1	0	0	0	0	0	0	0	0	1	0	1	0	0	0
E11319	Type 2 diabetes mellitus with unspecified diabetic retinopathy without macular edema	4	1	2	0	1	3.06528	1			2	53	34.4	1	1	2	1	0	0	6.91111	1.09257	115	56		5	30	1	1	0	0	1	1	1	0	1	0	0	0	0	0	0	1	1	1	0	0	0	0	0
E119	Type 2 diabetes mellitus without complications	0	0	2	1	0	3.06528	0			2	48	23.1	1	0	1	0	1	0		1.0692				4		1	0	0	0	0	1	0	0	0	0	0	0	0	0	0	1	0	0	0	0	0	0	0
E1122	Type 2 diabetes mellitus with diabetic chronic kidney disease	9	1	2	0	0	3.06597	1			1	68	35.2	2	1	4	0	0	0	626.041	0.806386	104	63		7		0	0	1	0	0	0	1	0	0	0	0	0	0	0	0	0	0	0	0	1	0	0	0
E1165	Type 2 diabetes mellitus with hyperglycemia	1	1	2	0	0	3.06667	0				49	32.7	1	1		0	0	0	7.97847	1.10755				2	28	1	1	0	0	1	1	1	0	0	0	0	0	0	0	0	1	1	0	0	0	0	0	0
E1165	Type 2 diabetes mellitus with hyperglycemia	1	1	2	1	0	3.06667	1			1	38	34	1	1	1	0	0	1		1.12696	100	50		2		1	0	0	0	0	0	1	0	0	0	0	0	0	0	0	0	0	0	0	0	0	0	0
E1140	Type 2 diabetes mellitus with diabetic neuropathy, unspecified	7	1	2	1	0	3.06806	1			1	76	31.3	1	1	2	0	0	0		1.02216	148	62		9		0	0	1	0	0	1	1	0	0	0	0	0	0	0	0	0	0	0	0	1	0	0	0
E1122	Type 2 diabetes mellitus with diabetic chronic kidney disease	9	1	2	0	0	3.06875	0	20.6292	1	1	81		2		4	0	0	0	21.5347	0.781738	100	62	2	9	119	1	0	0	0	0	0	1	0	0	0	0	0	0	0	0	0	0	0	0	0	0	0	0
E11621	Type 2 diabetes mellitus with foot ulcer	3	1	2	0	0	3.06875	0			1	59	25	1	0		0	0	0	11.6278	1.06946	122	84		5		1	0	0	0	0	1	0	0	0	1	0	0	0	0	0	1	0	0	0	0	0	0	0
E1151	Type 2 diabetes mellitus with diabetic peripheral angiopathy without gangrene	6	1	2	0	0	3.06944	1	152	0	1	85	23.2	2	0	4	0	0	0	29.4076	0.775322	118	70		10		1	1	1	0	1	0	0	0	1	0	0	0	0	0	0	0	1	1	0	0	0	0	0
E1140	Type 2 diabetes mellitus with diabetic neuropathy, unspecified	7	1	2	0	0	3.07014	0			1	49	31.9	1	1	2	0	0	0		1.08379	102	60	3	5	36	1	0	0	0	0	1	1	0	0	0	0	0	0	0	0	1	0	0	0	0	0	0	0
E119	Type 2 diabetes mellitus without complications	0	0	2	0	0	3.07083	0			2	74	42.8	2	1	4	0	0	0	5.83542	0.794991	112	72		5		0	0	0	0	0	1	0	0	0	0	0	0	0	0	0	1	0	0	0	0	0	0	0
E1122	Type 2 diabetes mellitus with diabetic chronic kidney disease	9	1	2	0	0	3.07153	0				69	32	1	1		0	0	0	12.0319	1.04171	112	71		8		1	0	1	0	0	1	0	0	0	0	0	0	0	0	0	1	0	0	0	0	0	0	0
E119	Type 2 diabetes mellitus without complications	0	0	2	1	0	3.07153	1			2	60	36.8	2	1	4	0	0	0		0.813381				5		0	0	1	0	1	1	1	0	0	0	0	0	0	0	0	1	0	0	0	0	0	0	0
E119	Type 2 diabetes mellitus without complications	0	0	2	0	0	3.07222	0			1	69		2		2	0	1	0	5.64236	0.803488	120	70		5	42	1	1	0	0	1	1	1	0	0	0	0	0	0	0	0	1	1	0	0	0	0	0	0
E119	Type 2 diabetes mellitus without complications	0	0	2	1	0	3.07222	1	169.768	0	1	91	21.9	2	0	4	0	0	0		0.761718	142	80		7	43	0	1	1	0	1	1	1	1	1	1	0	0	0	0	0	0	1	1	0	1	0	0	0
E119	Type 2 diabetes mellitus without complications	0	0	2	0	0	3.07292	0			1	89	24.8	2	0	2	0	0	0		0.76984	110	60		6		1	0	0	0	0	1	1	0	0	0	0	0	0	0	0	1	0	0	0	1	0	0	0
E119	Type 2 diabetes mellitus without complications	0	0	2	1	0	3.07292	1	153.275	0	2	76	33	2	1	1	1	0	0		0.783856	137	76		8		0	1	1	1	1	1	1	0	1	1	0	0	0	0	0	1	0	1	0	0	0	0	0
E119	Type 2 diabetes mellitus without complications	0	0	2	0	0	3.07361	1			1	68	25.5	1	0	2	0	0	0	66.8375	1.04417				4		0	0	0	0	1	1	1	0	0	0	0	0	0	0	0	1	0	0	0	0	0	0	0
E1140	Type 2 diabetes mellitus with diabetic neuropathy, unspecified	7	1	2	0	0	3.07361	1				56		1			0	0	0	8.26389	1.08065	105	52		7	39	1	1	1	0	1	0	1	0	0	0	0	0	0	0	0	0	1	0	0	1	0	0	0
E1151	Type 2 diabetes mellitus with diabetic peripheral angiopathy without gangrene	6	1	2	0	0	3.07361	0			1	85	30	1	1	2	0	0	0	2.80903	1.00362	107	68		7		0	0	0	0	0	1	1	0	0	0	0	0	0	0	0	1	0	0	0	0	0	0	0
E119	Type 2 diabetes mellitus without complications	0	0	2	0	0	3.07361	0				42	26	2	0	2	0	0	0	39.9701	0.875393	100	57		2	28	1	0	0	0	0	0	0	0	0	0	0	0	0	0	0	0	0	0	0	0	0	0	0
E119	Type 2 diabetes mellitus without complications	0	0	2	0	0	3.07431	0			1	55	25	1	0	1	0	0	0	2.77708	1.08231				4		1	1	0	0	1	1	1	0	1	0	0	0	0	0	0	1	1	1	0	0	0	0	0
E1165	Type 2 diabetes mellitus with hyperglycemia	1	1	2	0	0	3.07431	1				55	32.1	2	1		1	0	0	3.72917	0.836866	106	68		7		1	0	0	0	0	1	1	0	0	0	0	0	0	0	0	1	0	0	0	0	0	0	0
E1122	Type 2 diabetes mellitus with diabetic chronic kidney disease	9	1	2	1	0	3.07431	1			1	74	53.3	2	1	4	0	0	0		0.778552				12		0	1	1	0	1	1	1	0	0	1	0	0	0	0	1	0	1	0	0	1	0	0	0
E119	Type 2 diabetes mellitus without complications	0	0	2	0	0	3.075	0	37.191	0		49		2			0	0	0	17.0174	0.852481	112	72	4	4	70	1	0	1	0	0	1	0	0	0	0	0	0	1	0	0	1	0	0	0	0	0	0	0
E119	Type 2 diabetes mellitus without complications	0	0	2	0	0	3.075	0			2	54	28.2	1	0	2	0	0	0	3.13333	1.05856	120	65		5		0	1	0	0	1	1	1	0	0	0	0	0	0	0	0	1	1	0	0	0	0	0	0
E119	Type 2 diabetes mellitus without complications	0	0	2	1	0	3.07569	1	1419.2	0	2	74	41.2	2	1	4	0	0	0		0.782608	100	63		9	45	0	0	1	0	1	1	1	0	1	0	0	0	0	0	0	0	0	0	0	0	0	0	0
E119	Type 2 diabetes mellitus without complications	0	0	2	1	0	3.07569	0			1	66	31.9	1	1	3	0	1	0		1.0484				10	39	1	1	1	0	1	0	1	1	1	0	0	0	0	0	0	0	1	1	0	1	0	0	0
E1140	Type 2 diabetes mellitus with diabetic neuropathy, unspecified	7	1	2	0	0	3.07639	1			1	71	40.3	1	1	4	0	0	0	11.3125	1.03703	117	54		6	50	1	1	0	0	1	1	1	0	0	0	0	0	0	0	0	1	1	0	0	0	0	0	0
E1122	Type 2 diabetes mellitus with diabetic chronic kidney disease	9	1	2	1	0	3.07847	1			1	69	32.1	1	1	2	0	1	0		1.02998	126	60		11		1	1	1	0	1	0	1	0	0	1	0	0	0	0	0	0	1	0	0	0	0	0	0
E1122	Type 2 diabetes mellitus with diabetic chronic kidney disease	9	1	2	0	0	3.07847	0	66.1063	0	2	88	29.1	1	0	2	0	0	0	3.73819	0.99822	104	59		14		1	0	0	0	0	0	1	0	0	0	0	0	0	0	0	0	0	0	0	0	0	0	0
E1165	Type 2 diabetes mellitus with hyperglycemia	1	1	2	1	0	3.07986	0			1	63	33.1	1	1	3	0	0	0	955.835	1.05993				6	49	1	0	0	0	0	0	1	0	0	0	0	0	0	0	0	0	0	0	0	0	0	0	0
E119	Type 2 diabetes mellitus without complications	0	0	2	0	0	3.08194	0	33.3833	0	1	59	46.5	1	1	1	0	0	0	9.05347	1.04676				7		1	0	1	0	1	1	1	0	0	0	0	0	0	0	0	0	0	0	0	0	0	0	0
E1122	Type 2 diabetes mellitus with diabetic chronic kidney disease	9	1	2	0	0	3.08333	1			1	87	23.7	1	0	2	0	0	0	9.75139	0.999836			2	12	47	0	1	1	0	1	0	1	1	1	0	0	0	0	0	0	0	1	1	0	0	0	0	0
E119	Type 2 diabetes mellitus without complications	0	0	2	0	0	3.08403	0			1	84	27.1	2	0	4	0	0	0	5.59722	0.776752	100	65		6		1	0	0	0	0	1	0	0	0	0	0	0	0	0	0	1	0	0	0	1	0	0	0
E119	Type 2 diabetes mellitus without complications	0	0	2	0	0	3.08472	0				75	30.5	1	1	2	0	0	0	2.78958	1.02747	120	70		7	36	1	1	0	0	1	0	0	0	1	0	0	0	0	0	0	0	1	1	0	0	0	0	0
E119	Type 2 diabetes mellitus without complications	0	0	2	0	0	3.08542	0				77	22.8	2	0		0	1	0	2.85903	0.78988	100	60		9		1	0	1	0	0	0	1	0	0	0	0	0	0	0	0	0	0	0	0	1	0	0	0
E1122	Type 2 diabetes mellitus with diabetic chronic kidney disease	9	1	2	0	0	3.08611	1			2	81	31.7	1	1	1	0	0	0		1.01273	103	66		14		1	0	0	0	0	1	1	0	0	0	0	0	0	0	0	0	0	0	0	0	0	0	0
E119	Type 2 diabetes mellitus without complications	0	0	2	0	0	3.08681	0			1	51	31.2	1	1	2	0	0	0		1.09696	100	58	2	4	27	1	0	0	0	0	1	1	0	0	0	0	0	0	0	0	1	0	0	0	0	0	0	0
E119	Type 2 diabetes mellitus without complications	0	0	2	0	1	3.08681	0			1	77	33.2	2	1	2	0	0	0	113.857	0.789827	118	68		8	28	1	1	0	0	1	0	0	0	1	0	0	0	0	0	0	0	1	1	0	1	0	0	0
E1121	Type 2 diabetes mellitus with diabetic nephropathy	8	1	2	1	0	3.0875	1	39.0826	0	1	77	23	1	0	2	0	0	0		1.01206	115	80		11		1	1	1	0	1	0	1	0	1	1	0	0	1	0	0	0	1	0	0	0	0	0	0
E119	Type 2 diabetes mellitus without complications	0	0	2	1	0	3.08889	0	35.0583	0	1	66	24.8	1	0	2	0	0	0	10.7694	1.05045				10		1	0	0	0	0	1	1	0	0	0	0	0	0	0	0	1	0	0	0	0	0	0	0
E1165	Type 2 diabetes mellitus with hyperglycemia	1	1	2	0	0	3.08889	0				63	37.6	2	1	2	1	0	0	94.8194	0.818227	105	61		6	27	1	1	0	0	1	1	1	0	1	0	0	0	0	0	0	1	1	1	0	0	0	0	0
E1122	Type 2 diabetes mellitus with diabetic chronic kidney disease	9	1	2	0	0	3.08958	1	406.392	0		91		1			0	0	0	362.005	0.993507	110	60	7	11	81	1	1	1	0	1	0	0	0	0	0	0	0	0	0	0	0	1	0	0	0	0	0	0
E1122	Type 2 diabetes mellitus with diabetic chronic kidney disease	9	1	2	1	0	3.09097	1	50.2806	0	1	87	39.8	1	1	4	0	0	0		0.995939	126	68	5	9	69	1	0	1	0	1	1	1	0	0	0	0	0	0	0	0	0	0	0	0	0	0	0	0
E119	Type 2 diabetes mellitus without complications	0	0	2	0	0	3.09167	0			1	81	20.1	2	0	4	0	0	0	7.4625	0.781937	110	58		9		0	1	0	0	1	1	1	0	0	0	0	0	0	0	0	1	1	0	0	1	0	0	0
E1151	Type 2 diabetes mellitus with diabetic peripheral angiopathy without gangrene	6	1	2	0	0	3.09167	0			1	75	26.5	1	0	2	1	0	0	11.7285	1.02662	110	64	2	11	42	1	1	1	0	1	0	1	0	1	0	0	0	0	0	0	0	1	1	0	0	0	0	0
E1165	Type 2 diabetes mellitus with hyperglycemia	1	1	2	1	0	3.09167	1			1	28	83.3	2	1	1	0	0	0		0.926695				3		0	0	1	0	1	1	1	0	0	0	0	0	0	0	0	0	0	0	0	0	0	0	0
E119	Type 2 diabetes mellitus without complications	0	0	2	0	0	3.09306	0			1	77	34.3	2	1	2	0	0	0	5.75417	0.78904	112	77		6		1	1	1	0	1	0	1	0	0	0	0	0	0	0	0	0	1	0	0	0	0	0	0
E1122	Type 2 diabetes mellitus with diabetic chronic kidney disease	9	1	2	0	0	3.09306	0	563.698	0	1	73	28.7	1	0	2	0	0	0	352.353	1.03096	142	70		9	35	0	1	0	0	1	1	1	0	1	0	0	0	0	0	0	0	0	0	0	0	0	0	0
E1151	Type 2 diabetes mellitus with diabetic peripheral angiopathy without gangrene	6	1	2	0	0	3.09306	1	38.4597	0	1	65	26	2	0	2	0	0	0		0.800325	100	60		7		1	1	0	0	1	1	1	0	0	1	0	0	0	0	1	0	0	0	0	0	0	0	0
E119	Type 2 diabetes mellitus without complications	0	0	2	0	0	3.09375	0			1	73		1		2	0	0	0	5.84861	1.03193	144	58	2	8	29	0	0	0	0	0	1	1	0	0	0	0	0	0	0	0	1	0	0	0	0	0	0	0
E1122	Type 2 diabetes mellitus with diabetic chronic kidney disease	9	1	2	0	0	3.09444	1			1	85	38.6	2	1	4	0	0	0	253.693	0.775872	100	62		10	41	1	1	1	0	1	0	1	0	1	0	0	0	0	0	0	0	1	1	0	0	0	0	0
E1165	Type 2 diabetes mellitus with hyperglycemia	1	1	2	0	0	3.09444	1			1	81	29.4	2	0	4	0	0	0	44.7278	0.782127	103	58		8	75	1	1	0	0	1	1	1	0	0	0	0	0	0	0	0	1	1	0	0	0	0	0	0
E11319	Type 2 diabetes mellitus with unspecified diabetic retinopathy without macular edema	4	1	2	1	0	3.09514	1	1435.16	0	2	72	48.3	2	1	3	0	0	0		0.794438	137	72		9		0	0	1	0	1	1	1	0	1	1	0	0	0	1	0	1	0	0	0	1	0	0	0
E119	Type 2 diabetes mellitus without complications	0	0	2	0	0	3.09514	1			2	71	41.8	2	1	1	0	1	0		0.798085	114	68		7		1	0	0	0	0	1	1	0	0	0	0	0	0	0	0	1	0	0	0	0	0	0	0
E119	Type 2 diabetes mellitus without complications	0	0	2	0	0	3.09583	0			2	51	22.3	1	0	2	0	0	0	3.60417	1.06328	110	68		6		1	0	0	0	0	0	0	0	0	0	0	0	0	0	0	0	0	0	0	1	0	0	0
E1142	Type 2 diabetes mellitus with diabetic polyneuropathy	5	1	2	0	0	3.09583	1			1	78	23.8	2	0	2	0	0	0	150.778	0.78695	100	60		7	37	1	0	0	0	0	1	1	0	0	0	0	0	0	0	0	1	0	0	0	0	0	0	0
E119	Type 2 diabetes mellitus without complications	0	0	2	1	0	3.09583	1			2	28	76	2	1	1	1	0	0		0.90196	100	80		4		0	0	1	0	1	1	0	0	0	0	0	0	0	0	0	1	0	0	0	0	0	0	0
E1165	Type 2 diabetes mellitus with hyperglycemia	1	1	2	0	0	3.09653	1			2	62	38.7	2	1	1	0	0	0	170.176	0.819491				7		1	0	0	0	0	1	1	0	0	0	0	0	0	0	0	1	0	0	0	0	0	0	0
E119	Type 2 diabetes mellitus without complications	0	0	2	0	0	3.09653	0	7.23819	0	1	74		2		2	0	0	0	2.85625	0.794585	106	57		6	65	0	0	0	0	0	1	0	0	0	0	0	0	0	0	0	1	0	0	1	0	0	0	0
E119	Type 2 diabetes mellitus without complications	0	0	2	1	0	3.09792	1	295.381	0	2	70	28.3	1	0	1	0	0	0		1.0255	143	74		10	17	0	1	1	1	1	1	1	1	1	0	0	1	0	0	0	0	1	0	0	0	0	0	0
E1122	Type 2 diabetes mellitus with diabetic chronic kidney disease	9	1	2	1	0	3.09792	1			2	40	34.1	2	1	1	0	0	0		0.85544	123	65		6		0	1	1	1	1	1	1	0	0	1	0	0	0	0	0	0	1	0	0	0	0	0	0
E119	Type 2 diabetes mellitus without complications	0	0	2	1	0	3.09792	0			2	62	34.6	1	1	3	1	0	0	3.16458	1.03885				5		0	0	0	0	0	1	0	0	0	0	0	0	0	0	0	1	0	0	0	0	0	0	0
E1122	Type 2 diabetes mellitus with diabetic chronic kidney disease	9	1	2	1	0	3.09792	0			1	62	30.9	1	1	2	0	0	0		1.0458	100	80		7		1	1	0	1	1	1	1	0	0	1	0	0	0	0	0	0	1	0	0	0	0	0	0
E119	Type 2 diabetes mellitus without complications	0	0	2	0	0	3.09861	1			2	62	26.5	2	0	2	0	0	0	16.2118	0.818838	104	50		4	26	1	0	0	0	0	1	1	0	0	0	0	0	0	0	0	1	0	0	0	0	0	0	0
E1122	Type 2 diabetes mellitus with diabetic chronic kidney disease	9	1	2	0	0	3.09861	1	203.476	0	1	83	29.1	1	0	4	0	0	0	3.17778	1.00939				10		1	1	0	0	1	0	0	0	1	0	0	0	0	0	0	0	1	1	0	0	0	0	0
E119	Type 2 diabetes mellitus without complications	0	0	2	1	0	3.09931	0			2	59	29.5	2	0	2	0	0	0	13.9389	0.820591	110	60		6	44	1	0	0	0	0	1	1	0	0	0	0	0	0	0	0	1	0	0	0	0	0	0	0
E1122	Type 2 diabetes mellitus with diabetic chronic kidney disease	9	1	2	0	0	3.1	1	340.278	0	1	58	35.7	1	1	3	0	1	0		1.06946	110	69		9		0	0	0	0	0	1	1	0	0	0	0	0	0	0	0	0	0	0	0	0	0	0	0
E1165	Type 2 diabetes mellitus with hyperglycemia	1	1	2	0	0	3.10139	0	212.986	0	1	44	46.1	1	1	1	0	0	1	9.45139	1.12905	100	60	3	3	63	1	0	0	0	0	1	1	0	0	0	0	0	0	0	0	1	0	0	0	0	0	0	0
E1122	Type 2 diabetes mellitus with diabetic chronic kidney disease	9	1	2	0	0	3.10139	0	187.144	0	2	70		1		1	0	0	0	10.7549	1.03972				12	38	0	0	0	0	0	1	0	0	0	0	0	0	0	0	0	1	0	0	1	0	0	0	0
E11621	Type 2 diabetes mellitus with foot ulcer	3	1	2	0	0	3.10139	1			1	64	40.7	2	1	3	0	0	0	2.68264	0.814795	110	64		7		1	0	0	0	0	0	1	0	0	0	0	0	0	0	0	0	0	0	0	0	0	0	0
E1122	Type 2 diabetes mellitus with diabetic chronic kidney disease	9	1	2	1	1	3.10208	0			2	46	31.3	1	1	1	0	0	0		1.08087	152	77		9	21	1	1	1	0	1	1	1	0	0	1	0	0	0	0	0	0	0	0	0	1	0	0	0
E1140	Type 2 diabetes mellitus with diabetic neuropathy, unspecified	7	1	2	0	0	3.10278	1			2	58	28.2	1	0	3	0	0	0	4.41597	1.07283	116	71		11		1	1	0	0	1	0	0	0	1	0	0	0	0	0	0	0	1	1	0	0	0	0	0
E119	Type 2 diabetes mellitus without complications	0	0	2	0	0	3.10278	0	12.2743	0	1	68	32.7	1	1	2	0	0	0	5.02431	1.04575	124	76		10		0	1	0	0	1	0	0	0	0	0	0	0	0	0	0	0	1	0	0	0	0	0	0
E119	Type 2 diabetes mellitus without complications	0	0	2	1	0	3.10278	0	3.97292	1	2	63	24.6	1	0	2	0	1	0		1.05675	142	75		10		1	0	0	0	0	1	0	0	0	0	0	0	0	0	0	1	0	0	0	0	0	0	0
E119	Type 2 diabetes mellitus without complications	0	0	2	1	0	3.10278	0			2	62	27.7	1	0	3	0	0	1		1.05567	110	80		4	38	0	1	0	0	1	1	1	0	0	1	0	0	1	0	0	1	1	0	0	0	0	0	0
E1122	Type 2 diabetes mellitus with diabetic chronic kidney disease	9	1	2	0	0	3.10347	1			1	83	19	1	0	1	0	0	0	12.4104	1.00895	135	63		10		1	1	1	0	1	0	1	1	1	1	0	0	0	0	0	0	1	1	0	0	0	0	0
E119	Type 2 diabetes mellitus without complications	0	0	2	1	0	3.10347	1	252.511	0	1	69	28	1	0	1	0	0	0		1.02186	100	61		5		0	0	0	0	0	1	1	0	0	1	0	0	0	0	0	0	0	0	0	1	0	0	0
E119	Type 2 diabetes mellitus without complications	0	0	2	0	0	3.10417	1			2	61	42.3	2	1	4	0	0	0		0.801714				6		1	0	0	0	0	1	1	0	0	0	0	0	0	0	0	1	0	0	0	0	0	0	0
E1151	Type 2 diabetes mellitus with diabetic peripheral angiopathy without gangrene	6	1	2	1	0	3.10417	1			1	77	33.9	2	1	4	0	0	0		0.775171	120	62		11		0	1	1	0	1	1	1	0	1	1	0	0	0	0	0	0	1	1	0	1	0	0	0
E1122	Type 2 diabetes mellitus with diabetic chronic kidney disease	9	1	2	0	0	3.10417	1			1	72	29.8	1	0	4	0	0	0	29.5028	1.03344			3	9	59	1	1	0	0	1	0	0	0	0	0	0	0	0	0	0	0	1	0	0	0	0	0	0
E1142	Type 2 diabetes mellitus with diabetic polyneuropathy	5	1	2	0	0	3.10556	1			1	55	31.6	1	1	2	0	0	0	7.20556	1.06323	100	58		6		0	0	0	0	0	1	1	0	0	0	0	0	0	0	0	1	0	0	0	0	0	0	0
E1122	Type 2 diabetes mellitus with diabetic chronic kidney disease	9	1	2	0	0	3.10556	1			1	68	36.9	2	1	2	0	0	0	275.02	0.806897				9		1	1	1	0	1	0	1	0	0	0	0	0	0	0	0	0	1	0	0	0	0	0	0
E1122	Type 2 diabetes mellitus with diabetic chronic kidney disease	9	1	2	1	0	3.10625	1			1	76	38.2	2	1	4	0	0	0		0.783426	116	56		9		1	1	1	0	1	1	1	0	0	0	0	0	0	0	0	1	1	0	0	1	0	0	0
E119	Type 2 diabetes mellitus without complications	0	0	2	0	0	3.10764	0	3.43958	1	1	89	30.7	2	1	4	0	0	0	3.53889	0.760452			3	8	92	1	1	1	0	1	0	0	0	1	0	0	0	0	0	0	0	1	1	0	0	0	0	0
E119	Type 2 diabetes mellitus without complications	0	0	2	1	0	3.10972	1			1	52	23	2	0	2	0	0	0		0.819046	106	74	3	5	53	1	0	0	0	0	1	0	0	1	0	0	0	0	0	0	1	0	1	0	0	0	0	0
E1122	Type 2 diabetes mellitus with diabetic chronic kidney disease	9	1	2	0	0	3.11042	1	65.0611	0	1	73	30.4	1	1	2	0	0	0	11.9361	1.03076				10		1	0	1	0	0	1	1	0	0	0	0	0	0	0	0	1	0	0	0	0	0	0	0
E119	Type 2 diabetes mellitus without complications	0	0	2	1	0	3.11042	0	553.656	0	1	84	24	2	0	4	0	0	0		0.764336	118	80		6		0	0	1	0	1	1	1	0	0	0	0	0	0	0	0	0	0	0	0	1	0	0	0
E119	Type 2 diabetes mellitus without complications	0	0	2	0	0	3.11042	0	26.259	0	1	47	34.6	1	1	1	0	1	0		1.08056	101	64		6		1	1	0	0	1	1	1	0	0	0	0	0	0	0	0	1	1	0	0	1	0	0	0
E119	Type 2 diabetes mellitus without complications	0	0	2	0	0	3.11111	0			1	81	20.4	2	0	2	0	0	0		0.767148				5		0	0	0	0	0	1	1	0	0	0	0	0	0	0	0	1	0	0	0	0	0	0	0
E1140	Type 2 diabetes mellitus with diabetic neuropathy, unspecified	7	1	2	0	1	3.1125	1	278.809	0	1	64	21.8	2	0	1	0	0	0	191.31	0.814465			5	7	31	1	0	0	0	0	0	0	0	0	0	0	0	0	0	0	0	0	0	0	0	0	0	0
E119	Type 2 diabetes mellitus without complications	0	0	2	0	0	3.11319	0			1	60	32.8	1	1	2	1	0	0	7.94653	1.06684	104	60	2	4	25	1	1	0	0	1	0	1	0	0	0	0	0	0	0	0	0	1	0	0	0	0	0	0
E1122	Type 2 diabetes mellitus with diabetic chronic kidney disease	9	1	2	1	0	3.11319	1			2	38	66.4	2	1	1	0	0	0		0.866854	100	70		7	29	1	1	1	0	1	1	1	0	0	0	0	0	0	0	0	0	0	0	0	0	0	0	0
E1152	Type 2 diabetes mellitus with diabetic peripheral angiopathy with gangrene	6	1	2	0	0	3.11458	1			1	58	35.1	2	1	1	0	0	0	268.954	0.805936	122	84		5		1	0	0	0	0	1	0	0	0	0	0	0	0	0	0	1	0	0	0	0	0	0	0
E1122	Type 2 diabetes mellitus with diabetic chronic kidney disease	9	1	2	0	0	3.11597	0	18.8639	0	1	71	37.6	1	1	2	0	0	0	16.5153	1.03675	124	70		17		1	1	0	0	1	0	1	0	0	0	0	0	0	0	0	0	1	0	0	0	0	0	0
E1165	Type 2 diabetes mellitus with hyperglycemia	1	1	2	0	0	3.11597	0			2	72	28.2	1	0	4	0	0	0	3.09306	1.03504	112	78		5		1	0	0	0	0	1	0	0	0	0	0	0	0	0	0	1	0	0	0	0	0	0	0
E1122	Type 2 diabetes mellitus with diabetic chronic kidney disease	9	1	2	0	0	3.11597	1			1	71	30.1	2	1	2	0	0	0	5.77708	0.801218	112	58		10		0	0	1	0	1	0	1	0	0	1	0	0	0	0	0	0	0	0	0	0	0	0	0
E1122	Type 2 diabetes mellitus with diabetic chronic kidney disease	9	1	2	0	0	3.11597	1	53.0674	0	2	78	24.5	2	0	2	0	1	0		0.786911	148	67		12		1	0	1	0	0	1	0	0	1	0	0	0	0	0	0	0	0	1	0	0	0	0	0
E119	Type 2 diabetes mellitus without complications	0	0	2	1	0	3.11597	0			1	74	23.5	1	0	2	1	0	0		1.02703	110	56	2	11	43	1	1	0	0	1	0	0	0	0	1	0	0	0	0	0	0	1	0	0	0	0	0	0
E1122	Type 2 diabetes mellitus with diabetic chronic kidney disease	9	1	2	0	0	3.11667	0	12.2014	0	1	78	23.3	2	0	2	0	0	0	2.86806	0.788209				14		1	0	0	0	0	0	1	0	0	0	0	0	0	0	0	0	0	0	0	1	0	0	0
E1165	Type 2 diabetes mellitus with hyperglycemia	1	1	2	0	0	3.11667	1	31.0493	0	2	84	21.6	1	0	2	0	0	0	23.966	1.00714	110	64		9	77	1	1	1	0	1	0	1	1	1	0	0	0	0	0	0	0	1	1	0	0	0	0	0
E1122	Type 2 diabetes mellitus with diabetic chronic kidney disease	9	1	2	0	1	3.11667	1				91		2			0	0	0	11.7708	0.767077	102	70	4	11	62	1	1	1	0	1	0	1	0	1	0	0	0	0	0	0	0	1	1	0	1	0	0	0
E119	Type 2 diabetes mellitus without complications	0	0	2	0	0	3.11667	0			2	38	33.5	1	1	2	0	0	0		1.15342	113	50		1		1	0	0	0	0	0	0	0	0	0	0	0	0	0	0	0	0	0	0	0	0	0	0
E119	Type 2 diabetes mellitus without complications	0	0	2	0	0	3.11736	0			1	80	31.9	1	1	2	0	0	0	3.63958	1.01537	100	64		5		1	0	0	0	0	1	0	0	0	0	0	0	0	0	0	1	0	0	0	0	0	0	0
E119	Type 2 diabetes mellitus without complications	0	0	2	1	0	3.11736	0	119.244	0	2	48	23.3	2	0	1	0	1	1		0.856999				3		1	1	1	0	1	1	0	0	0	0	0	0	0	0	0	0	1	0	0	0	0	0	0
E119	Type 2 diabetes mellitus without complications	0	0	2	1	0	3.11944	0			1	64	37.9	2	1	4	0	0	0	6.62431	0.805143	101	62		6		1	0	0	0	0	1	1	0	0	0	0	0	0	0	0	1	0	0	0	0	0	0	0
E119	Type 2 diabetes mellitus without complications	0	0	2	1	0	3.11944	1			1	66	35.9	2	1	4	0	0	0	1111.9	0.799543	117	66		6	45	0	1	1	0	1	1	1	0	0	0	0	0	0	0	0	1	0	0	0	0	0	0	0
E1122	Type 2 diabetes mellitus with diabetic chronic kidney disease	9	1	2	0	0	3.12014	1			1	51	36.5	1	1	2	0	0	0		1.06636				8		0	1	0	0	1	1	1	0	0	1	0	0	0	0	0	0	0	0	0	0	0	0	0
E119	Type 2 diabetes mellitus without complications	0	0	2	1	0	3.12153	1	181.046	0	1	75	50.4	1	1	2	0	0	0	181.122	1.02651	104	58		13		0	0	0	0	0	0	1	0	0	0	0	0	0	0	0	0	0	0	0	1	0	0	0
E1151	Type 2 diabetes mellitus with diabetic peripheral angiopathy without gangrene	6	1	2	0	0	3.12153	0				70	30.8	1	1	2	1	0	0	5.02569	1.03799	120	70		8	90	1	1	0	0	1	1	0	0	1	1	0	0	0	0	0	1	1	1	0	0	0	0	0
E1122	Type 2 diabetes mellitus with diabetic chronic kidney disease	9	1	2	1	0	3.12153	0			2	76	30.7	2	1	4	0	0	0		0.781277	100	48		9		0	0	0	0	0	1	0	0	0	0	0	0	0	0	0	1	0	0	0	1	0	0	0
E1122	Type 2 diabetes mellitus with diabetic chronic kidney disease	9	1	2	0	0	3.12222	1			1	57	34.6	1	1	3	0	0	0	10.684	1.05683	101	50		8		1	1	1	0	1	0	0	0	0	0	0	0	0	0	0	0	1	0	0	0	0	0	0
E1140	Type 2 diabetes mellitus with diabetic neuropathy, unspecified	7	1	2	0	0	3.12222	1			2	76		1		3	0	0	0	5.84306	1.02391	126	82		6	22	1	0	0	0	0	0	0	0	0	0	0	0	0	0	0	1	0	0	0	0	0	0	0
E119	Type 2 diabetes mellitus without complications	0	0	2	0	0	3.12222	0	54.2597	0	1	67	41.5	1	1	1	0	0	0		1.03815	107	54		11		1	0	0	0	0	1	1	0	0	0	0	0	0	0	0	1	0	0	0	0	0	0	0
E1122	Type 2 diabetes mellitus with diabetic chronic kidney disease	9	1	2	1	0	3.12222	1			1	63	38.3	2	1	4	0	0	0		0.812107			11	10	89	1	1	1	0	1	1	1	1	1	0	0	0	0	0	0	1	0	1	0	0	0	0	0
E1165	Type 2 diabetes mellitus with hyperglycemia	1	1	2	0	0	3.12222	0			2	77	26	2	0	3	0	0	0	3.87917	0.789117	129	56		5		0	0	0	0	0	1	1	0	0	0	0	0	0	0	0	1	0	0	0	0	0	0	0
E119	Type 2 diabetes mellitus without complications	0	0	2	1	0	3.12361	0	17.9785	0	1	74	32.2	1	1	4	0	0	0	8.75278	1.02386	112	64		11		1	0	0	0	0	1	1	0	0	0	0	0	0	0	0	1	0	0	0	0	0	0	0
E1165	Type 2 diabetes mellitus with hyperglycemia	1	1	2	0	0	3.12431	0			1	74	30.1	1	1	4	1	0	0	15.75	1.02943				7	52	1	1	0	0	1	1	1	0	0	0	0	0	0	0	0	1	1	0	0	0	0	0	0
E119	Type 2 diabetes mellitus without complications	0	0	2	0	0	3.12431	0				88		2			0	0	0	25.1035	0.770344	104	74	3	8	44	1	0	0	0	0	1	0	0	0	0	0	0	0	0	0	1	0	0	0	0	0	0	0
E1165	Type 2 diabetes mellitus with hyperglycemia	1	1	2	0	0	3.125	0			1	68		1		4	0	0	0	6.62361	1.04491				4	18	1	0	0	0	0	0	1	0	0	0	0	0	0	0	0	0	0	0	0	0	0	0	0
E1122	Type 2 diabetes mellitus with diabetic chronic kidney disease	9	1	2	0	0	3.125	1			2	77	29	1	0	2	0	0	0	121.576	1.02126	149	73		12		1	1	1	0	1	0	1	1	1	0	0	0	0	0	0	0	1	1	0	0	0	0	0
E119	Type 2 diabetes mellitus without complications	0	0	2	0	1	3.12847	0			2	67	24.3	2	0	2	0	0	0	16.5042	0.8096	100	60		6	43	1	1	1	0	1	0	1	0	1	0	0	0	0	0	0	0	1	1	0	0	0	0	0
E119	Type 2 diabetes mellitus without complications	0	0	2	1	0	3.12917	0	7.32431	0		82		2		2	0	0	0	8.09861	0.780212	100	70		8	39	1	0	0	0	0	1	1	0	0	0	0	0	0	0	0	1	0	0	0	0	0	0	0
E119	Type 2 diabetes mellitus without complications	0	0	2	1	0	3.12917	0			1	44	71.4	2	1	1	0	0	0		0.869016				4	34	1	0	1	0	1	1	1	0	0	0	0	0	0	0	0	1	0	0	0	0	0	0	0
E1140	Type 2 diabetes mellitus with diabetic neuropathy, unspecified	7	1	2	0	0	3.13125	0			1	61	32.3	1	1	1	0	0	0	2.99722	1.03585	108	54		8		0	0	0	0	0	1	1	0	0	0	0	0	0	0	0	1	0	0	0	0	0	0	0
E119	Type 2 diabetes mellitus without complications	0	0	2	0	0	3.13333	0			2	55		1		1	0	0	0	2.83819	1.07804	100	60		3		0	0	0	0	0	1	0	0	0	0	0	0	0	0	0	1	0	0	0	0	0	0	0
E119	Type 2 diabetes mellitus without complications	0	0	2	0	0	3.13333	1	300.193	0	1	62	25.3	1	0	1	0	0	0	116.901	1.06289	122	54		6		0	0	0	0	0	1	1	0	0	0	0	0	0	0	0	1	0	0	0	0	0	0	0
E119	Type 2 diabetes mellitus without complications	0	0	2	1	0	3.13333	0			2	69	27.9	1	0	4	0	0	0		1.03043	100	68		5	26	1	1	0	1	1	1	1	0	0	0	0	0	0	0	0	1	1	0	0	0	0	0	0
E1140	Type 2 diabetes mellitus with diabetic neuropathy, unspecified	7	1	2	1	0	3.13472	0			1	74	29.6	1	0	3	0	1	0	374.792	1.02936				7		0	0	0	0	0	0	1	1	0	0	0	0	0	0	0	0	0	0	0	0	0	0	0
E119	Type 2 diabetes mellitus without complications	0	0	2	1	0	3.13542	0			2	44	45.6	2	1	1	0	0	0	4.59028	0.847526	106	50	4	6	39	1	0	1	0	1	0	1	0	1	0	0	0	0	0	0	0	0	1	0	0	0	0	0
E119	Type 2 diabetes mellitus without complications	0	0	2	0	0	3.13542	1			1	73	37.3	1	1	1	0	0	0	23.7465	1.03266	100	60		7		1	1	0	0	1	1	1	0	1	0	0	0	0	0	0	1	1	1	0	0	0	0	0
E11319	Type 2 diabetes mellitus with unspecified diabetic retinopathy without macular edema	4	1	2	1	0	3.1375	1			1	81	27.4	2	0	4	0	0	0	755.031	0.77762	100	53		8		1	1	1	0	1	1	1	0	0	0	0	0	0	0	0	1	1	0	0	1	0	0	0
E119	Type 2 diabetes mellitus without complications	0	0	2	0	0	3.1375	0			1	47	31	1	1	1	0	0	0		1.10189	100	60		4		1	1	0	1	1	1	1	0	1	1	0	0	0	0	0	1	1	1	0	0	0	0	0
E1121	Type 2 diabetes mellitus with diabetic nephropathy	8	1	2	1	0	3.13958	1	1622.29	0	2	53	46.2	1	1	2	0	0	0		1.0735				9	48	1	1	1	0	1	1	1	0	1	0	0	0	0	0	0	1	0	1	0	0	0	0	0
E119	Type 2 diabetes mellitus without complications	0	0	2	1	0	3.14028	0			2	62	31	1	1	2	0	0	1	7.76458	1.0443	108	79		6		1	0	0	0	0	1	1	0	0	0	0	0	0	0	0	1	0	0	0	0	0	0	0
E1165	Type 2 diabetes mellitus with hyperglycemia	1	1	2	0	0	3.14306	1			2	57	21.3	2	0	1	0	0	0	1027.75	0.830534	128	67		4		0	0	0	0	0	1	1	0	0	0	0	0	0	0	0	1	0	0	0	0	0	0	0
E119	Type 2 diabetes mellitus without complications	0	0	2	0	0	3.14375	0			2	52	57.6	1	1	3	1	0	0	7.01389	1.09456	136	80		4		0	1	0	0	1	1	1	0	0	0	0	0	1	0	0	1	1	0	1	0	0	0	0
E1122	Type 2 diabetes mellitus with diabetic chronic kidney disease	9	1	2	1	0	3.14444	0	42.15	0	2	76	21.9	1	0	4	0	0	0		1.00274	119	72		11	34	0	1	1	0	1	1	0	0	1	0	0	0	0	0	0	0	1	1	0	0	0	0	0
E1165	Type 2 diabetes mellitus with hyperglycemia	1	1	2	1	0	3.14444	1			2	56	40.1	1	1	3	0	0	0		1.071	105	60		5		1	0	0	0	0	1	1	0	0	0	0	0	0	0	0	1	0	0	0	1	0	0	0
E119	Type 2 diabetes mellitus without complications	0	0	2	1	0	3.14514	0				62	27	1	0	1	0	0	0		1.05114				7		1	0	0	0	0	1	1	0	0	0	0	0	0	0	0	0	0	0	0	0	0	0	0
E1140	Type 2 diabetes mellitus with diabetic neuropathy, unspecified	7	1	2	1	0	3.14514	1			2	50	40.6	2	1	1	0	0	0		0.822462			3	6	83	1	0	1	0	1	1	1	0	0	0	0	0	0	0	0	1	0	0	0	1	0	0	0
E1151	Type 2 diabetes mellitus with diabetic peripheral angiopathy without gangrene	6	1	2	0	0	3.14514	0			1	75	24.4	1	0	2	0	0	0	4.725	1.02556	118	49		14		1	1	1	0	1	1	1	0	0	0	0	0	0	0	0	1	1	0	0	0	0	0	0
E119	Type 2 diabetes mellitus without complications	0	0	2	0	0	3.14653	1	34.6979	0	1	87	20.8	1	0	2	0	0	0	27.4701	0.999215	100	73		9		1	0	1	0	1	1	0	0	0	0	0	0	0	0	0	1	0	0	0	0	0	0	0
E1122	Type 2 diabetes mellitus with diabetic chronic kidney disease	9	1	2	0	0	3.14722	0	14.0736	0	1	66	25.8	2	0	1	1	0	0	3.57153	0.811278	130	62		14	51	0	0	0	0	0	0	1	0	0	0	0	0	0	0	0	0	0	0	0	0	0	0	0
E1142	Type 2 diabetes mellitus with diabetic polyneuropathy	5	1	2	0	0	3.14861	1	976.154	0	1	85	35.6	2	1	2	0	0	0	920.865	0.775414	125	64		6		0	0	1	0	1	1	1	0	0	0	0	0	0	0	0	1	0	0	0	0	0	0	0
E119	Type 2 diabetes mellitus without complications	0	0	2	1	0	3.14861	1	411.15	0	1	78	31.1	2	1	4	0	0	0		0.771136				8		0	0	1	0	1	1	0	0	0	1	0	0	0	0	0	1	0	0	0	1	0	0	0
E1165	Type 2 diabetes mellitus with hyperglycemia	1	1	2	0	0	3.14861	1				64		2			0	0	0	12.7917	0.815421	130	50		7	40	1	0	1	0	1	0	0	0	1	0	0	0	0	0	0	0	0	1	0	0	0	0	0
E119	Type 2 diabetes mellitus without complications	0	0	2	0	0	3.14931	0			1	68	24.1	1	0	2	0	1	0		1.02106	100	49		8		1	1	0	0	1	1	1	0	1	1	0	0	0	0	0	1	1	1	0	0	0	0	0
E119	Type 2 diabetes mellitus without complications	0	0	2	1	0	3.14931	1	42.1826	0	1	68		2		4	0	1	0		0.799841	105	70		5	32	1	0	0	0	0	1	1	0	0	0	0	0	0	0	0	1	0	0	0	0	0	0	0
E1151	Type 2 diabetes mellitus with diabetic peripheral angiopathy without gangrene	6	1	2	0	0	3.15	1			1	81	31.9	2	1	4	0	0	0	116.724	0.781529	112	50		8		0	1	0	0	1	0	1	0	0	0	0	0	0	0	0	0	1	0	0	0	0	0	0
E119	Type 2 diabetes mellitus without complications	0	0	2	0	0	3.15069	0			1	91	25	2	0	2	0	0	0	4.75903	0.766765	109	66		7		1	1	0	0	1	1	0	0	1	0	0	0	0	0	0	1	1	1	0	1	0	0	0
E119	Type 2 diabetes mellitus without complications	0	0	2	0	0	3.15208	1			1	70	36.2	1	1	2	0	0	0		1.03132	100	58	14	6	118	1	1	0	0	1	1	1	0	1	1	0	0	0	0	0	1	1	1	0	1	0	0	0
E1142	Type 2 diabetes mellitus with diabetic polyneuropathy	5	1	2	1	0	3.15278	1			2	66	28.3	1	0	2	0	0	0	860.046	1.04899	133	70		7		1	1	1	0	1	0	1	0	1	0	0	0	0	0	0	0	0	0	0	0	0	0	0
E1152	Type 2 diabetes mellitus with diabetic peripheral angiopathy with gangrene	6	1	2	0	0	3.15347	1			1	74	35.1	2	1	4	0	0	0	12.1174	0.778921				10		1	1	1	0	1	0	0	0	0	1	0	0	0	0	0	0	1	0	0	0	0	0	0
E1140	Type 2 diabetes mellitus with diabetic neuropathy, unspecified	7	1	2	0	0	3.15417	1			1	87	32.7	2	1	3	0	0	0	15.3243	0.772487	116	77		9		1	0	1	0	0	1	1	0	0	0	0	0	0	0	0	1	0	0	0	0	0	0	0
E1140	Type 2 diabetes mellitus with diabetic neuropathy, unspecified	7	1	2	0	0	3.15417	0			1	64	38.7	1	1	1	0	0	0	10.8562	1.04077	110	70		6	68	1	1	0	1	1	1	1	0	1	1	0	0	0	0	0	1	1	0	0	0	0	0	0
E1165	Type 2 diabetes mellitus with hyperglycemia	1	1	2	0	1	3.15486	0	12.141	1	1	52	23.1	2	0	1	0	1	0		0.822683	100	60	4	8	78	1	0	0	0	0	1	0	0	1	0	0	0	0	0	0	1	0	1	0	0	0	0	0
E119	Type 2 diabetes mellitus without complications	0	0	2	0	0	3.15625	0			2	64	25.9	1	0	2	0	0	0	7.70139	1.03741	109	60		7		1	0	0	0	0	1	1	0	0	0	0	0	0	0	0	0	0	0	0	0	0	0	0
E1122	Type 2 diabetes mellitus with diabetic chronic kidney disease	9	1	2	1	0	3.15625	1	37.4583	0	1	57	41.4	1	1	2	0	0	0		1.04594	100	61		9		1	1	1	0	1	1	1	1	1	1	0	0	0	0	0	0	1	1	0	0	0	0	0
E119	Type 2 diabetes mellitus without complications	0	0	2	0	0	3.15625	0			1	78		2		4	0	0	0	8.68889	0.788139	106	66	2	7	27	1	0	1	0	0	0	0	0	0	0	0	0	0	0	0	0	0	0	0	1	0	0	0
E1122	Type 2 diabetes mellitus with diabetic chronic kidney disease	9	1	2	0	0	3.15625	1	101.36	0	2	72	30.3	2	1	2	0	0	0	101.426	0.79905	124	78		9		1	0	1	0	1	1	1	0	0	0	0	0	0	0	0	1	0	0	0	0	0	0	0
E1122	Type 2 diabetes mellitus with diabetic chronic kidney disease	9	1	2	0	0	3.15833	1			1	63	38.7	1	1	3	1	0	0		1.04816	110	70	8	9	111	1	1	1	0	1	1	1	0	1	1	0	0	0	0	0	0	1	1	0	0	0	0	0
E119	Type 2 diabetes mellitus without complications	0	0	2	1	0	3.15833	1			1	58	26.1	2	0	1	0	1	0	1462.04	0.829326	101	67		5		1	0	0	0	0	1	1	0	0	0	0	0	0	0	0	1	0	0	0	0	0	0	0
E1121	Type 2 diabetes mellitus with diabetic nephropathy	8	1	2	1	0	3.15903	1	141.303	0	2	58	29	1	0	1	0	0	0		1.06623				9		0	0	1	0	1	0	1	1	1	1	0	0	0	0	0	0	0	0	0	0	0	0	0
E119	Type 2 diabetes mellitus without complications	0	0	2	0	0	3.15903	1	118.276	0	1	76	28	1	0	1	0	0	0	9.83472	1.02509	100	50	2	6	57	0	0	0	0	1	1	0	0	0	0	0	0	0	0	0	1	0	0	0	0	0	0	0
E1121	Type 2 diabetes mellitus with diabetic nephropathy	8	1	2	1	0	3.15972	1			2	55	49.3	2	1	3	0	0	0		0.82012	108	58		6		0	0	1	0	1	1	1	0	0	0	0	0	0	0	0	0	0	0	0	0	0	0	0
E1165	Type 2 diabetes mellitus with hyperglycemia	1	1	2	0	0	3.16042	0			2	63	39.3	1	1	2	0	0	1		1.03856	118	77		6		0	1	0	0	1	1	1	0	0	0	0	0	0	0	0	1	1	0	0	0	0	0	0
E119	Type 2 diabetes mellitus without complications	0	0	2	1	0	3.16042	1			1	65	33.7	1	1	1	0	1	0		1.0363	149	85		5		1	0	0	0	0	1	1	0	0	0	0	0	0	0	0	1	0	0	0	0	0	0	0
E119	Type 2 diabetes mellitus without complications	0	0	2	0	0	3.16111	0			1	71	28.3	1	0	2	0	0	0	6.70486	1.03698	100	68	3	6	24	1	1	0	0	1	1	1	0	0	0	0	0	0	0	0	1	1	0	0	0	0	0	0
E119	Type 2 diabetes mellitus without complications	0	0	2	1	0	3.16181	1			2	83	30.4	1	1	2	0	0	0		1.00493	109	72		8		0	0	0	0	0	1	1	0	0	0	0	0	0	0	1	0	0	0	0	1	0	0	0
E119	Type 2 diabetes mellitus without complications	0	0	2	1	0	3.1625	0			1	79	26	2	0	4	0	0	0	3.48542	0.783724	108	52		6		1	0	0	0	0	1	1	0	0	0	0	0	0	0	0	1	0	0	0	0	0	0	0
E1140	Type 2 diabetes mellitus with diabetic neuropathy, unspecified	7	1	2	0	0	3.1625	1			2	46	25	2	0	1	0	0	0	39.9264	0.86241				4	40	1	1	0	0	1	1	1	0	1	0	0	0	0	0	0	1	1	1	0	0	0	0	0
E119	Type 2 diabetes mellitus without complications	0	0	2	1	0	3.1625	1			1	62	33.4	2	1	2	0	0	0		0.803928	122	69		4		0	0	0	0	0	1	1	0	0	0	0	0	0	0	0	1	0	0	0	0	0	0	0
E1122	Type 2 diabetes mellitus with diabetic chronic kidney disease	9	1	2	1	1	3.16319	1			1	71	39.1	2	1	1	0	0	0		0.783662	114	66	2	10	31	1	1	1	0	1	1	1	0	0	1	0	0	1	0	0	0	1	0	0	0	0	0	0
E11649	Type 2 diabetes mellitus with hypoglycemia without coma	2	1	2	1	0	3.16389	1	14.0549	0	1	84	30.7	1	1	4	0	0	0		0.993593				14		0	1	1	0	1	0	1	1	1	1	0	0	0	0	0	0	1	1	0	0	0	0	0
E119	Type 2 diabetes mellitus without complications	0	0	2	1	1	3.16458	1	182.956	0	2	75	35.3	2	1	4	0	0	0		0.780055	116	66		10	29	0	0	1	0	1	1	1	0	1	1	0	0	0	0	0	1	0	0	0	1	0	0	0
E1165	Type 2 diabetes mellitus with hyperglycemia	1	1	2	0	0	3.16528	0	6.33958	1		57	23.6	1	0	3	0	0	0	6.86458	1.07671	100	56	3	9	82	1	0	0	0	0	0	1	0	0	0	0	0	0	0	0	0	0	0	0	0	0	0	0
E119	Type 2 diabetes mellitus without complications	0	0	2	0	0	3.16597	0			1	63	29.5	1	0	2	0	0	0	3.79653	1.05876	104	52		5		0	0	0	0	0	1	1	0	0	0	0	0	0	0	0	1	0	0	1	0	0	0	0
E119	Type 2 diabetes mellitus without complications	0	0	2	0	0	3.16667	0			2	40	55.6	2	1	3	0	0	0	3.9375	0.851116	103	70		3		1	0	0	0	0	1	0	0	0	0	0	0	0	0	0	1	0	0	0	0	0	0	0
E119	Type 2 diabetes mellitus without complications	0	0	2	1	0	3.16667	0	355.312	0	2	77	22.3	2	0	2	0	0	0		0.770974	100	64		7		1	0	1	0	1	1	1	0	0	1	0	0	1	0	0	1	0	0	0	0	0	0	0
E1122	Type 2 diabetes mellitus with diabetic chronic kidney disease	9	1	2	1	0	3.16667	1			1	70	23.2	1	0	4	0	0	0	654.894	1.02922				11		0	0	0	0	0	1	1	0	0	1	0	0	0	0	0	0	0	0	0	0	0	0	0
E1165	Type 2 diabetes mellitus with hyperglycemia	1	1	2	1	1	3.16736	0			1	79	31.7	2	1	2	0	0	0	14.8729	0.786114	110	60		6	37	1	0	0	0	0	1	1	0	0	0	0	0	0	0	0	1	0	0	0	1	0	0	0
E119	Type 2 diabetes mellitus without complications	0	0	2	0	0	3.16875	0			1	76	28.5	2	0	2	0	0	0	4.59167	0.791861	113	65		8		0	1	1	0	1	1	0	0	0	0	0	0	0	0	0	1	1	0	0	0	0	0	0
E1122	Type 2 diabetes mellitus with diabetic chronic kidney disease	9	1	2	0	0	3.17431	0			1	64	34.4	1	1	2	0	0	0		1.02772				10		1	1	1	0	1	1	1	0	1	1	0	0	0	0	0	0	1	1	0	0	0	0	0
E1122	Type 2 diabetes mellitus with diabetic chronic kidney disease	9	1	2	1	0	3.17431	1	108.019	0	2	77	33.3	2	1	2	0	0	0		0.786494			2	12	93	1	1	1	0	1	0	0	0	1	0	0	0	0	0	0	0	1	1	0	0	0	0	0
E119	Type 2 diabetes mellitus without complications	0	0	2	1	0	3.17431	1			2	54	23	2	0	3	0	0	0		0.827582				4		1	0	0	0	0	1	1	1	0	0	0	0	0	0	0	1	0	0	0	1	0	0	0
E119	Type 2 diabetes mellitus without complications	0	0	2	1	0	3.17569	1			1	50	45.1	2	1	2	0	0	0	1179.74	0.830761	101	47		3	29	1	0	0	0	0	1	1	0	0	0	0	0	0	0	0	0	0	0	0	0	0	0	0
E119	Type 2 diabetes mellitus without complications	0	0	2	0	0	3.17569	0			1	56	37.3	1	1	2	0	0	0	4.71667	1.0583				5		1	1	0	0	1	1	1	0	1	1	0	0	0	0	0	1	1	1	0	0	0	0	0
E1122	Type 2 diabetes mellitus with diabetic chronic kidney disease	9	1	2	1	0	3.17569	1			2	54	42.9	2	1	4	0	1	0		0.816497	114	57		13		0	1	1	1	1	1	1	0	0	1	0	0	0	0	0	1	1	0	0	0	0	0	0
E1142	Type 2 diabetes mellitus with diabetic polyneuropathy	5	1	2	0	0	3.17569	0			2	75	22.7	1	0	2	0	0	0	3.64306	1.02677				8	24	1	0	0	0	0	1	0	0	0	0	0	0	0	0	0	1	0	0	0	0	0	1	0
E1165	Type 2 diabetes mellitus with hyperglycemia	1	1	2	0	0	3.17569	0	292.831	0		73		1			0	0	0	4.55972	1.03282	100	60	3	7	51	1	1	0	0	1	0	0	0	0	0	0	0	0	0	0	0	1	0	0	0	0	0	0
E119	Type 2 diabetes mellitus without complications	0	0	2	0	0	3.17639	0			1	71	25.8	1	0	2	0	0	0	2.75278	1.03729				7		0	0	1	0	1	0	1	0	0	1	0	0	0	0	0	0	0	0	0	0	0	0	0
E119	Type 2 diabetes mellitus without complications	0	0	2	0	0	3.17708	0	3.04792	1	1	76		2		2	0	0	0	3.15903	0.791206	116	69		10	42	1	1	0	0	1	1	0	0	1	0	0	0	0	0	0	1	1	1	1	0	0	0	0
E119	Type 2 diabetes mellitus without complications	0	0	2	1	0	3.17708	0			1	77	31	1	1	2	0	0	0	2.81389	1.0228	121	55		5		0	0	0	0	0	1	1	0	0	0	0	0	0	0	0	1	0	0	0	0	0	0	0
E1140	Type 2 diabetes mellitus with diabetic neuropathy, unspecified	7	1	2	1	0	3.17778	0			2	73	25.3	1	0	2	0	0	0		1.00794	108	46		7		1	0	0	0	0	1	1	0	0	0	0	0	0	0	0	1	0	0	0	0	0	0	0
E1122	Type 2 diabetes mellitus with diabetic chronic kidney disease	9	1	2	0	0	3.17778	0			1	68	33.3	2	1	4	0	0	0	9.04167	0.805961	159	94		7		1	0	0	0	0	0	0	0	0	0	0	0	0	0	0	0	0	0	0	0	0	0	0
E1122	Type 2 diabetes mellitus with diabetic chronic kidney disease	9	1	2	1	0	3.17847	0			1	74	35.5	1	1	2	0	0	0		1.01888				12		1	1	1	0	1	0	1	0	1	1	0	0	0	0	0	0	1	1	0	0	0	0	0
E119	Type 2 diabetes mellitus without complications	0	0	2	1	0	3.17847	1			2	58	40.6	2	1	3	0	0	0		0.822458	149	49		5		1	0	0	0	0	1	1	0	0	0	0	0	0	0	0	1	0	0	0	0	0	0	0
E119	Type 2 diabetes mellitus without complications	0	0	2	0	0	3.18264	1			1	53	36.6	2	1	1	0	0	0	146.736	0.841635				3		1	0	0	0	0	0	0	0	0	0	0	0	0	0	0	0	0	0	0	0	0	0	0
E1122	Type 2 diabetes mellitus with diabetic chronic kidney disease	9	1	2	1	0	3.18264	1			2	80	26.1	1	0	2	0	0	0		0.997267	100	64		10		0	1	0	0	1	1	1	0	0	1	0	1	0	0	0	0	1	0	0	0	0	0	0
E119	Type 2 diabetes mellitus without complications	0	0	2	0	0	3.18333	0			1	82	29.9	2	1	4	0	0	0	5	0.781006				6		1	0	1	0	1	0	1	0	0	0	0	0	0	0	0	0	0	0	0	0	0	0	0
E119	Type 2 diabetes mellitus without complications	0	0	2	0	0	3.18333	1			1	64	21.8	1	0	2	0	0	0	658.719	1.0556	132	50		6	33	1	1	1	0	1	1	1	1	1	0	0	0	0	0	0	1	1	1	0	0	0	0	0
E119	Type 2 diabetes mellitus without complications	0	0	2	0	0	3.18472	1	765.906	0	2	91	32.9	2	1	4	0	0	0		0.762457				7		0	1	1	0	1	1	1	0	1	0	0	0	0	0	0	0	0	0	0	0	0	0	0
E119	Type 2 diabetes mellitus without complications	0	0	2	1	0	3.18472	1			1	47	26.6	1	0	2	0	0	0		1.09787	100	50		3		1	0	0	0	0	1	1	0	0	0	0	0	0	0	0	0	0	0	0	0	0	0	0
E1122	Type 2 diabetes mellitus with diabetic chronic kidney disease	9	1	2	0	0	3.18542	1	251.428	0	2	78	25.4	1	0	2	0	0	0		1.0119	118	84		16		1	0	1	0	0	0	1	0	0	0	0	0	0	0	0	0	0	0	0	1	0	0	0
E119	Type 2 diabetes mellitus without complications	0	0	2	1	0	3.18611	1			2	80	33	1	1	2	0	0	0		1.0036	108	60		6	55	1	0	0	0	0	1	1	0	0	0	0	0	1	0	0	1	0	0	0	0	0	0	0
E119	Type 2 diabetes mellitus without complications	0	0	2	1	0	3.18611	1	424.892	0	2	58	25.7	1	0	1	0	0	0		1.06769	120	70		5	22	1	0	1	0	1	1	1	0	0	0	0	0	0	0	0	0	0	0	0	0	0	0	0
E1142	Type 2 diabetes mellitus with diabetic polyneuropathy	5	1	2	0	0	3.1875	0	33.2097	0	2	82	41.6	2	1	4	0	0	0	13.8104	0.781317				11	91	1	1	1	1	1	1	0	0	1	0	0	0	0	0	0	1	1	1	0	1	0	0	0
E119	Type 2 diabetes mellitus without complications	0	0	2	0	0	3.18819	0			2	60	32.6	2	1	4	0	0	0	7.84514	0.823691	110	52		5		1	0	0	0	0	1	0	0	0	0	0	0	0	0	1	1	0	0	0	0	0	0	0
E1140	Type 2 diabetes mellitus with diabetic neuropathy, unspecified	7	1	2	1	0	3.18958	0			1	85	21.9	2	0	4	0	0	0		0.759336				7		0	1	0	0	1	1	0	0	1	1	0	0	0	0	0	1	0	1	0	0	0	0	0
E11319	Type 2 diabetes mellitus with unspecified diabetic retinopathy without macular edema	4	1	2	1	0	3.19236	1			2	65	31.5	1	1	1	0	0	0		1.05005	130	82		6		1	0	0	0	0	1	1	0	0	1	0	0	0	0	0	1	0	0	0	0	0	0	0
E119	Type 2 diabetes mellitus without complications	0	0	2	0	0	3.19444	1			1	78	27.8	1	0	2	0	0	0	288.956	1.01991	123	49		8		1	0	0	0	0	1	1	0	0	0	0	0	0	0	0	1	0	0	0	0	0	0	0
E1122	Type 2 diabetes mellitus with diabetic chronic kidney disease	9	1	2	0	0	3.19792	1			1	91	26.2	1	0	4	0	0	0	52.8556	0.992694	114	70	2	11	50	1	1	0	0	1	0	1	0	0	1	0	0	0	0	0	0	1	0	0	0	0	0	0
E119	Type 2 diabetes mellitus without complications	0	0	2	1	0	3.19931	1	55.1632	0	1	62	28.9	2	0	1	0	0	0		0.796975				7		0	1	1	0	1	1	1	0	1	1	0	0	0	0	0	1	1	1	0	0	0	0	0
E119	Type 2 diabetes mellitus without complications	0	0	2	0	0	3.19931	0			1	72	33.7	2	1	2	0	0	0	38.8917	0.798566	126	78		5		1	0	0	0	0	1	1	0	0	0	0	0	0	0	0	1	0	0	0	0	0	0	0
E119	Type 2 diabetes mellitus without complications	0	0	2	0	0	3.2	0			2	67	31.1	2	1	2	0	0	0	3.26597	0.809208	108	64		4		1	0	0	0	0	1	1	0	0	0	0	0	0	0	0	1	0	0	0	0	0	0	0
E1122	Type 2 diabetes mellitus with diabetic chronic kidney disease	9	1	2	1	0	3.20069	0			1	68	34.7	1	1	4	0	0	0		1.02683				8		1	1	0	0	1	1	1	0	1	1	0	0	0	0	0	0	1	0	0	0	0	0	0
E1151	Type 2 diabetes mellitus with diabetic peripheral angiopathy without gangrene	6	1	2	0	0	3.20139	1	6.10764	1	1	74	39.4	2	1	4	0	0	0		0.781334	104	31		10		1	1	1	0	1	1	1	0	1	1	0	0	0	0	0	0	1	0	0	1	0	0	0
E1152	Type 2 diabetes mellitus with diabetic peripheral angiopathy with gangrene	6	1	2	0	0	3.20208	1			1	66	27.5	1	0	2	0	1	0	354.626	1.05045			2	9	37	1	1	1	0	1	1	1	0	1	1	0	0	0	0	0	0	1	1	0	0	0	0	0
E119	Type 2 diabetes mellitus without complications	0	0	2	1	0	3.20208	0			1	72	30.3	1	1	2	0	0	0	8.54514	1.0196	110	50		6		1	0	0	0	0	1	0	0	0	0	0	0	0	0	0	1	0	0	0	0	0	0	0
E119	Type 2 diabetes mellitus without complications	0	0	2	0	0	3.20278	1	88.3708	0	2	74	27.1	1	0	2	1	0	0	88.659	1.02794				7		1	1	0	0	1	1	1	0	1	0	0	0	0	0	0	1	1	0	0	0	0	0	0
E1122	Type 2 diabetes mellitus with diabetic chronic kidney disease	9	1	2	0	0	3.20417	0				88	23.7	1	0	2	0	0	0	7.12014	0.997664	114	79		11		1	1	1	0	1	0	1	1	1	0	0	0	0	0	0	0	1	1	0	0	0	0	0
E1122	Type 2 diabetes mellitus with diabetic chronic kidney disease	9	1	2	1	0	3.20417	1			1	77		1		2	0	0	0	8.14861	1.0223				12	49	1	1	1	0	1	0	0	0	1	0	0	0	0	0	0	0	1	1	0	1	0	0	0
E119	Type 2 diabetes mellitus without complications	0	0	2	0	0	3.20486	0			2	80		1			0	0	0	5.31875	1.01546	116	64		6	28	1	0	1	0	1	0	1	1	0	0	0	0	0	0	0	0	0	0	0	0	0	0	0
E119	Type 2 diabetes mellitus without complications	0	0	2	1	0	3.20556	1			2	91	27.1	1	0	2	0	0	0		0.987466	117	71		7		1	0	1	0	1	1	1	0	0	0	0	0	0	0	1	0	0	0	0	0	0	0	0
E1165	Type 2 diabetes mellitus with hyperglycemia	1	1	2	0	0	3.20556	0			1	76		2			0	0	0	11.8549	0.790391	100	60	4	8	71	1	1	1	0	1	0	1	0	1	0	0	0	0	0	0	0	1	1	0	0	0	0	0
E119	Type 2 diabetes mellitus without complications	0	0	2	0	0	3.20625	1	32.1076	0	2	57	22.9	1	0	2	1	0	0		1.07571	104	40		10		0	0	0	0	0	1	1	0	0	0	0	0	0	0	0	1	0	0	0	0	0	0	0
E119	Type 2 diabetes mellitus without complications	0	0	2	0	0	3.20625	1	795	0		59	25.1	1	0	2	0	0	0	795.366	1.07039	100	58		4		1	1	1	0	1	1	0	1	1	0	0	0	0	0	0	1	1	0	0	0	0	0	0
E119	Type 2 diabetes mellitus without complications	0	0	2	0	0	3.20694	0			2	84	23.1	1	0	2	0	0	0		0.992577	103	58		6		0	0	0	0	0	1	1	0	0	0	0	0	0	0	0	1	0	0	0	0	0	0	0
E1165	Type 2 diabetes mellitus with hyperglycemia	1	1	2	1	0	3.20764	1	324.497	0	1	91	27.4	1	0	4	0	0	0	324.747	0.992523	150	76		8		0	1	1	0	1	1	1	0	1	1	0	0	0	0	0	1	1	1	0	0	0	0	0
E119	Type 2 diabetes mellitus without complications	0	0	2	0	0	3.20764	0				63	37.8	2	1		0	0	0	14.8812	0.817977	106	53		6		1	0	0	0	0	1	1	0	0	0	0	0	0	0	0	1	0	0	0	0	0	0	0
E119	Type 2 diabetes mellitus without complications	0	0	2	0	0	3.20833	0			1	67	44	2	1	2	0	0	0	3.85208	0.807593	100	58		6	23	1	0	0	0	0	1	1	0	0	0	0	0	0	0	0	1	0	0	0	0	0	0	0
E119	Type 2 diabetes mellitus without complications	0	0	2	0	0	3.2125	0			1	84	30.6	2	1	2	0	1	0		0.77384				8		1	0	0	0	0	1	1	0	0	0	0	0	0	0	0	1	0	0	0	1	0	0	0
E1165	Type 2 diabetes mellitus with hyperglycemia	1	1	2	0	0	3.21389	0			1	57	27.5	1	0	2	0	0	0		1.06264	128	69		8	40	1	1	0	0	1	1	1	0	0	1	0	0	0	0	0	0	1	0	0	1	0	0	0
E119	Type 2 diabetes mellitus without complications	0	0	2	0	0	3.21528	0				74	21.5	2	0	1	0	0	0	3.41042	0.790164	100	60		5		1	0	0	0	0	1	0	0	0	0	0	0	0	0	0	1	0	0	0	0	0	0	0
E1152	Type 2 diabetes mellitus with diabetic peripheral angiopathy with gangrene	6	1	2	0	0	3.21597	0			1	65	33.8	1	1	1	0	1	0		1.03127				10		1	1	1	0	1	1	1	0	1	1	0	0	0	0	0	0	1	1	0	0	0	0	0
E1165	Type 2 diabetes mellitus with hyperglycemia	1	1	2	0	0	3.21736	1			2	72	29.9	2	1	3	0	0	0		0.798306	112	72		6		1	1	0	0	1	1	1	0	0	0	0	0	0	0	0	1	0	0	0	0	0	0	0
E1122	Type 2 diabetes mellitus with diabetic chronic kidney disease	9	1	2	0	0	3.21736	1			1	57	37.3	2	1	1	0	0	0		0.8168	100	56		8		1	0	1	0	0	1	1	0	0	0	0	0	0	0	0	0	0	0	0	0	0	0	0
E1165	Type 2 diabetes mellitus with hyperglycemia	1	1	2	0	0	3.21736	0			2	57	21	1	0	1	0	0	0	6.00486	1.07686	130	71		3		1	0	0	0	0	1	1	0	0	0	0	0	0	0	0	1	0	0	0	0	0	0	0
E119	Type 2 diabetes mellitus without complications	0	0	2	0	0	3.21875	0			2	63	31.5	2	1	1	0	0	0	2.72083	0.816293	133	65		4		1	0	0	0	0	1	1	0	0	0	0	0	0	0	0	1	0	0	0	0	0	0	0
E119	Type 2 diabetes mellitus without complications	0	0	2	1	0	3.21875	0			1	81		1		2	0	0	0	3.6	1.01388			2	16	39	0	1	1	0	1	0	1	0	1	0	0	0	1	0	0	0	1	1	0	0	0	0	0
E1140	Type 2 diabetes mellitus with diabetic neuropathy, unspecified	7	1	2	0	0	3.21875	0	289.092	0		82	29.2	1	0		0	0	0	8.65764	1.01074	100	54		8	29	1	0	1	0	0	1	1	0	1	0	0	0	0	0	0	1	0	1	0	0	0	0	0
E1122	Type 2 diabetes mellitus with diabetic chronic kidney disease	9	1	2	0	0	3.21875	1	43.1694	0		80	29.3	2	0		0	0	0		0.78441	100	56	6	11	57	1	1	1	0	1	1	1	1	0	0	0	0	0	0	0	1	1	0	0	1	0	0	0
E1122	Type 2 diabetes mellitus with diabetic chronic kidney disease	9	1	2	0	0	3.21944	1			1	73	31.9	1	1	2	0	0	0	6.89167	1.03078	125	73		11	47	0	1	1	1	1	0	1	1	1	0	0	0	0	0	0	0	1	1	0	0	0	0	0
E119	Type 2 diabetes mellitus without complications	0	0	2	0	0	3.22083	0			1	52	24.7	1	0	2	0	0	0	6.62222	1.05926	114	64		4	30	1	0	0	0	0	0	1	0	0	0	0	0	0	0	0	0	0	0	0	0	0	0	0
E119	Type 2 diabetes mellitus without complications	0	0	2	1	0	3.22222	0			2	73	35.9	2	1	3	0	0	0		0.780304	106	76		7		0	0	1	0	0	1	1	0	1	0	0	0	0	0	0	1	0	1	0	0	0	0	0
E1142	Type 2 diabetes mellitus with diabetic polyneuropathy	5	1	2	0	0	3.22222	0			1	68	28.2	2	0	1	0	0	0	3.02431	0.807467	101	66		5		1	0	0	0	0	0	0	0	0	0	0	0	0	0	0	0	0	0	0	0	0	0	0
E1122	Type 2 diabetes mellitus with diabetic chronic kidney disease	9	1	2	0	0	3.22222	1	75.3618	0	1	88	31.3	1	1	2	0	0	0	75.2743	0.999288	100	48		10		0	1	1	0	1	1	1	1	0	0	0	0	0	0	0	1	1	0	0	0	0	0	0
E1165	Type 2 diabetes mellitus with hyperglycemia	1	1	2	1	0	3.22361	1	87.3563	0	2	78	35.9	2	1	4	0	0	0		0.774385	125	58		7		0	1	1	0	1	1	0	0	0	1	0	0	0	0	0	1	1	0	0	0	0	0	0
E1122	Type 2 diabetes mellitus with diabetic chronic kidney disease	9	1	2	0	0	3.22431	0			1	80	25.1	1	0	2	0	0	0	3.10278	1.01231	112	68		8		1	1	0	0	1	0	1	0	0	0	0	0	0	0	0	0	1	0	0	0	0	0	0
E119	Type 2 diabetes mellitus without complications	0	0	2	0	0	3.225	0			1	69	49.8	1	1	2	0	0	0	2.7375	1.04161				5		0	0	0	0	0	1	0	1	0	0	0	0	0	0	0	1	0	0	0	0	0	0	0
E1122	Type 2 diabetes mellitus with diabetic chronic kidney disease	9	1	2	0	0	3.22569	1			1	86	39.1	2	1	4	0	0	0	644.914	0.773498	100	62		9		1	1	1	0	1	1	1	0	0	0	0	0	0	0	0	0	0	0	0	0	0	0	0
E1121	Type 2 diabetes mellitus with diabetic nephropathy	8	1	2	1	0	3.22639	1			1	81	32.9	1	1	4	0	0	0		1.01037	138	72		11		1	1	1	0	1	0	1	0	1	1	0	0	0	0	0	0	1	0	0	0	0	0	0
E119	Type 2 diabetes mellitus without complications	0	0	2	1	0	3.22639	1			1	50	43.2	2	1	2	0	1	0		0.846366	100	60		7		1	0	1	0	1	1	0	0	0	0	0	0	0	0	0	1	0	0	0	0	0	0	0
E1165	Type 2 diabetes mellitus with hyperglycemia	1	1	2	0	0	3.22708	0				72	28	2	0		0	0	0	246.441	0.798851	108	77		5	37	0	0	0	0	0	1	1	0	0	0	0	0	0	0	0	1	0	0	0	0	0	0	0
E119	Type 2 diabetes mellitus without complications	0	0	2	0	0	3.22778	0			2	50	30.5	1	1	3	0	0	0		1.09936	135	78		3		0	0	0	0	0	1	0	0	0	0	0	0	0	0	0	1	0	0	0	0	0	0	0
E1122	Type 2 diabetes mellitus with diabetic chronic kidney disease	9	1	2	1	0	3.22917	1			1	83	27.8	2	0	4	1	0	0		0.770865	110	44		10		0	1	1	0	1	1	1	0	0	0	0	0	0	0	0	0	1	0	0	0	0	0	0
E1122	Type 2 diabetes mellitus with diabetic chronic kidney disease	9	1	2	0	0	3.22917	1			2	63		1			0	0	0	22.9062	1.05794	146	109		9	41	1	1	1	0	1	0	1	0	0	0	0	0	0	0	0	0	1	0	1	0	0	0	0
E119	Type 2 diabetes mellitus without complications	0	0	2	0	0	3.22917	0			2	56	24.5	1	0	2	0	0	0	6.97014	1.08215	110	60		6		0	1	0	0	1	1	1	0	0	0	0	0	0	0	0	1	1	0	0	0	0	0	0
E1121	Type 2 diabetes mellitus with diabetic nephropathy	8	1	2	1	0	3.22917	1	1060.3	0	1	59	32.9	2	1	1	0	0	0		0.818521	110	60		11		1	1	1	0	1	1	1	0	1	1	0	0	0	0	0	0	1	1	0	1	0	0	0
E119	Type 2 diabetes mellitus without complications	0	0	2	0	0	3.23056	1			1	54	27.9	1	0	1	0	0	0	73.6069	1.08734	107	56		3	26	1	0	0	0	0	1	1	0	0	0	0	0	0	0	0	1	0	0	0	1	0	0	0
E1140	Type 2 diabetes mellitus with diabetic neuropathy, unspecified	7	1	2	1	0	3.23125	0			2	78	32.6	2	1	1	0	0	0		0.775378	120	42		8		1	0	1	0	1	1	0	1	0	0	0	0	0	0	0	0	0	0	0	0	0	0	0
E119	Type 2 diabetes mellitus without complications	0	0	2	0	0	3.23125	0			1	67		1		3	1	0	0	4.94931	1.04636	112	78		4	40	1	1	0	0	1	1	1	0	0	0	0	0	0	0	0	1	1	0	0	0	0	0	0
E1121	Type 2 diabetes mellitus with diabetic nephropathy	8	1	2	1	0	3.23125	1			2	64	32.8	1	1	3	0	0	0		1.03618	130	60		7		0	0	0	0	0	1	0	0	0	0	0	0	0	0	0	1	0	0	0	0	0	0	0
E119	Type 2 diabetes mellitus without complications	0	0	2	0	0	3.23194	0	9.16667	1		74		2			0	0	0	9.74653	0.795569	114	80	6	13	96	1	0	0	0	0	1	1	0	0	0	0	0	0	0	0	1	0	0	0	0	0	0	0
E1165	Type 2 diabetes mellitus with hyperglycemia	1	1	2	0	0	3.23264	1	191.994	0	1	71	28.8	2	0	4	0	0	1		0.793825	102	50		8		1	1	0	0	1	1	1	0	0	0	0	0	0	0	0	0	1	0	0	1	0	0	0
E1165	Type 2 diabetes mellitus with hyperglycemia	1	1	2	0	0	3.23403	0			2	60	32	1	1	2	1	0	0	6.08681	1.06685			3	5	28	1	1	0	0	1	0	0	0	1	0	0	0	0	0	0	0	1	1	0	0	0	0	0
E119	Type 2 diabetes mellitus without complications	0	0	2	0	0	3.23403	0			2	63	35	2	1	2	0	0	0	3.47778	0.81634	100	58		4		0	0	0	0	0	1	1	0	0	0	0	0	0	0	0	1	0	0	0	0	0	0	0
E1165	Type 2 diabetes mellitus with hyperglycemia	1	1	2	0	0	3.23403	1			2	77	26.6	1	0	4	0	0	0	179.104	1.02265	108	61		12		1	1	0	0	1	1	1	1	0	0	0	0	0	0	0	1	0	0	0	0	0	0	0
E119	Type 2 diabetes mellitus without complications	0	0	2	1	0	3.23403	1	336.128	0	1	55	36.1	1	1	1	0	1	0		1.05021	110	49		8		0	0	0	0	0	1	0	0	0	0	0	0	0	0	0	0	0	0	0	1	0	0	0
E119	Type 2 diabetes mellitus without complications	0	0	2	0	0	3.23542	0	5.27639	0	1	78	29.4	1	0	2	0	0	0	4.98264	1.01959	135	80		10		1	1	1	0	1	0	0	0	0	1	0	0	0	0	0	0	1	0	0	0	0	0	0
E119	Type 2 diabetes mellitus without complications	0	0	2	1	0	3.23611	0	47.8035	0	2	56	40.1	2	1	2	0	0	0		0.826435	103	59		10		1	1	0	1	1	1	1	0	1	0	0	0	0	0	0	1	1	1	0	1	0	0	0
E1122	Type 2 diabetes mellitus with diabetic chronic kidney disease	9	1	2	0	1	3.23681	0			1	73	37.8	2	1	2	0	0	0	3.90833	0.795606	113	50		8	24	1	0	0	0	0	1	1	0	0	0	0	0	0	0	0	0	0	0	0	0	0	0	0
E119	Type 2 diabetes mellitus without complications	0	0	2	0	0	3.23681	0			1	66	26.8	2	0	3	0	0	0	4.93403	0.811652				4		0	0	0	0	0	0	0	0	0	0	0	0	0	0	0	0	0	0	0	0	0	0	0
E119	Type 2 diabetes mellitus without complications	0	0	2	1	0	3.23819	0	285.95	0	1	76	23.6	1	0	2	0	0	0		1.01458				13		0	1	1	0	1	1	0	0	1	1	0	0	0	0	0	0	1	1	0	0	0	0	0
E1165	Type 2 diabetes mellitus with hyperglycemia	1	1	2	0	0	3.23958	1			2	63	31.9	2	1	4	0	0	0	12.7292	0.800105	110	78		7		0	0	0	0	0	1	1	0	0	0	0	0	0	0	0	1	0	0	0	0	0	0	0
E119	Type 2 diabetes mellitus without complications	0	0	2	0	0	3.24028	0			1	58		1		2	0	0	0	2.78333	1.07366	117	77		3	31	1	0	0	0	0	0	0	0	0	0	0	0	0	0	0	0	0	0	0	0	0	0	0
E1140	Type 2 diabetes mellitus with diabetic neuropathy, unspecified	7	1	2	1	0	3.24097	1			1	73	41.1	1	1	1	0	0	0	565.04	1.03215	107	78		10		1	1	1	0	1	1	1	1	1	0	0	0	0	0	0	1	1	1	0	0	0	0	0
E119	Type 2 diabetes mellitus without complications	0	0	2	1	0	3.24097	1	694.126	0	1	69	31.3	1	1	1	0	0	0		1.03815	124	65		11		1	0	0	0	0	1	1	0	0	0	0	0	0	0	0	1	0	0	0	0	0	0	0
E1122	Type 2 diabetes mellitus with diabetic chronic kidney disease	9	1	2	1	0	3.24167	1	440.863	0	1	55	31.5	1	1	1	0	1	0		1.06586	106	54		10		0	0	0	0	1	1	1	0	0	0	0	0	0	0	0	0	0	0	0	0	0	0	0
E119	Type 2 diabetes mellitus without complications	0	0	2	0	0	3.24514	1	949.226	0	2	73	25.9	1	0	2	1	0	0	929.782	1.03219	105	71		7		1	0	0	0	0	1	1	0	0	0	0	0	0	0	0	1	0	0	0	0	0	0	0
E1121	Type 2 diabetes mellitus with diabetic nephropathy	8	1	2	1	0	3.24653	0	167.434	0	2	53		2		1	0	0	0		0.833973	100	60	5	8	106	1	1	1	0	1	1	1	0	0	0	0	0	0	0	0	0	1	0	0	1	0	0	0
E1121	Type 2 diabetes mellitus with diabetic nephropathy	8	1	2	0	0	3.24792	1			2	51	29.8	2	0	1	0	0	0		0.848505	102	50		6		1	0	1	0	0	1	0	0	0	0	0	1	0	0	0	1	0	0	0	0	0	0	0
E1165	Type 2 diabetes mellitus with hyperglycemia	1	1	2	0	0	3.24931	0			2	61	35.1	1	1	1	0	0	0	2.96875	1.05481	130	64		4		0	0	0	0	0	1	1	0	0	0	0	0	0	0	0	1	0	0	0	0	0	0	0
E1122	Type 2 diabetes mellitus with diabetic chronic kidney disease	9	1	2	1	0	3.25139	1			1	56	24.2	2	0	2	0	0	0	7.73403	0.824063				10		1	1	1	0	1	0	0	0	0	0	0	0	0	0	0	0	1	0	0	0	0	0	1
E119	Type 2 diabetes mellitus without complications	0	0	2	1	0	3.25139	1	858.14	0	1	85	27.7	1	0	4	0	0	0		0.993608				8		1	1	1	0	1	1	1	0	1	1	0	0	0	0	0	0	1	0	0	0	0	0	0
E1122	Type 2 diabetes mellitus with diabetic chronic kidney disease	9	1	2	0	0	3.25208	1	753.219	0	1	70	31.8	1	1	2	0	0	0	722.021	1.03237	130	82		11		0	1	1	0	1	1	1	1	1	0	0	0	0	0	0	0	1	1	0	0	0	0	0
E119	Type 2 diabetes mellitus without complications	0	0	2	1	0	3.25347	0			1	51	25.8	1	0	2	0	0	0		1.0969	108	64		3		1	0	0	0	0	0	0	0	0	0	0	0	0	0	0	0	0	0	0	0	0	0	0
E119	Type 2 diabetes mellitus without complications	0	0	2	0	0	3.25417	0	5.32639	0	1	79		1		2	0	0	0	3.02431	1.01696	130	75		6	52	1	1	0	0	1	1	1	0	1	0	0	0	0	0	0	1	1	1	0	0	0	0	0
E1140	Type 2 diabetes mellitus with diabetic neuropathy, unspecified	7	1	2	1	0	3.25556	0			1	77	45.4	2	1	4	0	0	0	2.67014	0.789024	100	68		8		0	0	1	0	0	1	0	0	0	0	0	0	0	0	0	1	0	0	0	0	0	0	0
E1122	Type 2 diabetes mellitus with diabetic chronic kidney disease	9	1	2	1	1	3.25625	1	149.348	0	1	56	20.1	2	0	1	0	0	0	149.752	0.822064	103	55	6	10	49	1	1	1	0	1	1	1	1	1	0	0	0	1	0	0	0	1	1	0	1	0	0	0
E119	Type 2 diabetes mellitus without complications	0	0	2	0	0	3.25694	1			1	84	21.4	1	0	2	0	0	0	839.005	1.00659	125	97		6		1	0	1	0	0	1	0	0	0	0	0	0	0	0	0	1	0	0	0	0	0	0	0
E1165	Type 2 diabetes mellitus with hyperglycemia	1	1	2	0	0	3.25903	1			1	54	26.5	1	0	1	0	0	0	771.997	1.07544				3		1	0	0	0	0	1	0	0	0	0	0	0	0	0	0	1	0	0	0	0	0	0	0
E1122	Type 2 diabetes mellitus with diabetic chronic kidney disease	9	1	2	1	0	3.25903	1			2	81	30.4	2	1	1	0	0	0		0.776131	118	52		8		1	0	0	0	0	0	1	0	1	0	0	0	0	0	0	0	0	0	0	0	0	0	0
E119	Type 2 diabetes mellitus without complications	0	0	2	0	0	3.26042	1			1	78	20	1	0	1	0	1	0	60.7368	1.0195				10	48	1	1	0	0	1	0	0	0	0	0	0	0	0	0	0	0	1	0	1	0	0	0	0
E1140	Type 2 diabetes mellitus with diabetic neuropathy, unspecified	7	1	2	0	0	3.26111	1	753.249	0	1	70	33.4	1	1	2	0	0	0	597.826	1.03929	109	49		8		0	0	0	0	0	0	1	0	0	0	0	0	0	0	0	0	0	0	0	0	0	0	0
E1122	Type 2 diabetes mellitus with diabetic chronic kidney disease	9	1	2	1	0	3.26111	1			2	62	35.7	1	1	2	0	0	0		1.03264	119	66		9	45	1	0	1	0	1	1	1	1	0	1	0	0	0	0	0	0	0	0	0	0	0	0	0
E1165	Type 2 diabetes mellitus with hyperglycemia	1	1	2	0	0	3.26389	1			2	23	46.7	2	1	1	0	0	0		0.9207	102	52		1		0	0	0	0	0	1	0	0	0	0	0	0	0	0	0	1	0	0	0	0	0	0	0
E1140	Type 2 diabetes mellitus with diabetic neuropathy, unspecified	7	1	2	0	0	3.26458	1			1	67	25.1	1	0	2	0	0	0	589.458	1.04634	103	53		5	55	1	1	0	0	1	1	1	0	0	1	0	0	0	0	0	1	1	0	0	0	0	0	0
E11319	Type 2 diabetes mellitus with unspecified diabetic retinopathy without macular edema	4	1	2	0	0	3.26597	1			1	29	21.1	2	0	2	0	0	0	4.12569	0.918058				2		1	0	0	0	0	1	0	0	0	0	0	0	0	0	0	1	0	0	0	0	0	0	0
E1122	Type 2 diabetes mellitus with diabetic chronic kidney disease	9	1	2	1	0	3.26667	1	1187.61	0	2	63	37.8	2	1	2	0	0	0		0.804712				9		1	1	1	0	1	1	1	0	1	1	0	0	0	0	0	0	1	1	0	0	0	0	0
E1165	Type 2 diabetes mellitus with hyperglycemia	1	1	2	1	0	3.26667	1			2	81	31.8	1	1	1	0	0	0		1.00582				8		0	1	1	0	1	0	1	0	0	0	0	0	0	0	0	0	0	0	0	0	0	0	0
E1140	Type 2 diabetes mellitus with diabetic neuropathy, unspecified	7	1	2	0	0	3.26944	1			1	71	27.5	1	0	3	0	0	0	38.1437	1.03724	101	66		7		0	1	0	0	1	1	1	0	0	0	0	0	0	0	0	0	1	0	0	1	0	0	0
E119	Type 2 diabetes mellitus without complications	0	0	2	0	0	3.27083	0			1	87	23.9	1	0	2	0	0	0	3.63264	0.999692	116	78		8		1	1	1	0	1	0	1	0	0	0	0	0	0	0	0	0	1	0	0	0	0	0	0
E119	Type 2 diabetes mellitus without complications	0	0	2	0	0	3.27083	0			2	58	30.8	2	1	2	0	0	0	459.036	0.828557	125	66		4		1	1	0	1	1	1	1	0	1	0	0	0	0	0	0	1	1	1	0	0	0	0	0
E119	Type 2 diabetes mellitus without complications	0	0	2	0	0	3.27292	0			2	53	29.9	2	1	4	0	1	0		0.826522	130	70		3		0	0	0	0	0	1	1	0	0	0	0	0	0	0	0	1	0	0	0	1	0	0	0
E11649	Type 2 diabetes mellitus with hypoglycemia without coma	2	1	2	0	0	3.27708	0			2	26	39.2	2	1	1	0	0	0	49.0521	0.902639	125	74		2		1	0	0	0	0	0	0	0	0	0	0	0	0	0	0	0	0	0	0	0	0	0	0
E119	Type 2 diabetes mellitus without complications	0	0	2	0	0	3.27917	0			1	28	39.6	2	1	1	0	0	0		0.925661	104	60		2		0	0	0	0	0	0	0	0	0	0	0	0	0	0	0	0	0	0	0	1	0	0	0
E1122	Type 2 diabetes mellitus with diabetic chronic kidney disease	9	1	2	0	1	3.27917	0	140.247	0	1	79	30.6	1	1	2	0	0	0	9.96042	1.01682				12	49	1	1	1	0	1	0	1	1	1	1	0	0	0	0	0	0	1	0	0	0	0	0	0
E11649	Type 2 diabetes mellitus with hypoglycemia without coma	2	1	2	1	0	3.28125	1	565.252	0	1	73	24.2	1	0	1	0	0	0		1.03218				7		1	1	1	0	1	1	0	0	0	0	0	0	1	0	0	1	0	0	0	0	0	0	0
E1140	Type 2 diabetes mellitus with diabetic neuropathy, unspecified	7	1	2	1	0	3.28264	0			1	73	43.7	2	1	4	0	0	0	7.94861	0.796621	113	79		8		0	0	1	0	0	0	0	0	0	0	0	0	0	0	0	0	0	0	0	1	0	0	0
E1165	Type 2 diabetes mellitus with hyperglycemia	1	1	2	1	0	3.28264	0			1	55		1		1	0	1	0	4.73819	1.08426				6	45	1	0	0	0	0	1	1	0	0	0	0	0	0	0	0	1	0	0	0	0	0	0	0
E1165	Type 2 diabetes mellitus with hyperglycemia	1	1	2	0	0	3.28403	1	238.101	0	2	55	40.7	2	1	1	0	0	0	236.81	0.83538	124	84		5	29	1	0	0	0	0	1	0	0	0	0	0	0	0	0	0	0	0	0	0	0	0	0	0
E1140	Type 2 diabetes mellitus with diabetic neuropathy, unspecified	7	1	2	0	0	3.28403	1				71	27.5	2	0		0	0	0	27.6521	0.801174	107	72		8	38	1	1	0	0	1	1	1	0	0	0	0	0	0	0	0	0	1	0	0	0	0	0	0
E119	Type 2 diabetes mellitus without complications	0	0	2	0	0	3.28403	0	32.9882	0	1	69	22	2	0	3	0	0	0	17.7972	0.804015	122	66		12		1	0	0	0	0	1	1	0	0	0	0	0	0	0	0	1	0	0	0	0	0	0	0
E1142	Type 2 diabetes mellitus with diabetic polyneuropathy	5	1	2	1	0	3.2875	1			1	73	29.2	2	0	2	0	0	0		0.791109	106	61		10		1	1	1	0	1	1	0	0	1	1	0	0	0	0	0	0	1	1	0	0	0	0	0
E119	Type 2 diabetes mellitus without complications	0	0	2	0	0	3.28819	0			1	58	27.3	1	0	2	0	0	0	2.77222	1.04619	145	56		4		1	0	0	0	0	0	1	0	0	0	0	0	0	0	0	0	0	0	0	0	0	0	0
E119	Type 2 diabetes mellitus without complications	0	0	2	0	0	3.28819	0			2	62	37.6	1	1	3	0	0	0	4.97361	1.06214	102	51		4		1	0	0	0	0	1	1	0	0	0	0	0	0	0	0	1	0	0	0	0	0	0	0
E1122	Type 2 diabetes mellitus with diabetic chronic kidney disease	9	1	2	0	0	3.29167	1	62.0965	0	1	66	35.4	2	1	1	0	0	0		0.794836	112	80		10		1	0	1	0	0	1	1	1	0	0	0	0	0	0	0	0	0	0	0	0	0	0	0
E1122	Type 2 diabetes mellitus with diabetic chronic kidney disease	9	1	2	0	0	3.29375	0	2.55208	1		32	32.3	1	1		0	0	0	2.78958	1.18982	129	66	3	6	75	1	1	0	0	1	0	1	0	1	0	0	0	0	0	0	0	1	1	0	0	0	0	0
E119	Type 2 diabetes mellitus without complications	0	0	2	1	0	3.29514	1	44.0917	0	1	77	35.3	2	1	4	0	0	0		0.779845	107	46		15		1	0	1	0	1	1	1	0	0	0	0	0	0	0	0	1	0	0	0	0	0	0	0
E119	Type 2 diabetes mellitus without complications	0	0	2	0	0	3.29583	0				72	35.2	2	1	2	0	0	0	6.69236	0.799338	100	58		6	30	1	1	0	0	1	1	1	0	1	0	0	0	0	0	0	1	1	1	0	0	0	0	0
E11319	Type 2 diabetes mellitus with unspecified diabetic retinopathy without macular edema	4	1	2	0	0	3.29583	1			1	63	42.8	1	1	2	0	1	0		1.04514	130	86	5	11	55	1	0	1	0	0	1	1	0	1	1	0	0	0	0	0	0	0	1	0	0	0	0	0
E119	Type 2 diabetes mellitus without complications	0	0	2	1	0	3.29722	1			1	76	47.8	2	1	2	0	0	0		0.776479	107	63		9		0	1	1	0	1	0	1	0	1	1	0	0	0	0	0	0	1	0	0	0	0	0	0
E119	Type 2 diabetes mellitus without complications	0	0	2	1	0	3.29861	1			1	53	22.1	2	0	2	0	0	0		0.837571	100	70		10		0	1	1	0	1	1	1	1	1	1	0	0	0	0	0	1	1	1	0	0	0	0	0
E11649	Type 2 diabetes mellitus with hypoglycemia without coma	2	1	2	1	0	3.29861	0			1	84	27.3	2	0	4	1	0	0		0.775573				7	47	1	0	0	0	0	0	1	0	0	0	0	0	0	0	0	0	0	0	0	1	0	0	0
E119	Type 2 diabetes mellitus without complications	0	0	2	1	0	3.30139	0			1	51	25.6	2	0	2	0	0	1	4.34444	0.848551				3		1	0	0	0	0	0	0	0	0	0	0	0	0	0	0	0	0	0	0	0	0	0	0
E11319	Type 2 diabetes mellitus with unspecified diabetic retinopathy without macular edema	4	1	2	1	0	3.30347	0			2	47	26.7	1	0	1	0	0	0		1.08908	114	60		6		0	1	0	0	1	1	1	0	0	0	0	1	0	0	0	1	0	0	0	0	0	0	0
E119	Type 2 diabetes mellitus without complications	0	0	2	0	0	3.30347	0			1	73	23.9	1	0	2	0	0	0	8.56389	1.03277				8		1	1	0	0	1	1	1	0	1	0	0	0	0	0	0	1	1	1	0	0	0	0	0
E119	Type 2 diabetes mellitus without complications	0	0	2	1	0	3.30556	0			1	67	36.1	1	1	2	0	0	0	214.685	1.03418				8		1	1	0	0	1	1	1	0	0	1	0	0	0	0	0	0	1	0	0	1	0	0	0
E1165	Type 2 diabetes mellitus with hyperglycemia	1	1	2	0	0	3.30625	1			2	70	32.2	1	1	2	0	0	0	4.88194	1.03806	143	71		8		0	0	0	0	0	0	0	0	0	0	0	0	0	0	0	0	0	0	0	0	0	0	0
E119	Type 2 diabetes mellitus without complications	0	0	2	0	0	3.30625	0			2	66	31.9	1	1	1	0	0	1		1.04469	100	66		6		0	1	1	0	1	1	1	0	0	0	0	0	0	0	0	0	1	0	0	0	0	0	0
E119	Type 2 diabetes mellitus without complications	0	0	2	0	0	3.30694	0	40.9028	0	1	63	30.8	1	1	2	0	0	0	14.7576	1.04772	160	82		5	46	1	0	0	0	0	0	1	0	0	0	0	0	1	0	0	0	0	0	0	1	0	0	0
E119	Type 2 diabetes mellitus without complications	0	0	2	0	0	3.30764	0	12.0674	0	2	91	15.6	2	0	4	0	0	0	4.78958	0.765955				11		1	0	0	0	0	1	1	0	0	0	0	0	0	0	0	1	0	0	0	0	0	0	0
E1142	Type 2 diabetes mellitus with diabetic polyneuropathy	5	1	2	1	0	3.30764	1			1	68	35.2	1	1	2	0	0	0		1.03062	100	39		8		1	1	0	0	1	1	1	0	1	0	0	0	0	0	0	1	1	1	0	0	0	0	0
E119	Type 2 diabetes mellitus without complications	0	0	2	0	0	3.30833	0			2	69	38.7	1	1	2	0	0	0	4.31597	1.04191	108	60		6		1	0	0	0	0	0	0	0	0	0	0	0	0	0	0	0	0	0	0	0	0	0	0
E1165	Type 2 diabetes mellitus with hyperglycemia	1	1	2	0	0	3.30903	0			1	55		1		1	0	0	0	16.3215	1.0834	112	65		6	24	0	0	0	0	0	1	1	0	0	1	0	0	0	0	0	1	0	0	1	0	0	0	0
E119	Type 2 diabetes mellitus without complications	0	0	2	1	0	3.30972	1			1	64	32.6	1	1	2	0	0	0		1.03433	130	72		6	29	1	1	0	0	1	1	1	0	1	1	0	0	0	0	0	1	1	1	0	0	0	0	0
E119	Type 2 diabetes mellitus without complications	0	0	2	0	0	3.30972	0			1	45	32.5	1	1	2	0	0	0	5.78403	1.1215	107	79		3		1	0	0	0	0	1	1	0	0	0	0	0	0	0	0	1	0	0	0	0	0	0	0
E11649	Type 2 diabetes mellitus with hypoglycemia without coma	2	1	2	1	0	3.31111	1	1553.3	0	1	80	27.3	1	0	4	1	0	0		1.01436	100	70		6		0	1	1	0	1	1	1	1	1	1	0	0	0	0	0	1	1	0	0	0	0	0	0
E11649	Type 2 diabetes mellitus with hypoglycemia without coma	2	1	2	1	0	3.31181	1			1	57	55.6	1	1	2	0	0	0		1.05531	105	51	3	9	59	1	1	1	0	1	1	1	1	1	1	0	0	0	0	0	0	1	1	0	0	0	0	0
E1122	Type 2 diabetes mellitus with diabetic chronic kidney disease	9	1	2	1	0	3.3125	0			1	75	32.7	1	1	2	0	0	0		1.01431	120	60		9		1	0	1	0	0	1	1	0	0	1	0	0	0	0	0	0	0	0	0	1	0	0	0
E1165	Type 2 diabetes mellitus with hyperglycemia	1	1	2	0	0	3.3125	0	177.065	0	1	67	40.7	1	1	2	0	1	1	22.8174	1.04648	104	69		10		1	0	0	0	0	1	0	0	0	0	0	0	0	0	0	1	0	0	0	0	0	0	0
E1122	Type 2 diabetes mellitus with diabetic chronic kidney disease	9	1	2	0	0	3.3125	1			1	80	46.1	2	1	1	0	0	0	3.93403	0.783197	111	51		9		1	1	1	0	1	0	1	0	0	0	0	0	0	0	0	0	1	0	0	0	0	0	0
E119	Type 2 diabetes mellitus without complications	0	0	2	0	0	3.31319	1	101.045	0	1	64	35	1	1	2	0	0	0	99.7951	1.05634	119	75		10		1	0	0	0	0	1	1	0	1	0	0	0	0	0	0	1	0	0	0	0	0	0	0
E119	Type 2 diabetes mellitus without complications	0	0	2	1	0	3.31458	0			2	65	20	1	0	2	0	0	0	4.69931	1.05277	109	62		5		1	1	0	0	1	1	0	0	1	0	0	0	0	0	0	1	1	1	0	0	0	0	0
E1140	Type 2 diabetes mellitus with diabetic neuropathy, unspecified	7	1	2	1	0	3.31458	0			1	88	24.2	2	0	4	0	0	0	3.05764	0.771181	110	58		6		0	0	0	0	0	1	1	0	0	0	0	0	0	0	0	1	0	0	0	1	0	0	0
E1122	Type 2 diabetes mellitus with diabetic chronic kidney disease	9	1	2	0	0	3.31528	0	121.213	0	1	83	24.4	1	0	1	0	0	0	11.8007	1.00933				10		0	0	0	0	0	0	1	0	0	0	0	0	0	0	0	0	0	0	0	0	0	0	0
E1165	Type 2 diabetes mellitus with hyperglycemia	1	1	2	0	0	3.31597	1			2	54	25.1	2	0	1	0	0	0	8.20625	0.838759	100	48		4		0	0	0	0	0	0	0	0	0	0	0	0	0	0	0	0	0	0	0	0	0	0	0
E119	Type 2 diabetes mellitus without complications	0	0	2	0	0	3.31667	0	48.4639	0	1	91	20.7	2	0	1	0	0	0	37.1722	0.766294				7		0	1	1	0	1	0	1	0	1	0	0	0	0	0	0	0	1	1	0	1	0	0	0
E1122	Type 2 diabetes mellitus with diabetic chronic kidney disease	9	1	2	0	0	3.31806	0				65		1			0	0	0	5.85556	1.05405			2	9	43	1	1	1	0	1	0	1	0	0	0	0	0	0	0	0	0	1	0	0	0	0	0	0
E119	Type 2 diabetes mellitus without complications	0	0	2	1	0	3.31944	0	64.8812	0	1	91	30.1	2	1	2	0	0	0	15.6694	0.766606	104	80	2	7	49	1	0	0	0	1	0	1	0	0	0	0	0	0	0	0	0	0	0	0	0	0	0	0
E1122	Type 2 diabetes mellitus with diabetic chronic kidney disease	9	1	2	1	0	3.32083	1	27.075	1	1	74	28.6	1	0	2	0	0	0		1.01433			9	11	76	1	0	1	0	1	0	1	1	1	1	0	0	0	0	0	0	0	1	0	0	0	0	0
E1165	Type 2 diabetes mellitus with hyperglycemia	1	1	2	1	0	3.32083	1			2	60	27.1	1	0	3	0	0	0		1.05361	146	66		7		0	0	0	0	0	1	1	0	0	0	0	0	0	0	0	1	0	0	0	0	0	0	0
E1122	Type 2 diabetes mellitus with diabetic chronic kidney disease	9	1	2	1	0	3.32153	1			2	63	33.2	1	1	1	0	0	0	5.6125	1.03344				9		0	0	0	0	0	0	1	0	0	0	0	0	0	0	0	0	0	0	0	0	0	0	0
E119	Type 2 diabetes mellitus without complications	0	0	2	0	0	3.32639	0				71		2			0	1	0	8.70903	0.799971	110	60	3	9	54	1	0	0	0	0	1	1	0	0	0	0	0	0	0	0	1	0	0	0	0	0	0	0
E119	Type 2 diabetes mellitus without complications	0	0	2	1	0	3.33056	0			1	65	29.1	2	0	1	0	0	0	9.14514	0.80235	100	52		5		1	0	0	0	0	1	1	0	0	0	0	0	0	0	0	1	0	0	0	0	0	0	0
E1122	Type 2 diabetes mellitus with diabetic chronic kidney disease	9	1	2	0	0	3.33056	1			1	68	43.2	2	1	2	0	0	0		0.793003				10		1	1	1	0	1	1	1	0	0	0	0	0	0	0	0	0	0	0	0	1	0	0	0
E119	Type 2 diabetes mellitus without complications	0	0	2	0	0	3.33125	1			1	80	28.6	1	0	2	0	0	0	15.6049	1.01577	108	64		6		1	1	0	0	1	1	1	0	1	1	0	0	0	0	0	1	1	1	0	0	0	0	0
E1152	Type 2 diabetes mellitus with diabetic peripheral angiopathy with gangrene	6	1	2	0	0	3.33264	1				69	32.1	1	1		0	0	0	53.8354	1.04304	102	70		9	50	1	1	1	0	1	0	1	0	1	0	0	0	0	0	0	0	1	1	0	0	0	0	0
E119	Type 2 diabetes mellitus without complications	0	0	2	1	0	3.33264	0			1	73	24.3	2	0	3	0	0	0	4.85417	0.789561				8		1	0	1	0	1	0	0	0	0	0	0	0	0	0	0	0	0	0	0	0	0	0	0
E119	Type 2 diabetes mellitus without complications	0	0	2	0	0	3.33542	0			2	70	28.8	2	0	1	0	0	0		0.789829				5		1	0	0	0	1	0	1	0	0	0	0	0	0	0	0	0	0	0	0	1	0	0	0
E1140	Type 2 diabetes mellitus with diabetic neuropathy, unspecified	7	1	2	0	0	3.3375	1	1707.42	0	1	52	28.3	1	0	2	0	0	0		1.07135			6	8	61	1	1	1	0	1	1	1	1	1	0	0	0	0	0	0	1	1	1	0	1	0	0	0
E119	Type 2 diabetes mellitus without complications	0	0	2	0	0	3.33819	0			1	71	37.8	1	1	2	0	0	0		1.02093	113	81		6		1	0	0	0	0	1	1	0	0	1	0	0	0	0	0	1	0	0	0	0	0	0	0
E119	Type 2 diabetes mellitus without complications	0	0	2	1	0	3.33958	1			1	68	34.8	1	1	2	0	0	0		1.02695				7		0	1	0	1	1	1	1	0	1	1	0	0	0	0	0	1	1	1	0	1	0	0	0
E1121	Type 2 diabetes mellitus with diabetic nephropathy	8	1	2	0	0	3.34028	0			1	84	30.7	1	1	1	1	0	0		1.00212	100	70		7		1	1	1	0	1	1	1	0	0	1	0	0	0	0	0	1	1	0	0	0	0	0	0
E1122	Type 2 diabetes mellitus with diabetic chronic kidney disease	9	1	2	0	0	3.34375	0	234.479	0	1	72	37.4	2	1	3	0	0	0		0.790046	155	91		12		1	0	1	0	0	1	1	0	1	1	0	0	0	0	0	0	0	1	0	1	0	0	0
E119	Type 2 diabetes mellitus without complications	0	0	2	0	0	3.34444	0				58	47.5	1	1		0	0	0		1.06192	152	72		8		1	0	0	0	0	1	1	0	0	0	0	0	0	0	0	1	0	0	0	0	0	0	0
E1122	Type 2 diabetes mellitus with diabetic chronic kidney disease	9	1	2	1	0	3.34514	1			1	59	38.9	2	1	1	0	0	0		0.82375	112	80		14		1	0	1	0	0	0	1	0	0	0	0	0	0	0	0	0	0	0	0	1	0	0	0
E1142	Type 2 diabetes mellitus with diabetic polyneuropathy	5	1	2	0	0	3.34653	0	410.133	0	1	58	38.5	1	1	3	0	1	0		1.07067	100	61		4	30	0	1	0	0	1	1	1	0	0	0	0	0	0	0	0	0	1	0	0	0	0	0	0
E1165	Type 2 diabetes mellitus with hyperglycemia	1	1	2	0	0	3.34653	1			1	76	52.9	2	1	2	0	0	0	5.11875	0.788567	126	86		8		0	1	1	0	1	0	1	0	0	0	0	0	0	0	0	0	1	0	0	0	0	0	0
E119	Type 2 diabetes mellitus without complications	0	0	2	0	0	3.34653	0			2	66	18.7	2	0	2	0	0	0	5.14375	0.810164				8		1	0	0	0	0	1	0	0	0	0	0	0	0	0	0	1	0	0	0	0	0	0	0
E1140	Type 2 diabetes mellitus with diabetic neuropathy, unspecified	7	1	2	0	0	3.34861	1	762	0	1	51	36.7	1	1	1	0	0	0		1.09649	106	57		10	36	1	0	0	0	0	1	1	0	0	0	0	0	0	0	0	1	0	0	0	0	0	0	0
E1122	Type 2 diabetes mellitus with diabetic chronic kidney disease	9	1	2	0	0	3.34931	0	266.675	0		91	36.3	1	1		0	0	0	3.35069	0.992864	138	69		10		1	1	1	0	1	0	1	1	1	1	0	0	0	0	0	0	1	1	0	0	0	0	0
E1142	Type 2 diabetes mellitus with diabetic polyneuropathy	5	1	2	0	0	3.35	0			1	60		1		3	0	1	0	6.875	1.06632	101	70		6	24	1	0	0	0	0	0	0	0	0	0	0	0	1	0	0	0	0	0	0	0	0	0	0
E119	Type 2 diabetes mellitus without complications	0	0	2	1	0	3.35069	0	267.281	0	1	67	35.3	2	1	1	0	0	0		0.796493				6	35	0	0	0	0	0	1	1	0	0	0	0	0	0	0	0	1	0	0	0	1	0	0	0
E1121	Type 2 diabetes mellitus with diabetic nephropathy	8	1	2	1	0	3.35069	1			2	58	27.5	1	0	2	0	0	0		1.05227	106	70		9		1	1	1	0	1	1	1	0	0	0	0	0	0	0	0	1	0	0	0	0	0	0	0
E1165	Type 2 diabetes mellitus with hyperglycemia	1	1	2	0	0	3.35069	1			1	69	39.1	1	1	1	0	0	0	10.7111	1.04074	165	61		7	90	1	1	1	0	1	0	1	0	1	0	0	0	0	0	0	0	1	1	0	0	0	0	0
E119	Type 2 diabetes mellitus without complications	0	0	2	0	1	3.35417	0				73	19.8	2	0		0	0	0	16.9243	0.796617	101	40		8	28	1	1	0	1	1	1	1	0	1	0	0	0	0	0	0	1	1	1	0	0	0	0	0
E1122	Type 2 diabetes mellitus with diabetic chronic kidney disease	9	1	2	0	0	3.35417	1			1	63	30.5	1	1	1	0	0	0	156.363	1.05806				7		1	1	0	0	1	1	0	0	1	0	0	0	0	0	0	0	0	0	0	0	0	0	0
E1122	Type 2 diabetes mellitus with diabetic chronic kidney disease	9	1	2	1	0	3.35486	1	32.5208	0	1	76	38.8	1	1	2	0	0	0	32.5208	1.01772			4	10	46	1	1	1	0	1	1	1	1	1	1	0	0	0	0	0	0	1	1	0	0	0	0	0
E1165	Type 2 diabetes mellitus with hyperglycemia	1	1	2	1	0	3.35556	1			2	52	27	2	0	2	0	0	0	6.44167	0.831255	139	59		6		1	0	0	0	0	0	0	0	0	0	0	0	1	0	0	0	0	0	0	0	0	0	0
E1122	Type 2 diabetes mellitus with diabetic chronic kidney disease	9	1	2	1	0	3.35625	0			1	85	25.6	2	0	4	0	1	0	4.85903	0.770588	100	60		9		0	0	0	0	0	1	0	0	0	0	0	0	0	0	0	0	0	0	0	1	0	0	0
E119	Type 2 diabetes mellitus without complications	0	0	2	0	0	3.35764	1			1	58	33.3	1	1	2	0	0	0	191.49	1.07497	137	75		4	15	1	1	0	0	1	1	1	0	1	0	0	0	0	0	0	1	1	1	0	0	0	0	0
E1165	Type 2 diabetes mellitus with hyperglycemia	1	1	2	0	0	3.35833	1	909.847	0	1	59	46	2	1	2	0	0	0	844.625	0.826946				5		1	0	1	0	1	0	1	0	0	0	0	0	0	0	0	0	0	0	0	0	0	0	0
E119	Type 2 diabetes mellitus without complications	0	0	2	0	0	3.35972	0			1	71	23.2	2	0	2	0	0	0	4.25972	0.801362				5		1	0	0	0	0	0	1	0	0	0	0	0	0	0	0	0	0	0	0	1	0	0	0
E1122	Type 2 diabetes mellitus with diabetic chronic kidney disease	9	1	2	0	0	3.36042	1			2	70	26.8	1	0	1	1	0	0	33.7139	1.04046	150	73		9		1	1	0	0	1	1	1	0	0	1	0	0	0	0	0	0	1	0	0	0	0	0	0
E119	Type 2 diabetes mellitus without complications	0	0	2	0	0	3.36042	0			2	33	39.5	2	1	1	0	0	0		0.876008				3		0	0	0	0	0	0	0	0	0	0	0	0	1	0	0	0	0	0	0	0	0	0	0
E119	Type 2 diabetes mellitus without complications	0	0	2	0	0	3.36111	0				62		1		1	0	0	1	40.7007	1.06219			3	5	50	1	0	0	0	0	0	0	0	1	0	0	0	0	0	0	0	0	1	0	0	0	0	0
E1122	Type 2 diabetes mellitus with diabetic chronic kidney disease	9	1	2	1	0	3.36181	1			2	77	21.1	2	0	2	0	0	0	631.864	0.788936				9		1	0	0	0	0	1	1	0	0	0	0	0	0	0	0	0	0	0	0	0	0	0	0
E1122	Type 2 diabetes mellitus with diabetic chronic kidney disease	9	1	2	0	0	3.36181	0	2.02014	1	1	91		2		4	0	0	0	2.60069	0.766898			5	12	67	1	0	1	0	0	0	1	0	0	0	0	0	0	0	0	0	0	0	0	1	0	0	0
E1122	Type 2 diabetes mellitus with diabetic chronic kidney disease	9	1	2	0	0	3.36667	0	173.069	0	1	87	28.9	1	0	2	0	0	0		0.989221				11		0	1	1	0	1	0	1	0	1	1	0	0	0	0	0	0	1	1	0	0	0	0	0
E1140	Type 2 diabetes mellitus with diabetic neuropathy, unspecified	7	1	2	0	0	3.37014	0			2	64	28.9	2	0	2	0	0	0	12.3424	0.815743	104	71		6		0	0	0	0	0	1	1	0	0	0	0	0	0	0	0	1	0	0	0	0	0	0	0
E1165	Type 2 diabetes mellitus with hyperglycemia	1	1	2	1	0	3.37153	1			1	44	30.8	1	1	2	0	0	0		1.1013	100	54	2	6	34	1	1	1	0	1	1	1	0	0	1	0	0	0	0	0	0	1	0	0	0	0	0	0
E119	Type 2 diabetes mellitus without complications	0	0	2	0	0	3.37222	0			1	69	23.5	1	0	2	0	0	0	6.79931	1.02256	106	70		7		1	1	1	1	1	1	1	1	1	1	0	0	0	0	0	0	1	1	0	0	0	0	0
E1165	Type 2 diabetes mellitus with hyperglycemia	1	1	2	0	0	3.37361	0			2	51	43.9	2	1	2	0	0	0	659.957	0.848514	136	78		4		1	0	0	0	0	1	0	0	0	0	0	0	1	0	0	1	0	0	0	0	0	0	0
E1165	Type 2 diabetes mellitus with hyperglycemia	1	1	2	0	0	3.37431	1			2	48	42.6	2	1	1	0	0	0		0.831007	154	71		3		0	0	0	0	0	1	0	1	0	0	0	0	0	0	0	0	0	0	0	0	0	0	0
E1122	Type 2 diabetes mellitus with diabetic chronic kidney disease	9	1	2	0	0	3.37431	0			2	80	21.9	2	0	3	0	1	0	3.59444	0.784721				11		1	0	0	0	0	0	0	1	0	0	0	0	0	0	0	0	0	0	0	0	0	0	0
E1122	Type 2 diabetes mellitus with diabetic chronic kidney disease	9	1	2	0	0	3.375	1	5.09514	1		78		2			0	0	0	5.39167	0.787181	128	72	2	11	62	1	0	0	0	0	0	1	0	0	0	0	0	0	0	0	0	0	0	0	0	0	0	0
E1165	Type 2 diabetes mellitus with hyperglycemia	1	1	2	0	0	3.375	1			1	91	26.7	2	0	4	0	0	0		0.76008	120	66		9		0	1	1	0	1	0	1	1	1	0	0	0	0	0	0	0	0	0	0	0	0	0	0
E119	Type 2 diabetes mellitus without complications	0	0	2	1	0	3.375	1			1	62	27	2	0	4	0	0	0		0.798817	108	71		6		1	1	1	0	1	1	1	0	1	1	0	0	0	0	0	1	0	0	0	0	0	0	0
E1165	Type 2 diabetes mellitus with hyperglycemia	1	1	2	1	0	3.37708	1			1	56	29.3	2	0	4	0	0	0		0.810647	100	68	3	6	90	1	0	0	0	0	0	1	0	0	0	0	0	0	0	0	0	0	0	0	0	0	0	0
E1151	Type 2 diabetes mellitus with diabetic peripheral angiopathy without gangrene	6	1	2	0	0	3.37778	0			1	72	37.2	2	1	3	0	0	0		0.794946	100	60		8		1	0	0	0	0	0	1	0	0	1	0	0	0	0	0	0	0	0	0	0	0	0	0
E119	Type 2 diabetes mellitus without complications	0	0	2	0	0	3.37778	1			2	44	38.4	2	1	1	0	0	0	1127.94	0.869184	102	62		3		0	0	0	0	1	1	0	0	0	0	0	0	0	0	0	0	0	0	0	0	0	0	0
E119	Type 2 diabetes mellitus without complications	0	0	2	1	0	3.37917	0	29.2069	0	2	91		2		4	0	0	0		0.757588				9		1	0	1	0	1	1	1	0	0	1	0	0	0	0	0	1	0	0	0	1	0	0	0
E11621	Type 2 diabetes mellitus with foot ulcer	3	1	2	1	0	3.37986	1	176.066	0	1	73	37.5	1	1	1	0	0	0		1.01616	113	74		9		1	0	1	0	0	1	1	0	1	0	0	0	0	0	0	0	0	1	0	0	0	0	0
E119	Type 2 diabetes mellitus without complications	0	0	2	1	0	3.38056	1			2	72	33.3	1	1	4	1	0	0		1.0283	125	90		8		0	1	1	1	1	1	1	1	0	1	0	0	0	0	0	0	0	0	0	0	0	0	0
E119	Type 2 diabetes mellitus without complications	0	0	2	0	0	3.38125	0			1	57	27.4	2	0	2	0	0	0	3.88889	0.832976	103	41		4		1	0	0	0	0	1	0	0	0	0	0	0	0	0	0	1	0	0	0	0	0	0	0
E119	Type 2 diabetes mellitus without complications	0	0	2	1	0	3.38194	1			2	72	28.1	2	0	2	1	0	0	976.467	0.785635	100	50		8		1	1	0	0	1	1	1	0	1	0	0	0	0	0	0	1	0	0	0	1	0	0	0
E1140	Type 2 diabetes mellitus with diabetic neuropathy, unspecified	7	1	2	1	0	3.38542	1	409.247	0	2	63	38.1	2	1	4	0	0	0		0.794368	125	62		7		0	1	1	0	1	1	1	0	0	1	0	0	0	0	0	0	0	0	0	1	0	0	0
E119	Type 2 diabetes mellitus without complications	0	0	2	0	0	3.38542	1	48.0167	0	1	69	34.3	1	1	2	1	0	0	28.5396	1.04244	100	57	3	11	29	0	0	0	0	0	1	1	0	0	0	0	0	0	0	0	1	0	0	0	0	0	0	0
E1122	Type 2 diabetes mellitus with diabetic chronic kidney disease	9	1	2	1	1	3.38611	1	87.484	0	1	71	31.9	2	1		0	0	0	71.1403	0.800177			7	8	36	1	1	0	1	1	0	1	0	1	0	0	0	0	0	0	0	1	0	0	0	0	0	0
E119	Type 2 diabetes mellitus without complications	0	0	2	0	0	3.38681	0			1	78	29.4	1	0	2	0	0	0		1.01054				6		1	0	1	0	1	1	1	0	0	0	0	0	0	0	0	0	0	0	0	0	0	0	0
E119	Type 2 diabetes mellitus without complications	0	0	2	0	0	3.38889	0			1	85	34.2	1	1	2	0	0	0		0.997079				6		0	1	0	0	1	1	1	0	1	1	0	0	0	0	0	1	1	1	0	1	0	0	0
E1142	Type 2 diabetes mellitus with diabetic polyneuropathy	5	1	2	1	0	3.38958	1			1	53	22	2	0	3	0	1	0		0.826954				7		1	0	0	0	0	1	1	0	0	0	0	0	0	0	0	1	0	0	0	0	0	0	0
E119	Type 2 diabetes mellitus without complications	0	0	2	1	0	3.39097	0			1	57	29.2	2	0	2	0	0	0	39.5458	0.816485	100	56		6		1	1	1	1	1	1	1	1	1	0	0	0	0	0	0	0	1	1	0	1	0	0	0
E1165	Type 2 diabetes mellitus with hyperglycemia	1	1	2	0	1	3.39236	0	5.79306	0	1	72	27.7	2	0	4	0	0	0	6.51667	0.780635	120	62	4	7	16	1	1	1	0	1	0	1	0	1	0	0	0	0	0	0	0	1	1	0	0	0	0	0
E1151	Type 2 diabetes mellitus with diabetic peripheral angiopathy without gangrene	6	1	2	0	0	3.39444	0			1	68	38.7	1	1	2	1	0	0	8.96042	1.04552	140	80		6	27	1	1	0	1	1	1	1	0	0	0	0	0	0	0	0	1	1	0	0	0	0	0	0
E1140	Type 2 diabetes mellitus with diabetic neuropathy, unspecified	7	1	2	1	0	3.39514	1			2	43	31.3	1	1	1	0	1	0		1.10139	100	61		5	21	0	0	0	0	0	1	1	0	0	0	0	0	0	0	0	1	0	0	0	0	0	0	0
E119	Type 2 diabetes mellitus without complications	0	0	2	0	0	3.39583	0			1	66	40.4	1	1	2	0	0	0	6.09375	1.05049	110	76		4		1	0	0	0	0	1	1	0	0	0	0	0	0	0	0	1	0	0	0	0	0	0	0
E1151	Type 2 diabetes mellitus with diabetic peripheral angiopathy without gangrene	6	1	2	1	0	3.39583	1	28.1139	0	1	71	29	1	0	2	0	0	0		1.02007	100	70		12		1	1	1	1	1	1	1	1	1	1	0	0	0	0	0	0	1	1	0	0	0	0	0
E1122	Type 2 diabetes mellitus with diabetic chronic kidney disease	9	1	2	0	0	3.39722	1	306.79	0	1	70	31.1	2	1	3	0	0	0	5.53611	0.802609	100	68		10		1	0	1	0	0	0	1	0	0	0	0	0	0	0	0	0	0	0	0	1	0	0	0
E1165	Type 2 diabetes mellitus with hyperglycemia	1	1	2	0	0	3.39792	1	206.358	0	1	72	27.1	2	0	2	0	0	0		0.785823				14	45	1	1	0	0	1	1	0	0	1	1	0	0	0	0	0	1	1	1	0	0	0	0	0
E1122	Type 2 diabetes mellitus with diabetic chronic kidney disease	9	1	2	0	0	3.39861	0	180.94	0	1	77	29.1	2	0	3	1	0	0	39.3979	0.788262	120	84		10		1	0	0	0	0	0	1	0	0	0	0	0	0	0	0	0	0	0	0	0	0	0	0
E1165	Type 2 diabetes mellitus with hyperglycemia	1	1	2	1	0	3.39931	1	55.8028	0	1	75	25.6	1	0	2	0	0	0		1.02128				6		0	1	0	0	1	1	1	0	1	1	0	0	0	0	0	1	1	0	0	0	0	0	0
E119	Type 2 diabetes mellitus without complications	0	0	2	1	0	3.40139	1			2	39	33.8	2	1	2	0	0	0	627.997	0.865062				8		1	0	0	0	0	0	1	0	0	0	0	0	0	0	0	0	0	0	0	0	0	0	0
E119	Type 2 diabetes mellitus without complications	0	0	2	0	0	3.40417	0				62	28.7	1	0		0	1	0	7.70556	1.06258				7		1	0	0	0	0	1	1	0	0	0	0	0	0	0	0	1	0	0	0	0	0	0	0
E119	Type 2 diabetes mellitus without complications	0	0	2	0	0	3.40486	1			2	45	39.2	2	1	1	0	1	0	786.545	0.866871				3		0	0	0	0	0	1	0	0	0	0	0	0	1	0	0	1	0	0	0	0	0	0	0
E119	Type 2 diabetes mellitus without complications	0	0	2	1	1	3.40625	1			2	68	30.1	2	1	4	0	0	0	71.8222	0.807175	112	79		4	59	1	0	0	0	0	1	0	0	0	0	0	0	0	0	0	1	0	0	0	0	0	0	0
E119	Type 2 diabetes mellitus without complications	0	0	2	0	0	3.40625	1				57	41.1	1	1		0	0	0	54.4375	1.0778	100	64		3		1	0	0	0	0	1	0	0	0	0	0	0	0	0	0	0	0	0	0	0	0	0	0
E119	Type 2 diabetes mellitus without complications	0	0	2	1	0	3.40625	0	243.162	0	2	67	37.2	1	1	2	1	1	0	2.66181	1.04786	103	60		6		1	0	0	0	0	1	0	0	0	0	0	0	0	0	0	0	0	0	0	0	0	0	0
E1122	Type 2 diabetes mellitus with diabetic chronic kidney disease	9	1	2	0	0	3.40694	1	19.0049	1		68		1		2	0	0	0	19.2132	1.04455			4	10	85	1	1	1	0	1	0	0	0	0	0	0	0	0	0	0	0	1	0	0	0	0	0	0
E119	Type 2 diabetes mellitus without complications	0	0	2	1	0	3.40833	0			1	83		1		4	0	0	0		1.008	100	60		7	32	0	0	1	0	1	1	1	0	0	0	0	0	0	0	0	0	0	0	0	0	0	0	0
E119	Type 2 diabetes mellitus without complications	0	0	2	1	0	3.40903	1			2	58	26	2	0	1	0	0	0		0.816485				7	35	1	1	0	0	1	1	1	1	1	1	0	0	0	0	0	1	1	0	0	0	0	0	0
E119	Type 2 diabetes mellitus without complications	0	0	2	1	1	3.40972	0			1	49	28.8	1	0	1	0	0	0	22.434	1.08571			6	9	14	1	0	1	0	1	1	1	0	0	0	0	0	1	0	0	0	0	0	0	0	0	0	0
E119	Type 2 diabetes mellitus without complications	0	0	2	0	0	3.41042	1			2	56	41.7	1	1	2	0	0	0		1.06038	128	70		8		1	1	1	0	1	0	1	0	1	1	0	0	0	0	1	0	0	0	0	0	0	0	0
E119	Type 2 diabetes mellitus without complications	0	0	2	1	0	3.41111	0			1	70	32.8	1	1	2	0	0	0		1.02257	100	58		7		1	1	1	0	1	1	1	0	0	1	0	0	0	0	0	1	1	0	0	1	0	0	0
E1122	Type 2 diabetes mellitus with diabetic chronic kidney disease	9	1	2	0	0	3.41181	1	139.094	0		73		1			0	0	0	24.7611	1.0308			4	10	90	1	1	1	0	1	0	0	0	1	0	0	0	0	0	0	0	1	1	0	0	0	0	0
E119	Type 2 diabetes mellitus without complications	0	0	2	0	0	3.41319	0	5.11042	1	2	57	32.6	2	1	1	0	0	0	5.64861	0.832217	110	72	5	9	92	1	0	0	0	0	1	0	0	0	0	0	0	0	0	0	1	0	0	0	0	0	0	0
E119	Type 2 diabetes mellitus without complications	0	0	2	1	0	3.41319	0			1	66	34.5	2	1	4	0	0	0		0.80406	112	66		8		1	1	1	0	1	1	1	0	1	1	0	0	0	0	0	1	1	1	0	0	0	0	0
E11621	Type 2 diabetes mellitus with foot ulcer	3	1	2	1	0	3.41389	1	636.416	0	1	62	27.6	1	0	2	0	0	0		1.04585				6		1	1	1	0	1	1	1	1	1	1	0	0	0	0	0	0	1	0	0	0	0	0	0
E1142	Type 2 diabetes mellitus with diabetic polyneuropathy	5	1	2	0	0	3.41389	0			1	74	38.1	1	1	2	0	0	0		1.01383	107	55		9		1	1	0	0	1	1	0	0	1	1	0	0	0	0	0	1	1	1	0	0	0	0	0
E119	Type 2 diabetes mellitus without complications	0	0	2	1	0	3.41597	1			2	41		2		1	0	0	0		0.858947	108	60		2		0	0	0	0	0	1	0	0	0	0	0	0	0	0	0	0	0	0	0	0	0	0	0
E11649	Type 2 diabetes mellitus with hypoglycemia without coma	2	1	2	0	0	3.41597	0	169.418	0		50	30.8	1	1		0	1	0	3.01528	1.10205				4	33	0	0	0	0	0	0	0	0	0	0	0	0	0	0	0	0	0	0	0	0	0	0	0
E1122	Type 2 diabetes mellitus with diabetic chronic kidney disease	9	1	2	1	0	3.41667	0			2	66	30.6	2	1	2	0	0	0	1061.95	0.796479	101	72		9		0	1	0	0	1	1	1	0	0	0	0	0	0	0	0	0	1	0	0	1	0	0	0
E1122	Type 2 diabetes mellitus with diabetic chronic kidney disease	9	1	2	1	0	3.41667	1	545.905	0	2	91	26	1	0	2	0	0	0		0.990394	114	82		11	52	1	1	1	0	1	0	1	0	1	0	0	0	0	0	0	0	1	1	0	0	0	0	0
E1122	Type 2 diabetes mellitus with diabetic chronic kidney disease	9	1	2	0	0	3.41736	1			1	59	34.9	1	1	2	0	0	0	6.60417	1.07199				6	36	1	0	0	0	0	0	0	0	0	0	0	0	0	0	0	0	0	0	0	1	0	0	0
E11649	Type 2 diabetes mellitus with hypoglycemia without coma	2	1	2	1	1	3.41806	0			2	65	30	1	1	2	0	0	0	15.1806	1.04593			4	6	37	1	0	1	0	0	0	1	0	1	0	0	0	0	0	0	0	0	0	0	1	0	0	0
E119	Type 2 diabetes mellitus without complications	0	0	2	0	0	3.41944	1	235.107	0	1	57	29.8	1	0	3	0	1	0		1.06396				7		1	0	0	0	0	1	0	0	0	0	0	0	0	0	0	1	0	0	0	0	0	0	0
E119	Type 2 diabetes mellitus without complications	0	0	2	0	1	3.42014	0	29.8104	0	1	58	47.9	2	1	1	0	0	0	25.3743	0.830132	131	73		3	48	1	0	0	0	0	1	0	0	0	0	0	0	0	0	0	1	0	0	0	0	0	0	0
E11319	Type 2 diabetes mellitus with unspecified diabetic retinopathy without macular edema	4	1	2	1	0	3.42083	1	1383	0	1	60	55.9	2	1	2	1	0	0		0.807265	104	50		9		0	1	1	0	1	1	1	0	0	1	0	0	0	0	0	0	1	0	0	1	0	0	0
E119	Type 2 diabetes mellitus without complications	0	0	2	1	0	3.42153	0			1	62	38.9	2	1	2	1	0	0		0.806612	189	83		5		1	1	0	1	1	1	1	0	1	1	0	0	0	0	0	1	1	1	0	0	0	0	0
E1122	Type 2 diabetes mellitus with diabetic chronic kidney disease	9	1	2	0	0	3.42569	0	510.31	0	1	85	30.4	2	1		0	0	0	3.93472	0.775511	179	114		10		1	1	1	1	1	1	1	1	1	1	0	0	0	0	0	1	0	1	0	1	0	0	0
E1122	Type 2 diabetes mellitus with diabetic chronic kidney disease	9	1	2	0	0	3.42639	1			1	84	24.3	1	0		0	0	0	12.8465	1.00653	116	66		11	55	1	1	1	0	1	0	1	0	1	0	0	0	0	0	0	0	1	1	0	0	0	0	0
E119	Type 2 diabetes mellitus without complications	0	0	2	0	0	3.42639	0	24.0583	0	1	53	25.1	1	0	1	0	1	0		1.08917				7		1	0	1	0	1	1	0	0	0	0	0	0	0	0	0	1	0	0	0	1	0	0	0
E1122	Type 2 diabetes mellitus with diabetic chronic kidney disease	9	1	2	1	0	3.42639	1			2	70	32.4	1	1	2	0	0	0	38.0125	1.03927	100	58		9		1	1	1	0	1	0	1	0	0	0	0	0	0	0	0	0	1	0	0	0	0	0	0
E119	Type 2 diabetes mellitus without complications	0	0	2	1	0	3.42708	1			1	62	11.3	1	0	1	0	0	0		1.05699				10		1	0	0	0	0	1	1	0	0	0	0	0	0	0	0	1	0	0	0	0	1	0	0
E119	Type 2 diabetes mellitus without complications	0	0	2	0	0	3.42708	1			1	85	34.4	2	1	4	0	0	0	35.8354	0.775161				5		0	1	0	0	1	1	1	0	0	0	0	0	0	0	0	1	0	0	0	0	0	0	0
E119	Type 2 diabetes mellitus without complications	0	0	2	0	0	3.42986	0			1	59	27.6	1	0	2	0	0	0	4.74444	1.0715	140	88	6	3	87	1	1	0	0	1	1	1	0	0	0	0	0	0	0	0	1	1	0	0	0	0	0	0
E1151	Type 2 diabetes mellitus with diabetic peripheral angiopathy without gangrene	6	1	2	1	0	3.43056	1			2	64	28.4	1	0	1	0	0	0		1.04285			2	8	49	1	1	1	0	1	1	1	0	1	1	0	0	0	0	0	0	1	1	0	0	0	0	0
E1165	Type 2 diabetes mellitus with hyperglycemia	1	1	2	0	0	3.43125	1	140.208	0	1	91	26.7	1	0	2	0	0	0	30.7	0.992011	105	44		7		1	0	0	0	0	1	1	0	0	0	0	0	0	0	0	1	0	0	0	0	0	0	0
E119	Type 2 diabetes mellitus without complications	0	0	2	1	0	3.43125	1	56.9097	0	2	86	26.4	1	0	4	0	0	0		0.993648			2	10	82	1	0	1	0	1	1	1	0	0	1	0	0	0	0	0	0	0	0	0	0	0	0	0
E1151	Type 2 diabetes mellitus with diabetic peripheral angiopathy without gangrene	6	1	2	0	0	3.43264	1			2	32	28.2	2	0	1	0	0	0		0.88896				3		1	0	0	0	0	1	1	0	0	1	0	0	0	0	0	1	0	0	0	0	0	0	0
E1165	Type 2 diabetes mellitus with hyperglycemia	1	1	2	1	0	3.43264	1			2	56	32.8	2	1	2	1	0	0		0.81759	110	60		9		0	0	0	0	0	1	1	0	0	0	0	0	0	0	0	1	0	0	0	0	0	0	0
E1165	Type 2 diabetes mellitus with hyperglycemia	1	1	2	0	0	3.43403	0	174.905	0	1	84	24.2	2	0	2	0	0	0	14.6278	0.776584	115	41		6	45	0	0	0	0	0	1	1	0	0	0	0	0	0	0	0	1	0	0	0	0	0	0	0
E119	Type 2 diabetes mellitus without complications	0	0	2	1	1	3.43403	0	5.79861	1	1	89		2		4	0	0	0	6.69792	0.769149				10	47	1	1	1	0	1	0	1	0	1	0	0	0	0	0	0	0	1	1	0	1	0	0	0
E1165	Type 2 diabetes mellitus with hyperglycemia	1	1	2	0	0	3.43472	1			1	80	39.3	2	1	3	0	0	0		0.777981	102	63		8		1	0	0	0	0	1	1	0	0	0	0	0	0	0	0	1	0	0	0	0	0	0	0
E1121	Type 2 diabetes mellitus with diabetic nephropathy	8	1	2	1	0	3.43542	1			1	74	31.8	1	1	2	0	0	0		1.0076	108	72		9		0	1	1	1	1	0	1	0	1	1	0	0	0	0	0	0	1	1	0	0	0	0	0
E119	Type 2 diabetes mellitus without complications	0	0	2	1	0	3.43542	1	333.242	0	1	57	29.9	1	1	2	0	0	0		1.06441	118	80		10		0	1	0	0	1	1	1	0	1	1	0	0	0	0	0	1	1	1	0	0	0	0	0
E119	Type 2 diabetes mellitus without complications	0	0	2	1	0	3.43611	1			1	65	38.3	1	1	2	0	0	0	103.962	1.03471			5	9	86	1	1	1	0	1	1	1	0	0	1	0	0	0	0	0	1	1	0	0	0	0	0	0
E119	Type 2 diabetes mellitus without complications	0	0	2	0	0	3.4375	0			1	64		2		2	0	0	0	3.80556	0.816113				4	32	0	0	0	0	0	1	0	0	0	0	0	0	0	0	0	1	0	0	0	0	0	0	0
E1165	Type 2 diabetes mellitus with hyperglycemia	1	1	2	0	0	3.43958	1			2	56	33.1	2	1	4	0	0	0	2.84306	0.823893				7		1	1	0	0	1	0	1	0	0	0	0	0	0	0	0	0	1	0	0	0	0	0	0
E1142	Type 2 diabetes mellitus with diabetic polyneuropathy	5	1	2	0	0	3.44028	1	10.5569	1	1	74		1		2	0	1	0	10.6118	1.02814			5	10	83	1	0	0	0	0	1	0	0	0	0	0	0	0	0	0	1	0	0	0	0	0	0	0
E11319	Type 2 diabetes mellitus with unspecified diabetic retinopathy without macular edema	4	1	2	0	0	3.44028	0	300.907	0	2	71	45.9	1	1	2	0	0	0		1.02336	101	52		9		0	1	1	0	1	1	1	0	0	1	0	0	0	0	0	0	1	0	0	0	0	0	0
E1122	Type 2 diabetes mellitus with diabetic chronic kidney disease	9	1	2	1	0	3.44097	1	1063.31	0	1	63	53.3	1	1	2	0	0	0		1.04659				11		1	1	1	0	1	1	1	0	0	0	0	0	0	0	0	0	0	0	0	0	0	0	0
E119	Type 2 diabetes mellitus without complications	0	0	2	0	0	3.44097	1	272.113	0	1	61	32.8	1	1	2	0	1	0		1.06244	108	76		7		0	0	1	0	1	1	0	0	0	0	0	0	0	0	0	1	0	0	0	0	0	0	0
E119	Type 2 diabetes mellitus without complications	0	0	2	1	1	3.44167	1			1	60	19.6	1	0	2	0	0	0		1.04743				7	42	1	1	1	1	1	1	1	1	1	1	0	0	0	0	0	1	1	1	0	0	0	0	0
E1121	Type 2 diabetes mellitus with diabetic nephropathy	8	1	2	1	0	3.44167	0	231.981	0	1	57	33.3	1	1	1	0	0	1		1.06735	101	73		5		0	0	0	0	0	1	0	0	0	0	0	0	0	0	0	1	0	0	0	1	0	0	0
E1122	Type 2 diabetes mellitus with diabetic chronic kidney disease	9	1	2	1	0	3.44236	1			1	54	32.6	1	1	1	0	0	0		1.06633	100	60	2	17	45	0	0	1	0	0	0	1	0	0	0	0	0	0	0	0	0	0	0	0	0	0	0	0
E1165	Type 2 diabetes mellitus with hyperglycemia	1	1	2	0	0	3.44236	0			1	66	33.9	1	1	2	0	0	0		1.04313	121	77		11	33	1	0	0	0	0	1	1	0	0	0	0	0	0	0	0	1	0	0	0	0	0	0	0
E1165	Type 2 diabetes mellitus with hyperglycemia	1	1	2	1	0	3.44444	0			1	45	25.2	1	0	2	0	0	0		1.0892				3		1	0	0	0	0	1	1	0	0	0	0	0	0	0	0	1	0	0	0	1	0	0	0
E119	Type 2 diabetes mellitus without complications	0	0	2	1	0	3.44444	1			2	59	42	2	1	1	0	0	0		0.803388	100	60		6		0	1	1	1	1	1	1	0	1	1	0	0	0	0	0	1	1	0	0	0	0	0	0
E119	Type 2 diabetes mellitus without complications	0	0	2	0	0	3.44583	0			2	23	38.9	1	1	1	0	0	0		1.24871	110	55		1		0	0	0	0	0	1	0	0	0	0	0	0	0	0	0	1	0	0	0	0	0	0	0
E1122	Type 2 diabetes mellitus with diabetic chronic kidney disease	9	1	2	1	0	3.44653	1	322.996	0	2	91	33.2	2	1	4	0	0	0		0.763404	135	78		11		0	0	1	0	0	0	1	0	0	0	0	0	0	0	0	0	0	0	0	0	0	0	0
E119	Type 2 diabetes mellitus without complications	0	0	2	0	0	3.44722	1			1	63	33.7	1	1	3	0	1	0		1.04834	102	62		5		1	0	0	0	0	1	0	0	0	0	0	0	0	0	0	1	0	0	0	0	0	0	0
E119	Type 2 diabetes mellitus without complications	0	0	2	1	0	3.44792	0			1	66	22.8	2	0	2	1	0	0	5.92014	0.810902	100	56		6		0	0	0	0	0	0	1	0	0	0	0	0	0	0	1	0	0	0	0	0	0	0	0
E1121	Type 2 diabetes mellitus with diabetic nephropathy	8	1	2	0	0	3.44792	0			1	83	22.3	2	0	4	0	0	0	4.88611	0.778077	117	80		8		1	0	0	0	0	1	0	0	0	0	0	0	0	0	0	1	0	0	0	1	0	0	0
E1165	Type 2 diabetes mellitus with hyperglycemia	1	1	2	0	0	3.44792	0			2	52	34.5	1	1	1	0	1	0		1.0702	109	71		3		0	0	0	0	0	1	1	0	0	0	0	0	0	0	0	1	0	0	0	0	0	0	0
E119	Type 2 diabetes mellitus without complications	0	0	2	0	0	3.45069	0			2	81	21.6	1	0	2	0	0	0		1.01091	109	71		8	52	1	1	0	0	1	1	1	0	0	0	0	1	0	0	0	1	1	0	0	0	0	0	0
E119	Type 2 diabetes mellitus without complications	0	0	2	1	0	3.45139	1			2	45	54.8	1	1	1	0	0	0		1.08501	103	65		3		0	1	1	0	1	1	1	0	0	1	0	0	0	0	0	0	1	0	0	0	0	0	0
E1122	Type 2 diabetes mellitus with diabetic chronic kidney disease	9	1	2	0	0	3.45139	0	31.0208	0	1	76	32.5	2	1	4	0	0	0	7.79931	0.791691	120	76		14		1	0	0	0	0	0	1	0	0	0	0	0	0	0	0	0	0	0	0	0	0	0	0
E119	Type 2 diabetes mellitus without complications	0	0	2	0	0	3.45208	1			2	60	35.7	2	1	2	0	0	0		0.80411	126	76		4		1	0	0	0	0	1	1	0	0	0	0	0	0	0	0	1	0	0	0	1	0	0	0
E119	Type 2 diabetes mellitus without complications	0	0	2	0	0	3.45208	0			1	70	31.9	1	1	2	1	0	0	9.74306	1.03934	107	63		5	26	1	1	0	0	1	1	1	0	0	0	0	0	0	0	0	1	1	0	0	0	0	0	0
E1165	Type 2 diabetes mellitus with hyperglycemia	1	1	2	0	0	3.45278	0			1	61		1		2	0	0	0	15.9313	1.0658	127	48	4	6	46	1	1	1	0	1	0	1	0	0	0	0	0	0	1	0	0	1	0	0	1	0	0	0
E119	Type 2 diabetes mellitus without complications	0	0	2	0	0	3.45694	0			2	72	32.4	2	1	4	0	0	0	8.39931	0.799202	106	60		8		1	0	0	0	0	1	1	0	0	0	0	0	0	0	0	1	0	0	0	0	0	0	0
E119	Type 2 diabetes mellitus without complications	0	0	2	1	0	3.45833	0			1	44	31.5	1	1	1	0	0	0		1.09291	110	70		4		1	1	0	0	1	1	1	0	1	0	0	0	0	0	0	1	1	1	0	0	0	0	0
E119	Type 2 diabetes mellitus without complications	0	0	2	0	0	3.45833	0	18.1722	0	2	68	19.8	1	0	2	0	0	0		1.02299	100	70		8		0	1	1	0	1	1	0	0	1	1	0	0	0	0	0	0	1	1	0	0	0	0	0
E119	Type 2 diabetes mellitus without complications	0	0	2	0	0	3.45833	0			1	63	32.4	1	1	2	0	0	0	14.5792	1.05909	120	74		7	28	1	1	1	0	1	0	1	0	1	0	0	0	0	0	0	0	1	1	0	0	0	0	0
E119	Type 2 diabetes mellitus without complications	0	0	2	0	0	3.46111	0			1	88	24.7	1	0	2	0	0	0	12.1542	0.998684	108	74		12		0	0	0	0	0	0	0	0	0	0	0	0	0	0	0	0	0	0	0	1	0	0	0
E1121	Type 2 diabetes mellitus with diabetic nephropathy	8	1	2	1	0	3.46181	1			2	71	23.8	2	0	3	0	0	0		0.798611				10	43	1	0	1	0	0	1	0	1	1	0	0	0	0	0	0	0	0	1	0	1	0	0	0
E119	Type 2 diabetes mellitus without complications	0	0	2	1	0	3.46181	1	1379.21	0	1	74	20.2	2	0	4	0	0	0		0.793435	103	61		7		1	0	1	0	0	0	1	0	0	0	0	0	0	0	0	0	0	0	0	0	0	0	0
E1121	Type 2 diabetes mellitus with diabetic nephropathy	8	1	2	0	0	3.4625	0	4.72569	1	1	72		1		1	0	0	0	5.22917	1.03384	104	50	6	8	47	1	0	0	0	0	1	1	1	0	0	0	0	0	0	0	1	0	0	1	0	0	0	0
E1165	Type 2 diabetes mellitus with hyperglycemia	1	1	2	0	0	3.46389	1	181.11	0	1	88	34.5	2	1	2	0	0	0		0.766881				6		0	0	0	0	0	1	1	0	0	1	0	0	0	0	0	1	0	0	0	1	0	0	0
E119	Type 2 diabetes mellitus without complications	0	0	2	1	0	3.46458	0			1	69	37.8	2	1	2	0	0	0	4.59861	0.795575				5		1	0	0	0	0	1	1	0	0	0	0	0	0	0	0	1	0	0	0	0	0	0	0
E1122	Type 2 diabetes mellitus with diabetic chronic kidney disease	9	1	2	0	0	3.46528	1			1	53	22.1	1	0	1	0	0	1		1.06719	104	70	5	9	130	1	0	0	0	0	1	1	0	0	0	0	0	0	0	0	0	0	0	0	0	0	0	0
E119	Type 2 diabetes mellitus without complications	0	0	2	0	0	3.46528	0			1	58	34.6	1	1	3	0	0	0	5.80208	1.07448	108	60		3		1	0	0	0	0	1	0	0	0	0	0	0	0	0	0	1	0	0	0	0	0	0	0
E1151	Type 2 diabetes mellitus with diabetic peripheral angiopathy without gangrene	6	1	2	0	1	3.46667	1			1	67		1		3	0	0	0	19.6806	1.04681	107	61		7	30	1	1	1	0	1	0	1	0	1	1	0	0	0	0	0	0	1	1	0	0	0	0	0
E1140	Type 2 diabetes mellitus with diabetic neuropathy, unspecified	7	1	2	0	0	3.46667	1	211.46	0	1	83	28.9	1	0	2	0	0	0		0.996229				9		1	1	1	0	1	1	1	0	1	1	0	0	0	0	0	0	1	0	0	0	0	0	0
E1140	Type 2 diabetes mellitus with diabetic neuropathy, unspecified	7	1	2	0	0	3.46736	1				57	30.9	2	1		0	0	0	8.72917	0.831679			2	6	27	1	1	0	0	1	0	0	0	1	0	0	0	0	0	0	0	1	1	0	0	0	0	0
E119	Type 2 diabetes mellitus without complications	0	0	2	0	0	3.46806	1			2	65	23	2	0	3	0	0	0		0.805003	114	75		5		0	1	0	0	1	1	1	0	1	0	0	0	0	0	0	1	1	1	0	1	0	0	0
E119	Type 2 diabetes mellitus without complications	0	0	2	0	0	3.46806	0			2	35	42.1	2	1	1	0	0	0		0.900176	108	69		3		1	0	0	0	1	1	0	0	0	0	0	0	0	0	0	1	0	0	0	0	0	0	0
E1122	Type 2 diabetes mellitus with diabetic chronic kidney disease	9	1	2	0	0	3.46806	0			1	69	28.6	1	0	2	0	0	0	5.26736	1.04231	103	28		9		0	0	1	0	0	1	1	0	0	0	0	0	0	0	0	1	0	0	0	0	0	0	0
E1122	Type 2 diabetes mellitus with diabetic chronic kidney disease	9	1	2	0	0	3.46875	1	335.886	0	1	87	23.8	2	0	1	0	0	0	3.67083	0.772012				10		0	0	1	0	0	1	0	0	0	0	0	0	0	0	0	1	0	0	0	0	0	0	0
E119	Type 2 diabetes mellitus without complications	0	0	2	0	0	3.46944	0				60		1			0	0	0	4.23472	1.06699	117	68		4	36	1	0	0	0	0	1	1	0	0	0	0	0	0	0	0	1	0	0	0	1	0	0	0
E119	Type 2 diabetes mellitus without complications	0	0	2	1	0	3.47014	1			1	57	47.8	1	1	1	0	0	0		1.05372	107	54		6	35	1	1	1	1	1	1	1	0	1	1	0	0	0	0	0	0	1	1	0	0	0	0	0
E1140	Type 2 diabetes mellitus with diabetic neuropathy, unspecified	7	1	2	1	0	3.47292	1			1	64	40.8	2	1	2	0	0	0		0.801428				6	21	1	1	1	0	1	1	1	0	1	0	0	0	0	0	0	1	0	0	0	0	0	0	0
E1121	Type 2 diabetes mellitus with diabetic nephropathy	8	1	2	1	0	3.47431	0			1	51	19.9	1	0	1	0	0	0	675.559	1.06787	100	60		7	17	1	1	0	0	1	0	1	0	1	1	0	0	0	0	0	0	1	0	0	1	0	0	0
E1165	Type 2 diabetes mellitus with hyperglycemia	1	1	2	0	0	3.47569	1			1	75	25.2	2	0	2	0	0	0	5.4375	0.793428				5		1	0	0	0	0	0	1	0	0	0	0	0	0	0	0	0	0	0	0	0	0	0	0
E1122	Type 2 diabetes mellitus with diabetic chronic kidney disease	9	1	2	0	0	3.47569	1			1	65	33.2	1	1	1	0	0	0	19.7569	1.05203	141	78	3	8	49	1	1	1	0	1	1	1	0	0	0	0	0	0	0	0	1	1	0	0	0	0	0	0
E119	Type 2 diabetes mellitus without complications	0	0	2	1	0	3.47639	1	20.409	0	1	59	33.9	1	1	2	0	0	0	18.1368	1.07117	100	45		9		0	0	0	0	1	1	1	0	0	0	0	0	0	0	0	1	0	0	0	0	0	0	0
E1122	Type 2 diabetes mellitus with diabetic chronic kidney disease	9	1	2	0	0	3.47708	0			1	53	31.2	1	1	1	0	0	0		1.08413	102	55		6		1	0	0	0	0	0	1	0	0	0	0	0	0	0	0	0	0	0	0	0	0	0	0
E1122	Type 2 diabetes mellitus with diabetic chronic kidney disease	9	1	2	0	0	3.47708	1	519.276	0	1	76	29.3	2	0	4	0	0	0		0.771873				10		1	1	1	0	1	1	1	1	1	1	0	0	0	0	0	1	1	1	0	0	0	0	0
E119	Type 2 diabetes mellitus without complications	0	0	2	1	0	3.47778	0			1	75	20.7	1	0	2	1	0	0		1.02107	112	67		7		1	1	1	0	1	1	1	0	0	1	0	0	0	0	0	1	1	0	0	0	0	0	0
E119	Type 2 diabetes mellitus without complications	0	0	2	0	0	3.47847	1	1172.3	0	1	79	22	1	0	2	0	0	0	894.145	1.0179			4	6	38	1	1	1	0	1	1	1	0	1	0	0	0	0	0	0	1	1	1	0	0	0	0	0
E1165	Type 2 diabetes mellitus with hyperglycemia	1	1	2	1	0	3.47847	0			2	54	33.4	1	1	2	0	0	0		1.08651				5		0	0	0	0	0	1	0	0	0	0	0	0	0	0	0	1	0	0	0	0	0	0	0
E119	Type 2 diabetes mellitus without complications	0	0	2	1	0	3.47847	1	154.107	0	1	67	44.9	2	1	1	0	0	0		0.795775				12		0	0	1	0	0	1	1	0	0	0	0	0	0	0	0	0	0	0	0	0	0	0	0
E119	Type 2 diabetes mellitus without complications	0	0	2	0	0	3.47917	0			1	75	28.9	2	0	2	0	0	0	5.29722	0.793476				5	24	1	1	0	0	1	1	1	0	0	0	0	0	0	0	0	1	1	0	0	1	0	0	0
E119	Type 2 diabetes mellitus without complications	0	0	2	1	0	3.47917	1	613.061	0	1	76	32	1	1	4	0	0	0	410.847	1.00788	104	103	2	8	64	1	0	1	0	0	1	1	0	0	0	0	0	0	0	0	0	0	0	0	0	1	0	0
E1142	Type 2 diabetes mellitus with diabetic polyneuropathy	5	1	2	0	0	3.47917	1			1	57	40.2	2	1	1	0	1	0		0.815093	105	69		7	45	1	0	1	0	1	1	1	0	0	0	0	0	0	0	0	0	0	0	0	0	0	0	0
E1165	Type 2 diabetes mellitus with hyperglycemia	1	1	2	1	0	3.48056	1	360.751	0	1	77	62.7	2	1	2	0	0	0	234.413	0.789116	146	63	6	7	48	1	1	1	0	1	0	1	1	0	0	0	0	0	0	0	0	0	0	0	0	0	0	0
E119	Type 2 diabetes mellitus without complications	0	0	2	0	0	3.48056	0			1	69	22.9	1	0	2	0	1	0	575.57	1.04123	118	78	3	4	63	1	0	0	0	0	1	1	0	0	0	0	0	0	0	0	1	0	0	0	0	0	0	0
E119	Type 2 diabetes mellitus without complications	0	0	2	1	0	3.48056	0			2	57	27.8	2	0	2	0	0	0		0.832301	102	60		3		1	0	0	0	0	1	0	0	0	0	0	0	0	0	0	1	0	0	0	0	0	0	0
E1122	Type 2 diabetes mellitus with diabetic chronic kidney disease	9	1	2	1	0	3.48125	1			2	71	26	2	0	1	0	0	0		0.785119	134	94		9	61	1	0	1	0	1	1	1	1	1	1	0	0	0	0	0	0	0	0	0	0	0	0	0
E1140	Type 2 diabetes mellitus with diabetic neuropathy, unspecified	7	1	2	1	0	3.48403	0			1	56	28.4	1	0	2	0	0	0		1.07675	110	60		4		1	1	0	0	1	1	1	0	0	0	0	0	0	0	0	1	1	0	0	0	0	0	0
E1122	Type 2 diabetes mellitus with diabetic chronic kidney disease	9	1	2	0	0	3.48472	0				91	26.2	2	0		0	0	0	3.78542	0.766151	118	86		8		0	0	0	0	0	0	1	0	0	0	0	0	0	0	0	0	0	0	0	0	0	0	0
E119	Type 2 diabetes mellitus without complications	0	0	2	0	0	3.48472	0			1	67	31.9	1	1	2	0	0	0	4.60556	1.04592	100	56		4		1	0	0	0	0	1	1	0	0	0	0	0	0	0	0	1	0	0	0	0	0	0	0
E119	Type 2 diabetes mellitus without complications	0	0	2	1	0	3.48542	1			1	88	25.1	1	0	2	0	0	0		0.995698				9		1	1	1	0	1	1	1	1	1	1	0	0	0	0	0	0	1	1	0	1	0	0	0
E1165	Type 2 diabetes mellitus with hyperglycemia	1	1	2	0	0	3.48542	0			1	46	31.2	2	1	1	0	0	0	3.11111	0.864856	127	77		2		1	0	0	0	0	0	0	0	0	0	0	0	0	0	0	0	0	0	0	0	0	0	0
E11621	Type 2 diabetes mellitus with foot ulcer	3	1	2	0	0	3.48611	1	8.21458	1	1	66	45.7	2	1	2	0	0	0		0.804527	102	52	8	6	46	1	0	1	0	1	1	1	0	1	0	0	0	0	0	0	0	0	1	0	0	0	0	0
E119	Type 2 diabetes mellitus without complications	0	0	2	0	0	3.48819	1	154.777	0	1	87	29.8	1	0	4	0	0	0	146.527	1.00059	106	89		13		1	0	0	0	0	0	1	0	0	0	0	0	0	0	0	0	0	0	0	0	0	0	0
E1121	Type 2 diabetes mellitus with diabetic nephropathy	8	1	2	0	0	3.48819	1			1	89	31.8	2	1	4	0	0	0	69.9785	0.769523	135	73		9		1	1	1	0	1	1	1	0	0	0	0	0	0	0	0	1	1	0	0	0	0	0	0
E119	Type 2 diabetes mellitus without complications	0	0	2	0	0	3.48819	0			1	49	19.9	2	0	2	0	1	0	4.62083	0.853668	113	57		2		0	0	0	0	0	0	0	0	0	0	0	0	0	0	0	0	0	0	0	0	0	0	0
E1165	Type 2 diabetes mellitus with hyperglycemia	1	1	2	0	0	3.48889	1			1	53	39.1	2	1	2	0	0	0	246.566	0.84365	115	75		3		0	0	0	0	0	1	1	0	0	0	0	0	0	0	0	1	0	0	0	0	0	0	0
E119	Type 2 diabetes mellitus without complications	0	0	2	0	0	3.48958	1			1	78	26.6	2	0	4	0	0	0	15.5736	0.786891	113	70		6		0	1	0	0	1	1	1	0	0	0	0	0	0	0	0	1	1	0	0	1	0	0	0
E1122	Type 2 diabetes mellitus with diabetic chronic kidney disease	9	1	2	1	0	3.48958	1			1	73	28.3	2	0	1	0	0	0		0.781615	110	76		10		0	0	0	0	1	0	1	0	0	0	0	0	1	0	0	0	0	0	0	1	0	0	0
E119	Type 2 diabetes mellitus without complications	0	0	2	0	0	3.49028	0				75	32.4	2	1		0	0	0	7.00556	0.793618	110	70		6	34	1	1	0	0	1	1	1	0	1	0	0	0	0	0	0	1	1	1	0	1	0	0	0
E1122	Type 2 diabetes mellitus with diabetic chronic kidney disease	9	1	2	1	0	3.49028	0			2	57	26.9	1	0	2	0	0	0		1.06374	100	80		7		0	0	0	0	0	0	1	0	0	0	0	0	0	0	0	0	0	0	0	0	0	0	0
E1122	Type 2 diabetes mellitus with diabetic chronic kidney disease	9	1	2	1	0	3.49028	1			2	72	36.4	2	1	1	0	0	0		0.78239				10		1	1	1	0	1	1	1	0	1	1	0	0	0	0	0	0	1	1	0	1	0	0	0
E1121	Type 2 diabetes mellitus with diabetic nephropathy	8	1	2	0	0	3.49236	1				66	24.2	2	0	1	1	0	0	4.66736	0.811685	100	70		7	31	1	1	0	0	1	1	1	0	1	0	0	0	0	0	0	1	1	1	0	0	0	0	0
E1122	Type 2 diabetes mellitus with diabetic chronic kidney disease	9	1	2	1	0	3.49236	1			1	80	42.6	2	1	3	0	0	0		0.769499	114	84		10		0	1	1	0	1	1	1	1	0	1	0	0	0	0	0	0	1	0	0	0	0	0	0
E1122	Type 2 diabetes mellitus with diabetic chronic kidney disease	9	1	2	1	0	3.49306	1	944.282	0	1	83	34.8	2	1	4	0	0	0	944.282	0.77173				9		1	1	1	0	1	0	0	0	0	0	0	0	0	0	0	0	1	0	0	0	0	0	0
E119	Type 2 diabetes mellitus without complications	0	0	2	0	0	3.49306	0			2	70	29.6	1	0	2	0	0	0	6.65417	1.03984	108	74		6	20	0	0	0	0	0	1	1	0	0	0	0	0	0	0	0	1	0	0	0	0	0	0	0
E119	Type 2 diabetes mellitus without complications	0	0	2	0	0	3.49375	0			1	71	20	1	0	2	0	0	0	6.53194	1.03559				7	31	1	0	0	0	0	1	0	0	0	0	0	0	0	0	0	1	0	0	0	0	0	0	0
E1142	Type 2 diabetes mellitus with diabetic polyneuropathy	5	1	2	0	0	3.49514	1			1	48	43.1	1	1	2	0	1	0	636.908	1.11037	110	80		8		1	1	1	1	1	1	1	1	0	0	0	0	0	0	0	0	0	0	0	0	0	0	0
E1122	Type 2 diabetes mellitus with diabetic chronic kidney disease	9	1	2	0	0	3.49514	1			1	79	25.8	1	0	2	0	0	0	159.963	1.00894	100	43		10		0	0	0	0	0	1	0	0	1	0	0	0	0	0	0	0	0	0	0	0	0	0	0
E1151	Type 2 diabetes mellitus with diabetic peripheral angiopathy without gangrene	6	1	2	0	0	3.49653	1	142.458	0	1	68	24.5	1	0	4	0	0	0	143.287	1.04383	118	78		9	35	1	1	1	0	1	0	1	1	1	1	0	0	0	0	0	0	1	1	0	0	0	0	0
E119	Type 2 diabetes mellitus without complications	0	0	2	1	0	3.49722	0			2	40	29.7	1	0	1	0	0	0		1.13751	118	74		5		1	1	1	0	1	0	1	0	0	1	0	0	0	0	0	0	1	0	0	0	0	0	0
E119	Type 2 diabetes mellitus without complications	0	0	2	1	0	3.49792	0			2	61	29.8	2	0	2	0	0	0		0.814908	145	67		4		0	1	0	1	1	1	1	0	0	0	0	0	0	0	0	1	1	0	0	0	0	0	0
E1165	Type 2 diabetes mellitus with hyperglycemia	1	1	2	0	0	3.49931	1			1	75	48.8	1	1	1	0	0	0	12.1049	1.02655	104	70		14		1	0	0	0	0	1	1	0	0	0	0	0	0	0	0	1	0	0	0	0	0	0	0
E11621	Type 2 diabetes mellitus with foot ulcer	3	1	2	0	0	3.5	1			1	54	35.7	1	1	1	0	0	0	426.537	1.08636	120	60		8		1	0	1	0	0	1	0	1	1	0	0	0	0	0	0	1	0	0	0	1	0	0	0
E1122	Type 2 diabetes mellitus with diabetic chronic kidney disease	9	1	2	1	0	3.5	0			1	69	25.4	2	0	2	0	0	0		0.797971	109	68		10		1	1	1	0	1	0	1	1	1	1	0	0	0	0	0	0	1	1	0	0	0	0	0
E119	Type 2 diabetes mellitus without complications	0	0	2	0	0	3.50069	0	151.425	0	2	68	27.8	2	0	2	0	0	0		0.807	118	82		5		0	0	1	0	1	1	1	0	0	0	0	0	0	0	0	0	0	0	0	0	0	0	0
E1122	Type 2 diabetes mellitus with diabetic chronic kidney disease	9	1	2	0	0	3.50139	0			1	91	24.3	2	0	4	0	0	0	5.48542	0.766308	140	84		9		1	1	1	0	1	0	1	0	0	0	0	0	0	0	0	0	1	0	0	0	0	0	0
E1121	Type 2 diabetes mellitus with diabetic nephropathy	8	1	2	0	0	3.50139	0			2	77		1		1	0	0	0	5.72917	1.02232				9	44	1	0	0	0	0	0	1	0	0	0	0	0	0	0	0	0	0	0	0	1	0	0	0
E119	Type 2 diabetes mellitus without complications	0	0	2	1	0	3.50139	0	141.986	0	1	79	27	1	0	3	1	0	0		1.01347				13		1	1	0	0	1	0	0	0	1	1	0	0	0	0	0	0	1	1	0	1	0	0	0
E1122	Type 2 diabetes mellitus with diabetic chronic kidney disease	9	1	2	0	0	3.50208	1			1	65	47.1	1	1	1	0	0	0		1.0446				8		0	1	0	1	1	0	1	0	1	1	0	0	0	0	0	0	1	0	0	1	0	0	0
E1165	Type 2 diabetes mellitus with hyperglycemia	1	1	2	0	0	3.50486	1			2	64		1		2	0	0	0	7.225	1.05532	100	70		8	62	1	1	0	0	1	1	1	0	0	0	0	0	0	0	0	1	1	0	0	0	0	0	0
E11319	Type 2 diabetes mellitus with unspecified diabetic retinopathy without macular edema	4	1	2	0	0	3.50556	1			2	78	34.1	1	1	2	0	1	0		1.00786	104	67		6		0	0	0	0	0	0	0	0	0	0	0	0	0	0	0	0	0	0	0	0	0	0	0
E1142	Type 2 diabetes mellitus with diabetic polyneuropathy	5	1	2	1	0	3.50694	1			1	55	47.6	2	1	2	0	0	0		0.823779				12		0	1	1	0	1	1	1	1	0	0	0	0	0	0	0	1	0	0	0	1	0	0	0
E119	Type 2 diabetes mellitus without complications	0	0	2	1	0	3.50694	1	1491.32	0	1	67	38.8	1	1	2	0	0	0	1476.1	1.04608	101	59		8		1	1	1	0	1	1	1	1	0	0	0	0	0	0	0	0	1	0	0	1	0	0	0
E119	Type 2 diabetes mellitus without complications	0	0	2	0	0	3.50764	0			1	85	19.4	1	0	3	0	0	0	2.55903	1.00448				5		1	1	0	0	1	1	1	0	0	0	0	0	0	0	0	1	1	0	0	0	0	0	0
E1122	Type 2 diabetes mellitus with diabetic chronic kidney disease	9	1	2	0	0	3.50764	1			1	73	30.1	1	1	2	0	0	0	585.945	1.03196	108	74	7	8	86	1	0	0	0	0	0	0	0	0	0	0	0	0	0	0	0	0	0	0	1	1	0	0
E119	Type 2 diabetes mellitus without complications	0	0	2	0	0	3.50833	0			1	72	58.3	2	1	4	1	0	0		0.798952	110	77		7		1	1	0	1	1	1	1	0	0	0	0	0	0	0	0	1	1	0	0	1	0	0	0
E119	Type 2 diabetes mellitus without complications	0	0	2	1	0	3.50903	1			2	64	50.4	2	1	2	0	0	0		0.806632	115	42		5		1	0	0	0	0	1	1	0	0	0	0	0	0	0	0	1	0	0	0	0	0	0	0
E1151	Type 2 diabetes mellitus with diabetic peripheral angiopathy without gangrene	6	1	2	1	0	3.50972	1	156.228	0	1	78	27	1	0	1	0	0	0		0.999361				9		1	1	1	0	1	1	1	0	0	1	0	0	0	0	0	1	1	0	0	0	0	0	0
E119	Type 2 diabetes mellitus without complications	0	0	2	0	0	3.51181	0			1	83	32.5	2	1	4	0	0	0	9.97222	0.773303	113	73		5		1	0	0	0	0	1	1	0	0	0	0	0	1	0	0	1	0	0	0	0	0	0	0
E11319	Type 2 diabetes mellitus with unspecified diabetic retinopathy without macular edema	4	1	2	0	0	3.51181	1	87.7222	0	2	65		1		1	0	0	0	88.6639	1.05348				5	62	1	0	0	0	0	1	1	0	0	0	0	0	0	0	0	0	0	0	0	0	0	0	0
E1121	Type 2 diabetes mellitus with diabetic nephropathy	8	1	2	1	0	3.51181	1			1	73	31	1	1	2	0	0	0		1.01791	114	46		9		0	1	0	0	1	1	1	0	0	1	0	0	0	0	0	0	1	0	0	0	0	0	0
E119	Type 2 diabetes mellitus without complications	0	0	2	0	0	3.5125	0			2	77	27.1	2	0	2	0	0	0	39.9153	0.789124	100	49		5		1	0	0	0	0	1	1	0	0	0	0	0	0	0	0	1	0	0	0	1	0	0	0
E119	Type 2 diabetes mellitus without complications	0	0	2	1	0	3.5125	0			1	45	55.1	2	1	2	0	1	1	3.66042	0.862161	127	88		5		1	0	0	0	0	1	0	0	0	0	0	0	0	0	0	0	0	0	0	0	0	0	0
E119	Type 2 diabetes mellitus without complications	0	0	2	0	0	3.51458	0			1	79	33.2	1	1	2	0	0	0		1.01821				7		1	1	0	0	1	1	1	0	1	0	0	0	0	0	0	0	0	1	0	0	0	0	0
E119	Type 2 diabetes mellitus without complications	0	0	2	0	0	3.51458	1			1	77	25.5	1	0	2	0	0	0		1.02269	139	58		11		0	0	0	0	0	1	1	0	0	0	0	0	0	0	0	1	0	0	0	0	0	0	0
E1122	Type 2 diabetes mellitus with diabetic chronic kidney disease	9	1	2	1	0	3.51458	1	129.975	0	1	85	36.9	2	1	4	0	0	0		0.765868	100	62		9		0	1	1	0	1	1	1	0	0	1	0	0	0	0	0	1	0	0	0	1	0	0	0
E11621	Type 2 diabetes mellitus with foot ulcer	3	1	2	0	0	3.51667	1			2	83	22.8	1	0	1	0	0	0	4.80625	1.00873				5		0	0	0	0	0	1	1	0	0	0	0	0	0	0	0	1	0	0	0	0	0	0	0
E11649	Type 2 diabetes mellitus with hypoglycemia without coma	2	1	2	0	0	3.51736	1			1	71	33.3	2	1	2	0	0	0		0.783254				9		1	1	0	0	1	1	1	0	0	1	0	0	0	1	0	0	1	0	0	0	0	0	0
E119	Type 2 diabetes mellitus without complications	0	0	2	1	0	3.51736	0			2	68	23.8	1	0	1	0	0	0		1.02679	140	70		5		0	1	0	0	1	1	1	0	0	0	0	0	0	0	0	1	0	0	0	1	0	0	0
E119	Type 2 diabetes mellitus without complications	0	0	2	0	0	3.51736	0			1	91	29	1	0	2	0	0	0	4.69861	0.993165	104	60		5		0	0	0	0	0	1	1	0	0	0	0	0	0	0	0	1	0	0	0	0	0	0	0
E119	Type 2 diabetes mellitus without complications	0	0	2	1	0	3.51875	0			2	52	29.5	1	0	2	0	0	0		1.07549				6		0	0	0	0	0	1	0	0	0	0	0	0	0	0	0	0	0	0	0	0	0	0	0
E11621	Type 2 diabetes mellitus with foot ulcer	3	1	2	1	0	3.51875	1	346.187	0	1	73	38.1	1	1	2	0	0	0		1.00927				9		1	1	1	0	1	1	1	0	1	1	0	0	0	0	0	0	0	0	0	0	0	0	0
E1122	Type 2 diabetes mellitus with diabetic chronic kidney disease	9	1	2	0	0	3.52083	1			1	82	32.1	1	1	2	0	0	0	8.58333	1.01059	120	77		10		1	1	0	0	1	0	0	0	0	0	0	0	0	0	0	0	1	0	0	0	0	0	0
E119	Type 2 diabetes mellitus without complications	0	0	2	1	0	3.52083	0			2	56	26	2	0	1	0	0	0		0.821311	146	81		8		0	1	1	0	1	1	1	1	1	1	0	0	0	0	0	0	1	1	0	1	0	0	0
E1122	Type 2 diabetes mellitus with diabetic chronic kidney disease	9	1	2	0	0	3.52083	1			1	54	55.4	1	1	2	0	0	0	132.651	1.05176	100	60		8		1	1	1	0	1	0	1	1	1	0	0	0	0	0	0	0	0	0	0	0	0	0	0
E1165	Type 2 diabetes mellitus with hyperglycemia	1	1	2	0	0	3.52083	0			1	57	34.5	2	1	2	0	0	0		0.8109	108	70		5	58	1	0	0	0	0	1	1	0	0	0	0	0	0	0	0	1	0	0	0	0	0	0	0
E119	Type 2 diabetes mellitus without complications	0	0	2	1	0	3.52083	1			2	59	39	2	1	4	0	0	0		0.808201	100	60	3	7	69	1	0	1	0	1	1	1	1	0	0	0	0	0	0	0	0	0	0	0	0	0	0	0
E1122	Type 2 diabetes mellitus with diabetic chronic kidney disease	9	1	2	0	0	3.52153	0				75	37.8	1	1		0	0	0	2.78819	1.02734	102	62		10		0	1	1	0	1	0	1	0	1	0	0	0	0	0	0	0	1	1	0	0	0	0	0
E1140	Type 2 diabetes mellitus with diabetic neuropathy, unspecified	7	1	2	0	0	3.52153	1	468.925	0	2	80	20.3	2	0	4	0	0	0	429.673	0.783158	144	96		8		1	0	0	0	0	0	1	0	0	0	0	0	0	0	0	0	0	0	0	0	0	0	0
E119	Type 2 diabetes mellitus without complications	0	0	2	0	0	3.52153	1			1	77	26.2	2	0	4	0	0	0		0.788214	100	70		8		1	1	1	1	1	0	1	0	1	0	0	0	0	0	0	0	1	0	0	0	0	0	0
E119	Type 2 diabetes mellitus without complications	0	0	2	0	0	3.52222	0			2	53	23.8	2	0	2	0	0	0	4.57222	0.841244	141	69		4		1	0	0	0	0	1	1	0	0	0	0	0	0	0	0	1	0	0	0	0	0	0	0
E119	Type 2 diabetes mellitus without complications	0	0	2	0	0	3.52292	1	416.985	0	1	91	20.6	2	0	2	0	0	0	64.6132	0.766357				6		1	0	1	0	1	0	1	0	0	0	0	0	0	0	0	0	0	0	0	0	0	0	0
E1122	Type 2 diabetes mellitus with diabetic chronic kidney disease	9	1	2	0	0	3.52292	1	173.244	0	2	69	22.6	1	0	2	0	0	0	84.009	1.01834	137	81		11		1	0	0	0	0	0	0	0	0	0	0	0	0	0	0	0	0	0	0	0	0	0	0
E1122	Type 2 diabetes mellitus with diabetic chronic kidney disease	9	1	2	1	0	3.52361	1			2	58	32.7	2	1	2	0	0	0		0.822745	112	75		11		1	0	1	0	1	1	1	0	1	1	0	0	0	0	0	1	0	1	0	0	0	0	0
E119	Type 2 diabetes mellitus without complications	0	0	2	1	0	3.52431	1			1	61	37.2	1	1	3	0	0	0		1.05042	143	75		4		1	0	0	0	1	1	1	0	0	0	0	0	0	0	0	1	0	0	0	0	0	0	0
E119	Type 2 diabetes mellitus without complications	0	0	2	1	0	3.52569	1			1	64	34.5	1	1	1	0	0	0	1185.57	1.05545	142	80		5		1	1	1	1	1	1	1	0	1	0	0	0	0	0	0	1	1	0	0	0	0	0	0
E1165	Type 2 diabetes mellitus with hyperglycemia	1	1	2	0	0	3.52569	0				75		1			0	0	0	6.64583	1.02716	118	63	3	5	44	1	0	0	0	0	1	0	0	0	0	0	0	0	0	0	1	0	0	0	0	0	0	0
E1140	Type 2 diabetes mellitus with diabetic neuropathy, unspecified	7	1	2	1	0	3.52569	1			2	50	23.8	1	0	2	0	0	0		1.08311				8	32	1	1	1	0	1	1	1	1	0	1	0	0	0	0	0	1	1	0	0	0	0	0	0
E119	Type 2 diabetes mellitus without complications	0	0	2	0	0	3.52708	0			2	64	28.8	1	0	2	0	0	0	6.63056	1.05647	110	66		4	32	1	1	0	0	1	1	1	0	0	0	0	0	0	0	0	1	1	0	0	0	0	0	0
E1121	Type 2 diabetes mellitus with diabetic nephropathy	8	1	2	1	0	3.52847	1	237.804	0	1	76	31.9	2	1	4	0	0	0		0.778029			2	12	65	1	0	1	0	1	1	1	0	0	0	0	0	0	0	0	0	0	0	0	1	0	0	0
E1122	Type 2 diabetes mellitus with diabetic chronic kidney disease	9	1	2	0	0	3.52917	1			2	53	31.9	1	1	2	0	0	0	4.16111	1.09172	100	80		7		1	0	1	0	0	0	0	0	0	0	0	0	0	0	0	0	0	0	0	0	0	0	0
E1122	Type 2 diabetes mellitus with diabetic chronic kidney disease	9	1	2	1	1	3.52986	0	37.6319	0	1	87		2		4	0	0	0	29.2917	0.77319	112	68	2	10	43	1	0	1	0	0	0	0	0	0	0	0	0	0	0	0	0	0	0	0	0	0	0	0
E119	Type 2 diabetes mellitus without complications	0	0	2	1	0	3.52986	0	332.217	0	2	91	25	2	0	4	0	0	0		0.756548	112	68		7		0	0	1	0	0	1	1	0	0	0	0	0	0	0	0	1	0	0	0	0	0	0	0
E1122	Type 2 diabetes mellitus with diabetic chronic kidney disease	9	1	2	0	0	3.53056	0			2	66	21	1	0	3	0	0	0	9.79306	1.04972	110	74		9		1	0	1	0	0	0	0	1	0	0	0	0	0	0	0	0	0	0	0	1	0	0	0
E1121	Type 2 diabetes mellitus with diabetic nephropathy	8	1	2	1	0	3.53125	1	1190.13	0	1	68	40.7	1	1	2	0	0	0		1.02347	118	50		12		0	1	1	0	1	1	1	1	1	1	0	0	0	0	0	0	1	1	0	0	0	0	0
E119	Type 2 diabetes mellitus without complications	0	0	2	1	0	3.53125	0			2	44	39.5	1	1	2	0	1	0		1.08676				5		1	0	0	0	0	1	1	0	0	0	0	0	0	0	0	0	0	0	0	0	0	0	0
E119	Type 2 diabetes mellitus without complications	0	0	2	0	0	3.53125	1			1	83	27.3	1	0	2	1	0	0	255.375	1.00934	107	61	7	6	72	1	1	0	0	1	1	1	1	0	0	0	0	0	0	0	1	1	0	0	0	0	0	0
E119	Type 2 diabetes mellitus without complications	0	0	2	0	0	3.53333	1			2	55	32.7	1	1	2	1	0	0		1.05276	120	62		5		1	1	1	0	1	1	1	1	0	0	0	0	0	0	0	0	0	0	0	0	0	0	0
E119	Type 2 diabetes mellitus without complications	0	0	2	0	0	3.53403	0				77	29.2	1	0		0	0	0	3.45833	1.02277	114	66		8		1	1	0	0	1	1	1	0	0	1	0	0	0	0	0	1	1	0	0	0	0	0	0
E1140	Type 2 diabetes mellitus with diabetic neuropathy, unspecified	7	1	2	1	0	3.53403	0	41.2451	0		84		1			0	0	0	19.8806	1.0069	131	70		12	43	1	1	1	0	1	1	1	0	1	0	0	0	0	0	0	1	1	1	0	0	0	0	0
E119	Type 2 diabetes mellitus without complications	0	0	2	0	1	3.53542	0	5.95972	1	1	85		2		3	0	0	0	5.95972	0.775479	132	70		7	53	1	0	1	0	1	0	1	0	0	0	0	0	1	0	0	0	0	0	0	0	0	0	0
E1165	Type 2 diabetes mellitus with hyperglycemia	1	1	2	0	0	3.53542	0				72		2			0	0	0	8.6625	0.799224	100	46		5	56	1	0	0	0	0	1	1	0	0	0	0	0	0	0	0	1	0	0	0	0	0	0	0
E119	Type 2 diabetes mellitus without complications	0	0	2	0	0	3.53542	0			1	87		2		3	0	0	0	3.62431	0.771877	113	75		7	26	1	1	1	0	1	0	1	1	1	0	0	0	0	0	0	0	1	1	0	0	0	0	0
E119	Type 2 diabetes mellitus without complications	0	0	2	1	0	3.53611	1			1	62	47.6	2	1	2	0	0	0		0.811496	145	78		8		0	0	1	0	1	1	1	1	1	0	0	0	0	0	0	0	0	0	0	0	0	0	0
E119	Type 2 diabetes mellitus without complications	0	0	2	0	0	3.53611	0			1	67	18	2	0	2	0	0	0	60.9611	0.808087	106	60		7		0	1	0	0	1	1	1	0	0	0	0	0	0	0	0	1	1	0	0	0	0	0	0
E1122	Type 2 diabetes mellitus with diabetic chronic kidney disease	9	1	2	1	0	3.5375	1			2	46	39	1	1	1	0	0	0		1.10007				7		1	0	1	0	0	1	1	0	0	0	0	0	0	0	0	0	0	0	0	1	0	0	0
E1122	Type 2 diabetes mellitus with diabetic chronic kidney disease	9	1	2	0	0	3.53819	0			2	79	20.4	1	0	2	0	0	0	3.23472	1.01742	110	70		8		1	0	0	0	0	0	0	0	0	0	0	0	0	0	0	0	0	0	0	0	0	0	0
E119	Type 2 diabetes mellitus without complications	0	0	2	1	0	3.53819	0			1	61	34.7	2	1	1	0	0	0		0.810892	100	60		5		1	0	0	0	0	1	1	0	0	0	0	0	0	0	0	1	0	0	0	0	0	0	0
E119	Type 2 diabetes mellitus without complications	0	0	2	0	0	3.53889	1			1	70	46.5	2	1	4	0	0	0	32.9396	0.803169	105	68		5		1	0	0	0	0	1	0	0	0	0	0	0	0	0	0	1	0	0	0	0	0	0	0
E119	Type 2 diabetes mellitus without complications	0	0	2	0	0	3.53958	0			1	61	40.8	2	1	3	0	1	0		0.820836	124	60		11		1	0	0	0	0	1	0	0	0	0	0	0	0	0	0	0	0	0	0	0	0	0	0
E119	Type 2 diabetes mellitus without complications	0	0	2	0	0	3.53958	0			1	75		2		3	0	0	0	4.98264	0.792165	118	78		9	31	1	0	0	0	0	1	1	0	0	0	0	0	0	0	0	1	0	0	1	0	0	0	0
E119	Type 2 diabetes mellitus without complications	0	0	2	0	0	3.53958	0			2	70	33.6	2	1	1	0	0	0	118.96	0.802355				7		1	0	1	0	1	0	1	1	0	0	0	0	0	0	0	0	0	0	0	0	0	0	0
E1122	Type 2 diabetes mellitus with diabetic chronic kidney disease	9	1	2	0	0	3.53958	0			1	63	37.6	1	1	2	0	0	0	5.74167	1.0587				9		0	1	1	0	1	0	0	1	0	0	0	0	0	0	0	0	1	0	0	1	0	0	0
E119	Type 2 diabetes mellitus without complications	0	0	2	0	0	3.54028	0			2	73	29.8	2	0	4	0	0	0	2.96111	0.79681	110	86		7		1	0	1	0	1	0	1	0	0	0	0	0	0	0	0	0	0	0	0	0	0	0	0
E1122	Type 2 diabetes mellitus with diabetic chronic kidney disease	9	1	2	1	0	3.54097	1			2	65	33.1	2	1	2	0	0	0		0.796607	140	63		9		0	0	0	0	0	1	1	0	0	0	0	0	0	0	0	0	0	0	0	0	0	0	0
E119	Type 2 diabetes mellitus without complications	0	0	2	0	0	3.54167	0			2	38	34.7	2	1	3	0	0	0	3.875	0.860857	100	58		2		1	0	0	0	0	1	1	0	0	0	0	0	0	0	0	1	0	0	0	0	0	0	0
E119	Type 2 diabetes mellitus without complications	0	0	2	1	0	3.54375	1			2	91	39.1	2	1	4	0	0	0	22.9722	0.765743				7		1	0	0	0	0	1	1	0	0	0	0	0	0	0	0	1	0	0	0	0	0	0	0
E1121	Type 2 diabetes mellitus with diabetic nephropathy	8	1	2	0	0	3.54444	1	25.8174	0	1	83	26.9	1	0	2	0	0	0	6.47222	1.00866	104	88		10		0	1	0	0	1	1	1	1	1	0	0	0	0	0	0	1	1	1	0	1	0	0	0
E119	Type 2 diabetes mellitus without complications	0	0	2	1	0	3.54444	0			2	48	24.9	2	0	2	0	0	0	4.71111	0.846065	100	58		6		1	1	1	0	1	0	1	0	1	0	0	0	0	0	0	0	1	1	0	0	0	0	0
E1122	Type 2 diabetes mellitus with diabetic chronic kidney disease	9	1	2	0	0	3.54444	0	569.319	0	2	74	32.5	2	1	1	0	0	0	10.0799	0.794863	135	64		12		0	1	1	0	1	1	0	0	1	0	0	0	0	0	0	0	1	1	0	0	0	0	0
E119	Type 2 diabetes mellitus without complications	0	0	2	0	0	3.54583	1			2	52	23.9	1	0	2	0	0	0	32.7549	1.061	110	78		4		1	1	0	0	1	1	1	0	0	0	0	0	1	0	0	1	1	0	0	0	0	0	0
E119	Type 2 diabetes mellitus without complications	0	0	2	1	0	3.54583	1			2	63	40	2	1	2	0	0	0		0.802939	102	48		9		1	1	1	0	1	1	1	0	0	0	0	0	0	0	0	0	0	0	0	0	0	0	0
E119	Type 2 diabetes mellitus without complications	0	0	2	0	0	3.54653	0			1	69	27.7	1	0	2	0	0	0		1.02381	108	54		10		1	1	1	0	1	1	1	0	0	0	0	0	0	0	0	0	1	0	0	0	0	0	0
E119	Type 2 diabetes mellitus without complications	0	0	2	1	0	3.54792	0			1	63	38.1	1	1	2	0	0	0		1.0476	100	75	2	5	29	1	1	0	0	1	1	1	0	1	1	0	0	0	0	0	1	1	1	0	1	0	0	0
E119	Type 2 diabetes mellitus without complications	0	0	2	1	0	3.54861	1	123.395	0	2	52	35	2	1	1	0	0	0		0.838093	130	88		6		1	1	1	1	1	0	1	0	1	1	0	0	0	0	0	0	1	0	0	0	0	0	0
E119	Type 2 diabetes mellitus without complications	0	0	2	1	0	3.54861	1	33.1326	0	1	62	26.3	1	0	4	0	1	0	34.0493	1.06075				10		1	0	1	0	0	0	0	0	0	0	0	0	0	0	0	0	0	0	0	0	0	0	0
E119	Type 2 diabetes mellitus without complications	0	0	2	1	0	3.54861	1	916.826	0	1	81	28.1	1	0	2	0	0	0		1.00251	110	80		8		1	0	1	0	1	1	1	0	1	0	0	0	0	0	0	1	0	0	0	1	0	0	0
E119	Type 2 diabetes mellitus without complications	0	0	2	0	0	3.55139	0			1	61	34.9	1	1	1	0	0	0		1.03816	122	48		6		0	0	0	0	0	1	1	0	0	1	0	1	0	0	0	1	0	0	0	0	0	0	0
E119	Type 2 diabetes mellitus without complications	0	0	2	0	0	3.55208	0			1	42	29.9	1	1	1	1	0	0		1.08957	110	52	7	5	31	1	1	0	0	1	1	1	0	1	1	0	0	0	0	0	1	1	1	0	0	0	0	0
E119	Type 2 diabetes mellitus without complications	0	0	2	0	0	3.55208	0				51		1			0	1	1	21.8306	1.09813	101	59	3	6	82	1	0	0	0	0	1	1	0	0	0	0	0	0	0	0	1	0	0	0	0	0	0	0
E119	Type 2 diabetes mellitus without complications	0	0	2	0	0	3.55278	0			1	72	32.9	2	1	3	0	0	0	3.48958	0.798506				5		1	0	0	0	0	1	1	0	0	0	0	0	0	0	0	1	0	0	0	0	0	0	0
E1165	Type 2 diabetes mellitus with hyperglycemia	1	1	2	0	0	3.55417	0			2	39	34.3	2	1	1	1	0	0	3.80417	0.856193	103	56		2		0	0	0	0	0	1	0	0	0	0	0	0	0	0	0	1	0	0	0	0	0	0	0
E1165	Type 2 diabetes mellitus with hyperglycemia	1	1	2	1	0	3.55417	1			2	66	25.1	2	0	2	0	0	0		0.788935				8		0	1	1	0	1	1	1	0	1	1	1	0	0	0	0	0	1	1	0	0	0	0	0
E1151	Type 2 diabetes mellitus with diabetic peripheral angiopathy without gangrene	6	1	2	0	0	3.55486	1			1	61	18.3	1	0	1	0	0	0	19.916	1.06539	114	67		5		1	0	0	0	0	0	0	0	0	0	0	0	0	0	0	0	0	0	0	0	0	0	0
E119	Type 2 diabetes mellitus without complications	0	0	2	0	0	3.55486	0	54.1451	0	1	91		1		1	0	0	0	3.70208	0.993475	104	53		6	49	1	1	0	0	1	1	1	0	0	0	0	0	0	0	0	1	1	0	0	0	0	0	0
E1142	Type 2 diabetes mellitus with diabetic polyneuropathy	5	1	2	1	0	3.55486	1			2	49	42.1	2	1	1	0	0	0		0.832139	101	62		4		0	1	1	0	1	1	1	0	0	1	0	0	0	0	0	1	0	0	0	0	0	0	0
E1122	Type 2 diabetes mellitus with diabetic chronic kidney disease	9	1	2	1	0	3.55556	1			2	64	26.3	1	0	2	0	0	0		1.05215	126	62		9	43	0	1	1	0	1	1	1	1	1	0	0	0	0	0	0	0	1	1	0	0	0	0	0
E1122	Type 2 diabetes mellitus with diabetic chronic kidney disease	9	1	2	0	0	3.55556	1	715.903	0	2	85	24.1	2	0	4	0	0	0		0.771786				10	42	1	0	1	0	1	1	1	0	0	0	0	0	0	0	0	0	0	0	0	1	0	0	0
E1122	Type 2 diabetes mellitus with diabetic chronic kidney disease	9	1	2	1	1	3.55556	1				71		1		2	0	0	0	60.4667	1.03587	102	67		8	24	1	0	0	0	0	1	1	0	0	0	0	0	0	0	0	1	0	0	0	0	0	0	0
E119	Type 2 diabetes mellitus without complications	0	0	2	0	0	3.55556	0			1	85	25.4	1	0	2	0	0	0		0.996159	106	68		5		1	0	0	0	0	1	1	0	0	0	0	0	0	0	0	1	0	0	0	0	0	0	0
E1122	Type 2 diabetes mellitus with diabetic chronic kidney disease	9	1	2	0	0	3.55556	0	259.074	0	1	72	25.8	1	0	2	0	0	0	9.62222	1.03479	100	69		10		1	0	0	0	0	0	1	0	0	0	0	0	0	0	0	0	0	0	0	1	0	0	0
E119	Type 2 diabetes mellitus without complications	0	0	2	0	0	3.55694	0				57		1			0	0	0	4.05	1.07589	120	67		3	23	1	1	0	0	1	1	1	0	0	0	0	0	0	0	0	1	1	0	0	0	0	0	0
E1122	Type 2 diabetes mellitus with diabetic chronic kidney disease	9	1	2	0	1	3.55764	0			2	71	25.8	1	0	2	0	0	0	22.7431	1.01363	100	66		11	38	1	1	1	1	1	0	1	1	1	0	0	0	0	0	0	0	1	1	0	0	0	0	0
E119	Type 2 diabetes mellitus without complications	0	0	2	0	0	3.55903	1			2	59	26.4	1	0	1	0	0	0	1024.94	1.07104	112	66		4		1	0	1	0	1	1	1	1	1	0	0	0	0	1	0	1	0	0	0	0	0	0	0
E119	Type 2 diabetes mellitus without complications	0	0	2	0	0	3.55903	0			1	59	36.2	1	1	2	0	0	0		1.05099	126	84		11	26	1	1	0	0	1	1	1	0	0	0	0	0	0	0	0	1	1	0	0	0	0	0	0
E1165	Type 2 diabetes mellitus with hyperglycemia	1	1	2	1	0	3.55972	0			2	48	27.6	1	0	3	0	0	0		1.08127	112	77		4		0	0	0	0	0	1	1	0	0	0	0	0	0	0	0	1	0	0	0	0	0	0	0
E1140	Type 2 diabetes mellitus with diabetic neuropathy, unspecified	7	1	2	1	0	3.55972	1			1	65	30.2	1	1	2	0	0	1	678.49	1.05291	100	62		7		1	0	0	0	0	1	1	0	0	1	0	0	0	0	0	1	0	0	0	0	0	0	0
E119	Type 2 diabetes mellitus without complications	0	0	2	1	0	3.56042	0	60.1715	0	1	77	35.6	1	1	2	0	0	0	3.93194	1.02226	113	70		7		1	0	0	0	0	1	1	0	0	0	0	0	0	0	0	1	0	0	0	0	0	0	0
E119	Type 2 diabetes mellitus without complications	0	0	2	1	0	3.56111	0			1	69	20.1	2	0	1	0	0	1		0.800225	100	62		6		1	0	0	0	0	1	0	0	0	0	0	0	0	0	0	1	0	0	0	0	0	0	0
E119	Type 2 diabetes mellitus without complications	0	0	2	0	0	3.5625	0	59.1194	0	2	75	22	2	0	3	0	0	0	40.7444	0.792265	129	73		7	24	1	0	0	0	0	1	0	0	0	0	0	0	0	0	0	1	0	0	0	0	0	0	0
E1142	Type 2 diabetes mellitus with diabetic polyneuropathy	5	1	2	0	1	3.5625	0	116.087	0		65		2			0	0	0	11.8549	0.811794	115	79	4	9	32	1	0	1	0	1	1	1	0	0	0	0	0	0	0	0	1	0	0	0	0	0	0	0
E119	Type 2 diabetes mellitus without complications	0	0	2	0	0	3.5625	0			1	91	20.5	2	0	4	1	0	0		0.757722				6	54	1	0	0	0	0	0	1	0	0	0	0	0	1	0	0	0	0	0	0	0	0	0	0
E119	Type 2 diabetes mellitus without complications	0	0	2	0	0	3.5625	0	86.2188	0	2	39		1		1	0	0	0		1.14927	132	87		1		0	0	0	0	0	1	1	0	0	0	0	0	1	0	0	1	0	0	0	0	0	0	0
E1122	Type 2 diabetes mellitus with diabetic chronic kidney disease	9	1	2	0	0	3.5625	1			2	63	28.3	1	0	4	0	0	0		1.04545	102	64		7		1	1	1	0	1	0	1	0	1	0	0	0	0	0	0	0	0	0	0	1	0	0	0
E119	Type 2 diabetes mellitus without complications	0	0	2	1	0	3.5625	1	872.081	0	1	86	21.4	2	0	4	0	0	0		0.76656	103	65		8		0	1	1	0	1	1	1	0	1	1	0	0	0	0	0	1	0	1	0	0	0	0	0
E119	Type 2 diabetes mellitus without complications	0	0	2	1	0	3.56319	1			1	73	39	1	1	2	0	0	0		1.02434	132	82		7		0	1	0	0	1	1	1	0	0	1	0	0	0	0	0	1	1	0	0	0	0	0	0
E1142	Type 2 diabetes mellitus with diabetic polyneuropathy	5	1	2	0	1	3.56319	0			1	79		2		2	0	0	0	32.6785	0.786008	110	68		7	34	1	0	0	0	0	1	0	0	0	0	0	0	0	0	0	1	0	0	0	1	0	0	0
E119	Type 2 diabetes mellitus without complications	0	0	2	0	0	3.56319	1	310.956	0	1	91	30.1	2	1		0	0	0	147.678	0.766522	110	70	2	8	45	1	0	0	0	0	0	1	0	1	0	0	0	0	0	0	0	0	1	0	0	0	0	0
E119	Type 2 diabetes mellitus without complications	0	0	2	0	0	3.56319	1	208.924	0	2	91		2		1	0	0	0	207.478	0.766667			4	6	76	1	0	0	0	0	1	1	0	0	0	0	0	0	0	0	1	0	0	0	0	0	0	0
E1165	Type 2 diabetes mellitus with hyperglycemia	1	1	2	0	0	3.56389	0			1	80	35.4	2	1	4	0	0	0	9.60486	0.783316	100	50		7		1	1	0	0	1	0	0	0	1	0	0	0	0	0	0	0	1	1	0	1	0	0	0
E119	Type 2 diabetes mellitus without complications	0	0	2	0	0	3.56458	0			1	65	33.6	1	1	2	1	0	0	9.81042	1.0523				6	21	1	1	1	1	1	0	1	0	0	0	0	0	0	0	0	0	1	0	0	0	0	0	0
E119	Type 2 diabetes mellitus without complications	0	0	2	0	0	3.56458	1	54.7903	0	1	60	26.1	1	0		1	0	0	54.9257	1.06779				10		1	0	0	0	0	1	0	0	0	0	0	0	0	0	0	1	0	0	0	0	0	0	0
E119	Type 2 diabetes mellitus without complications	0	0	2	1	0	3.56528	1			2	59	32.2	1	1	2	1	0	0		1.04511	100	61		6		0	0	1	0	1	0	1	0	1	0	0	0	0	0	0	0	0	0	0	0	0	0	0
E119	Type 2 diabetes mellitus without complications	0	0	2	0	0	3.56528	1			1	83	32.3	2	1	4	0	0	0	1052.44	0.778732	104	60		5	54	0	1	1	0	1	1	1	0	1	0	0	0	0	0	0	1	1	0	0	0	0	0	0
E119	Type 2 diabetes mellitus without complications	0	0	2	0	0	3.56528	0			1	82	38.8	2	1	3	0	0	0	7.37222	0.780766	100	70		6		1	0	1	0	1	0	0	0	0	0	0	0	0	0	0	0	0	0	0	1	0	0	0
E119	Type 2 diabetes mellitus without complications	0	0	2	1	0	3.56597	1			2	52	43.6	1	1	2	0	0	0		1.07181	117	56		5		0	0	1	0	1	1	1	1	1	1	0	0	0	0	0	1	0	0	0	0	0	0	0
E119	Type 2 diabetes mellitus without complications	0	0	2	0	0	3.56736	1	546.517	0	1	72	36.9	1	1	2	0	0	0	502.378	1.03497	96	64		11		1	1	1	0	1	1	1	1	0	1	0	0	0	0	0	1	0	0	0	0	0	0	0
E119	Type 2 diabetes mellitus without complications	0	0	2	1	0	3.56736	0			2	61	26.6	2	0	3	0	0	0		0.805965			2	5	45	1	0	0	0	0	1	1	0	0	0	0	0	0	0	0	0	0	0	0	1	0	0	0
E119	Type 2 diabetes mellitus without complications	0	0	2	1	0	3.56736	0			2	54	37.1	2	1	1	0	0	0		0.826328	102	50		4		0	0	0	0	0	1	1	0	0	0	0	0	0	0	0	1	0	0	0	1	0	0	0
E1165	Type 2 diabetes mellitus with hyperglycemia	1	1	2	1	0	3.56736	1			1	76	31.2	1	1	2	0	0	0	17.3438	1.02355	100	62	2	7	20	1	0	1	0	0	1	1	0	1	0	0	0	0	0	0	1	0	1	0	0	0	0	0
E1122	Type 2 diabetes mellitus with diabetic chronic kidney disease	9	1	2	0	0	3.56806	0			1	71		1		2	0	0	0	4.08125	1.03688	106	68		10	35	0	0	0	0	0	0	1	0	0	0	0	0	0	0	0	0	0	0	0	0	0	0	0
E119	Type 2 diabetes mellitus without complications	0	0	2	1	0	3.56806	1			1	33	53.9	2	1	1	0	0	1	612.307	0.905174	100	64		3		1	0	1	0	1	1	1	0	0	0	0	0	0	0	0	1	0	0	0	0	0	0	0
E1122	Type 2 diabetes mellitus with diabetic chronic kidney disease	9	1	2	0	0	3.56944	0			1	64	24.4	1	0	3	0	1	0	9.27361	1.05533				9		1	0	0	0	0	0	1	0	0	0	0	0	0	0	0	0	0	0	0	0	0	0	0
E119	Type 2 diabetes mellitus without complications	0	0	2	0	0	3.56944	0			2	75		1		2	0	0	0	8.11111	1.02734				7		0	1	1	0	1	0	1	1	0	0	0	0	0	0	0	0	1	0	1	0	0	0	0
E1122	Type 2 diabetes mellitus with diabetic chronic kidney disease	9	1	2	0	0	3.57083	0	34.2153	0	1	91	27.4	1	0	2	0	0	0	3.88056	0.993254	100	36		8		1	0	0	0	0	0	1	0	0	0	0	0	0	0	0	0	0	0	0	1	0	0	0
E119	Type 2 diabetes mellitus without complications	0	0	2	1	0	3.57083	1	136.119	0	1	74	36.5	2	1	2	0	0	0	136.599	0.788925	110	58		11		0	0	0	0	0	1	0	0	0	0	0	0	0	0	0	1	0	0	0	1	0	0	0
E119	Type 2 diabetes mellitus without complications	0	0	2	0	0	3.57153	1			1	23	53.9	2	1	1	0	0	0	98.6653	0.912351	112	45		2		0	0	0	0	0	0	0	0	0	0	0	0	1	0	0	0	0	0	0	0	0	0	0
E11649	Type 2 diabetes mellitus with hypoglycemia without coma	2	1	2	0	0	3.57153	1			1	72	32.8	1	1	2	0	0	0	1469.9	1.03487	131	57		7		1	1	1	1	1	1	1	1	1	1	0	0	0	0	0	1	0	0	0	0	0	0	0
E119	Type 2 diabetes mellitus without complications	0	0	2	1	0	3.57292	1			1	65	30.6	1	1	2	0	0	0		1.04354	143	62		8		1	0	1	0	1	1	1	0	0	0	0	0	0	0	1	1	0	0	0	0	0	0	0
E1122	Type 2 diabetes mellitus with diabetic chronic kidney disease	9	1	2	0	0	3.57292	1			1	71	35.1	1	1	2	0	0	0	3.54444	1.0379	126	72		9		0	0	0	0	0	0	0	0	0	0	0	0	0	0	0	0	0	0	0	0	0	0	0
E1165	Type 2 diabetes mellitus with hyperglycemia	1	1	2	0	0	3.57292	0			1	68	32.7	1	1	2	0	0	0	5.5625	1.02528	102	60		7		1	1	0	0	1	0	1	0	0	0	0	0	0	0	0	0	1	0	0	1	0	0	0
E119	Type 2 diabetes mellitus without complications	0	0	2	0	0	3.57292	0	72.2938	0	1	82	21.4	2	0	2	0	0	0	2.94861	0.777668	100	56		8		1	0	0	0	0	0	1	0	0	0	0	0	0	0	0	0	0	0	0	0	0	0	0
E1122	Type 2 diabetes mellitus with diabetic chronic kidney disease	9	1	2	0	0	3.57431	1			1	75	34.5	1	1	2	0	0	0	791.492	1.02562			4	9	37	1	1	1	0	1	0	0	0	0	1	0	0	0	0	0	0	1	0	0	0	0	0	0
E1151	Type 2 diabetes mellitus with diabetic peripheral angiopathy without gangrene	6	1	2	0	0	3.575	0			1	64	31.2	2	1	1	1	0	0	6.94375	0.815899	101	60		9		1	1	1	0	1	0	1	0	1	0	0	0	1	0	0	0	1	1	0	1	0	0	0
E119	Type 2 diabetes mellitus without complications	0	0	2	1	0	3.575	1			2	58	28	2	0	3	0	0	0	476.754	0.823981	105	63		8		0	1	1	0	1	1	0	1	1	0	0	0	0	0	0	0	0	0	0	0	0	0	0
E1122	Type 2 diabetes mellitus with diabetic chronic kidney disease	9	1	2	0	0	3.57569	0			1	80		2		1	0	0	0	8.53194	0.784451	108	74	2	10	41	1	0	0	0	0	0	1	0	0	0	0	0	0	0	0	0	0	0	1	0	0	0	0
E1165	Type 2 diabetes mellitus with hyperglycemia	1	1	2	0	0	3.57639	1			1	63	35.5	2	1	1	0	0	0	46.6472	0.816662	154	77		8		1	0	0	0	0	1	1	0	0	0	0	0	0	0	0	0	0	0	0	0	0	0	0
E1165	Type 2 diabetes mellitus with hyperglycemia	1	1	2	0	0	3.57639	0			1	67		1		3	0	0	0	5.54792	1.04832			6	6	51	1	1	0	0	1	0	1	0	0	0	0	0	0	0	0	0	1	0	0	0	0	0	0
E1122	Type 2 diabetes mellitus with diabetic chronic kidney disease	9	1	2	0	0	3.57708	1			2	68	34.3	1	1	1	0	0	0	3.14861	1.04568				8		0	0	0	0	0	0	1	0	0	0	0	0	0	0	0	0	0	0	0	0	0	0	0
E119	Type 2 diabetes mellitus without complications	0	0	2	0	0	3.57708	0			2	55	36.5	2	1	1	0	0	0	4.00069	0.836651				9		0	0	0	0	0	0	1	0	0	0	0	0	0	0	0	0	0	0	0	0	0	0	0
E1122	Type 2 diabetes mellitus with diabetic chronic kidney disease	9	1	2	1	0	3.57708	0			2	85	45.3	2	1	4	0	0	0		0.772683	120	76		9		1	1	1	0	1	0	1	0	0	0	0	0	0	0	0	0	1	0	0	0	0	0	0
E119	Type 2 diabetes mellitus without complications	0	0	2	1	0	3.57778	1	238.545	0	2	78	29.3	2	0	4	0	0	0	113.345	0.774645	110	61		8		0	0	1	0	0	1	0	0	0	0	0	0	0	0	0	1	0	0	0	0	0	0	0
E119	Type 2 diabetes mellitus without complications	0	0	2	0	0	3.57847	0			1	66	23.7	1	0	2	0	0	0	7.80278	1.04916				5	36	1	1	0	0	1	1	1	0	0	0	0	0	0	0	0	1	1	0	0	0	0	0	0
E119	Type 2 diabetes mellitus without complications	0	0	2	0	0	3.57917	0			1	74	28.2	1	0	1	0	0	0	5.63542	1.03009	100	70		5		1	0	0	0	0	1	1	0	0	0	0	0	1	0	0	1	0	0	0	0	0	0	0
E11621	Type 2 diabetes mellitus with foot ulcer	3	1	2	0	0	3.58056	1			1	49	37.4	2	1	2	0	0	0	35.8132	0.853339			2	5	43	1	1	0	0	1	1	1	1	1	0	0	0	0	0	0	1	1	1	0	0	0	0	0
E119	Type 2 diabetes mellitus without complications	0	0	2	0	1	3.58056	0			1	82	29.1	2	0	4	0	0	0	15.8208	0.781059			2	6	31	1	1	1	0	1	0	1	1	0	0	0	0	0	0	0	0	1	0	0	0	0	0	0
E1140	Type 2 diabetes mellitus with diabetic neuropathy, unspecified	7	1	2	0	0	3.58056	0			2	81	31.2	2	1	2	0	0	0	985.641	0.781546	106	67		7		0	1	1	0	1	1	0	0	0	0	0	0	0	0	0	1	1	0	0	1	0	0	0
E119	Type 2 diabetes mellitus without complications	0	0	2	1	0	3.58125	1			2	55	27.6	1	0	1	0	0	0	110.656	1.08291	108	82		3		1	0	0	0	0	0	1	0	0	0	0	0	0	0	0	0	0	0	0	0	0	0	0
E1140	Type 2 diabetes mellitus with diabetic neuropathy, unspecified	7	1	2	1	0	3.58125	1			2	55	19.5	2	0	1	0	0	0		0.817143	124	59		8		1	1	1	0	1	1	1	1	0	1	0	0	0	0	0	1	1	0	0	0	0	0	0
E119	Type 2 diabetes mellitus without complications	0	0	2	1	0	3.58194	0			1	47	36.6	1	1	2	0	0	0		1.09603	153	82		3	27	1	0	0	0	1	1	1	0	0	0	0	0	0	0	0	1	0	0	0	0	0	0	0
E119	Type 2 diabetes mellitus without complications	0	0	2	0	0	3.58194	0			1	74		1		2	0	0	0	3.7625	1.02891				5	28	1	0	0	0	0	1	0	0	0	0	0	0	0	0	0	1	0	0	0	0	0	0	0
E119	Type 2 diabetes mellitus without complications	0	0	2	0	0	3.58194	0			1	85	27.2	1	0	1	0	0	0	2.77431	1.00553	100	60		6		1	1	0	1	1	1	1	0	1	0	0	0	0	0	0	1	1	1	0	0	0	0	0
E1152	Type 2 diabetes mellitus with diabetic peripheral angiopathy with gangrene	6	1	2	1	0	3.58264	1	4.25139	1	1	71	24.4	1	0	3	0	0	0		1.02457	127	43		10		1	1	1	0	1	0	1	1	1	1	0	0	0	0	0	0	1	0	0	0	0	0	0
E119	Type 2 diabetes mellitus without complications	0	0	2	0	0	3.58264	1	415.367	0	1	70	34.3	1	1	2	0	0	0	402.147	1.03833	100	64		7		1	1	0	0	1	1	1	0	0	0	0	0	0	0	0	1	1	0	0	0	0	0	0
E1165	Type 2 diabetes mellitus with hyperglycemia	1	1	2	0	0	3.58333	1			2	85	29.8	1	0	1	0	0	0	4.71667	1.00504	100	70		10		0	0	1	0	0	0	0	0	0	0	0	0	0	0	0	0	0	0	0	0	0	0	0
E119	Type 2 diabetes mellitus without complications	0	0	2	0	0	3.58333	0			1	55	39.3	2	1	2	0	0	0	6.88472	0.814863	111	57	2	5	44	1	0	0	0	0	0	0	0	0	0	0	0	0	0	0	0	0	0	0	0	0	0	0
E119	Type 2 diabetes mellitus without complications	0	0	2	1	0	3.58333	0	82.3431	0	1	71	25.6	1	0	2	0	0	0		1.02512	100	60		13	38	1	0	0	0	0	1	1	0	0	0	0	0	0	0	0	1	0	0	0	0	0	0	0
E1122	Type 2 diabetes mellitus with diabetic chronic kidney disease	9	1	2	0	0	3.58403	0			1	66	26.4	1	0	1	0	0	0	3.03958	1.03812				9		1	0	0	0	0	0	1	0	0	0	0	0	0	0	0	0	0	0	0	0	0	0	0
E1140	Type 2 diabetes mellitus with diabetic neuropathy, unspecified	7	1	2	0	0	3.58403	1			1	60		1		1	1	0	0	5.63472	1.06903	118	70		6	29	1	0	0	0	1	1	0	0	0	0	0	0	0	0	0	1	0	0	0	0	0	0	0
E119	Type 2 diabetes mellitus without complications	0	0	2	0	0	3.58403	0			1	64	30.6	1	1	2	0	0	0	4.59167	1.05455	112	66		4	32	1	0	0	0	0	1	0	0	0	0	0	0	0	0	0	1	0	0	0	0	0	0	0
E11649	Type 2 diabetes mellitus with hypoglycemia without coma	2	1	2	0	0	3.58403	1			1	61	25.3	2	0	1	0	0	0	1162.76	0.822662	100	60		4		0	1	1	0	1	1	1	0	1	0	0	0	0	0	0	1	1	0	0	0	0	0	0
E1165	Type 2 diabetes mellitus with hyperglycemia	1	1	2	0	1	3.58472	0	7.36597	1		76		1			0	0	0	8.18889	1.025	112	75	2	10	77	1	0	1	0	1	0	1	0	0	0	0	0	1	0	0	0	0	0	0	0	0	0	0
E119	Type 2 diabetes mellitus without complications	0	0	2	0	0	3.58542	1			2	77	25.6	2	0	4	0	0	0	315.634	0.789268	108	70		7	31	0	0	0	0	0	1	0	0	0	0	0	0	0	0	0	1	0	0	0	0	0	0	0
E1151	Type 2 diabetes mellitus with diabetic peripheral angiopathy without gangrene	6	1	2	0	0	3.58611	1			1	68		1		2	0	0	0	3.70833	1.04404	100	60		8	43	0	1	0	0	1	0	1	0	1	0	0	0	0	0	0	0	1	1	0	0	0	0	0
E1140	Type 2 diabetes mellitus with diabetic neuropathy, unspecified	7	1	2	0	0	3.58819	0				74	27.1	1	0	4	0	0	1	7.61667	1.03026	144	76		6	45	1	1	0	0	1	1	1	0	0	0	0	0	0	0	0	1	1	0	0	0	0	0	0
E1151	Type 2 diabetes mellitus with diabetic peripheral angiopathy without gangrene	6	1	2	0	0	3.58889	1			1	73	27.6	1	0	3	0	0	0	11.8299	1.03038	114	62	6	8	49	1	0	0	0	0	0	1	0	0	0	0	0	0	0	0	0	0	0	0	0	0	0	0
E119	Type 2 diabetes mellitus without complications	0	0	2	0	0	3.58889	0				67		1		2	0	1	0	42.6424	1.04647	100	70	4	6	74	1	0	0	0	0	1	1	0	0	0	0	0	0	0	0	1	0	0	1	1	0	0	0
E119	Type 2 diabetes mellitus without complications	0	0	2	0	0	3.58958	0	171.644	0	1	44	38.9	2	1	3	0	0	1	6.13542	0.864638	100	49		9		1	0	0	0	0	0	0	0	0	0	0	0	0	0	0	0	0	0	0	0	0	0	0
E119	Type 2 diabetes mellitus without complications	0	0	2	0	0	3.59028	0	21.4715	0	1	75	11.7	1	0	2	0	0	0	8.27708	1.02736				12		1	0	0	0	0	1	1	0	0	1	0	0	0	0	0	1	0	0	0	0	0	0	0
E119	Type 2 diabetes mellitus without complications	0	0	2	0	0	3.59028	0			2	78	28.8	1	0	2	0	0	0	9.63958	1.0207	116	48	3	6	32	1	1	0	1	1	1	1	0	1	0	0	0	0	0	0	1	1	1	0	0	0	0	0
E119	Type 2 diabetes mellitus without complications	0	0	2	0	0	3.59097	0			1	73	23.1	1	0	1	0	0	0		1.03177	110	81		8		0	1	0	0	1	1	1	0	0	0	0	0	0	0	0	1	1	0	0	0	0	0	0
E119	Type 2 diabetes mellitus without complications	0	0	2	1	0	3.59097	0	730.017	0	1	67	27.3	2	0	2	0	0	0	7.57222	0.808137	113	63		10	33	1	0	0	0	0	0	0	0	0	0	0	0	0	0	0	0	0	0	0	0	0	0	0
E1140	Type 2 diabetes mellitus with diabetic neuropathy, unspecified	7	1	2	0	0	3.59167	1			1	74	35.3	1	1	2	0	0	0	133.656	1.03013			2	7	109	1	0	1	0	0	1	1	0	1	0	0	0	0	0	0	1	0	0	0	0	0	0	0
E1121	Type 2 diabetes mellitus with diabetic nephropathy	8	1	2	1	0	3.59167	1			2	65	45.5	2	1	3	0	0	0	317.784	0.813542	100	62		8		1	1	1	0	1	0	1	0	1	0	0	0	0	0	0	0	1	0	0	0	0	0	0
E1122	Type 2 diabetes mellitus with diabetic chronic kidney disease	9	1	2	0	0	3.59167	1			1	89	24.9	1	0	2	0	0	0	40.659	0.997369	109	68		9		0	1	1	0	1	1	1	0	0	0	0	0	0	0	0	1	1	0	0	1	0	0	0
E119	Type 2 diabetes mellitus without complications	0	0	2	1	0	3.59236	1	20.8792	0	2	75	37.1	2	1	4	0	0	0		0.779593	130	80		9		1	0	1	0	0	1	1	0	0	1	0	0	0	0	0	0	0	0	0	0	0	0	0
E119	Type 2 diabetes mellitus without complications	0	0	2	1	0	3.59236	0			2	60	36.5	2	1	1	0	0	0		0.819943				4	41	0	0	0	0	0	1	0	0	0	0	0	0	0	0	0	1	0	0	0	0	0	0	0
E1121	Type 2 diabetes mellitus with diabetic nephropathy	8	1	2	0	0	3.59236	1			1	67	36.9	2	1	1	0	0	0		0.797355				8		0	1	0	0	1	1	1	0	0	1	0	0	0	0	0	0	1	0	0	1	0	0	0
E1152	Type 2 diabetes mellitus with diabetic peripheral angiopathy with gangrene	6	1	2	0	0	3.59375	1	416	0	1	84	24.3	1	0		0	0	0	202.691	1.00764	106	72		7		1	0	0	0	0	1	1	0	0	0	0	0	0	1	0	1	0	0	0	0	0	0	0
E119	Type 2 diabetes mellitus without complications	0	0	2	0	0	3.59375	0			1	73	28.5	1	0	2	1	0	0		1.01311	124	86		6		1	1	1	1	1	1	1	0	0	1	0	0	0	0	0	0	1	0	0	0	0	0	0
E119	Type 2 diabetes mellitus without complications	0	0	2	0	0	3.59375	0	43.2931	0	1	65	29.1	2	0	3	0	0	0		0.808061	108	70		12		1	0	1	0	1	0	1	0	0	0	0	0	0	0	0	0	0	0	0	0	0	0	0
E119	Type 2 diabetes mellitus without complications	0	0	2	0	0	3.59444	0			1	59	29	1	0	1	0	0	0	8.75833	1.06964	100	60		4		1	0	0	0	0	1	1	0	0	0	0	0	0	0	0	1	0	0	0	0	0	0	0
E1122	Type 2 diabetes mellitus with diabetic chronic kidney disease	9	1	2	0	0	3.59444	0			1	63	41.5	1	1	2	0	0	0	7.07431	1.05949				7		1	0	0	0	0	0	1	0	0	0	0	0	0	0	0	0	0	0	0	0	0	0	0
E1151	Type 2 diabetes mellitus with diabetic peripheral angiopathy without gangrene	6	1	2	0	0	3.59444	1	38.2729	0	1	73	33.5	1	1	2	0	1	0	26.8424	1.02524				13	23	1	1	1	0	1	1	1	1	1	1	0	0	0	0	0	1	1	1	0	1	0	0	0
E119	Type 2 diabetes mellitus without complications	0	0	2	0	0	3.59514	0			2	84	40.4	1	1	2	0	0	0	3.95208	1.006	105	75		8		0	0	1	0	0	0	0	0	0	0	0	0	0	0	0	0	0	0	0	0	0	0	0
E1122	Type 2 diabetes mellitus with diabetic chronic kidney disease	9	1	2	0	0	3.59583	1	22.2764	0	1	67	21.7	1	0	2	0	0	0		1.02575	112	58		9		1	0	0	0	0	1	1	0	0	0	0	0	0	0	0	1	0	0	0	0	0	0	0
E119	Type 2 diabetes mellitus without complications	0	0	2	0	0	3.59583	1			2	85	29.9	1	1	3	0	0	0		1.00413				7	46	1	1	1	0	1	1	1	0	1	0	0	0	0	0	0	0	1	1	0	0	0	0	0
E1142	Type 2 diabetes mellitus with diabetic polyneuropathy	5	1	2	0	0	3.59722	1	208.006	0	1	78	30.9	1	1	2	0	0	0		1.01687	102	66		17	25	1	1	1	0	1	1	1	1	1	0	0	0	0	0	0	0	1	1	0	0	0	0	0
E1122	Type 2 diabetes mellitus with diabetic chronic kidney disease	9	1	2	0	1	3.59722	1	263.269	0		83	31.1	1	1		0	0	0	24.0222	1.00894	104	62		10	36	1	0	1	0	1	1	1	1	0	0	0	0	0	0	0	1	0	0	0	1	0	0	0
E1142	Type 2 diabetes mellitus with diabetic polyneuropathy	5	1	2	1	0	3.59722	1			2	63	33.5	2	1	2	0	0	0		0.805039	116	67		5		1	0	0	0	0	1	1	0	0	0	0	0	0	0	0	1	0	0	0	1	0	0	0
E1142	Type 2 diabetes mellitus with diabetic polyneuropathy	5	1	2	1	0	3.59861	0			1	82	37.3	2	1	4	0	0	0		0.772949	116	70		7		0	0	1	0	0	1	1	0	0	0	0	0	0	0	0	1	0	0	0	0	0	0	0
E119	Type 2 diabetes mellitus without complications	0	0	2	0	0	3.59861	0			1	91	23.5	2	0	4	0	0	0	7.04583	0.766791				7		0	0	0	0	0	1	1	0	1	0	0	0	0	0	0	1	0	1	0	0	0	0	0
E119	Type 2 diabetes mellitus without complications	0	0	2	1	0	3.59861	0			1	75	44.8	1	1	1	0	0	0	8.62292	1.02677	108	70		11		0	0	0	0	0	1	0	0	0	0	0	0	0	0	0	1	0	0	0	1	0	0	0
E119	Type 2 diabetes mellitus without complications	0	0	2	0	0	3.59861	1			2	57	39.8	2	1	3	0	0	0	80.6201	0.832307	104	70		4		1	0	0	0	0	1	1	0	0	0	0	0	0	0	0	1	0	0	0	0	0	0	0
E119	Type 2 diabetes mellitus without complications	0	0	2	1	0	3.59931	0			1	83	27.3	2	0	2	0	0	0	5.75417	0.779174	148	75		8		1	0	1	0	0	0	1	0	0	0	0	0	0	0	0	0	0	0	0	1	0	0	0
E1122	Type 2 diabetes mellitus with diabetic chronic kidney disease	9	1	2	0	0	3.6	1			2	83	25.4	2	0	4	0	0	0	8.25	0.778732				8	27	1	0	0	0	0	0	0	0	0	0	0	0	0	0	0	0	0	0	0	0	0	0	0
E119	Type 2 diabetes mellitus without complications	0	0	2	0	0	3.6	0			1	62	31.1	2	1	2	0	0	0	4.58403	0.82063	132	68		4		1	0	0	0	0	1	0	0	0	0	0	0	0	0	0	1	0	0	0	0	0	0	0
E119	Type 2 diabetes mellitus without complications	0	0	2	0	0	3.6	1			1	60	32.6	1	1	1	0	1	0	66.8201	1.06705	110	70		7		0	1	0	0	1	1	0	0	0	0	0	0	0	0	0	0	0	0	0	0	0	0	0
E119	Type 2 diabetes mellitus without complications	0	0	2	0	0	3.60069	1			2	68	30.8	2	1	4	0	0	0	33.7264	0.807289	122	66		8		1	1	0	0	1	1	1	0	0	0	0	0	0	0	1	1	1	0	0	0	0	0	0
E119	Type 2 diabetes mellitus without complications	0	0	2	0	0	3.60069	0			1	75	29.7	2	0	1	0	0	0	15.2688	0.793462	102	67		6		1	0	0	0	0	1	1	0	0	0	0	0	0	0	0	1	0	0	0	1	0	0	0
E1165	Type 2 diabetes mellitus with hyperglycemia	1	1	2	1	1	3.60139	1			2	63	19.4	2	0	2	1	0	0	127.63	0.816261	101	63		7	36	1	1	1	0	1	0	1	1	1	0	0	0	0	1	0	0	1	1	0	1	0	0	0
E119	Type 2 diabetes mellitus without complications	0	0	2	0	0	3.60139	0			1	49	38.3	2	1	2	0	0	0	3.05625	0.853101	104	64		2		1	0	0	0	0	1	1	0	0	0	0	0	0	0	0	1	0	0	0	1	0	0	0
E119	Type 2 diabetes mellitus without complications	0	0	2	1	0	3.60208	0				68		1			0	0	0	6.08125	1.0439	102	42	2	6	43	0	0	0	0	0	1	1	0	0	0	0	0	0	0	0	1	0	0	0	0	0	0	0
E1151	Type 2 diabetes mellitus with diabetic peripheral angiopathy without gangrene	6	1	2	0	0	3.60278	1	935	0		78	29.6	2	0	2	0	0	0		0.785628	113	74		9		1	1	0	0	1	1	1	0	1	0	0	0	0	0	0	1	1	1	0	0	0	0	0
E1122	Type 2 diabetes mellitus with diabetic chronic kidney disease	9	1	2	0	0	3.60278	1			1	77	35.4	1	1	2	0	0	0	17.6396	1.01923				10		0	1	1	0	1	0	1	0	1	0	0	0	0	0	0	0	1	1	0	0	0	0	0
E119	Type 2 diabetes mellitus without complications	0	0	2	1	0	3.60347	1			2	64	27.8	1	0	2	0	0	0	105.86	1.05435				4		0	0	0	0	0	0	0	0	0	0	0	0	0	0	0	0	0	0	0	0	0	0	0
E119	Type 2 diabetes mellitus without complications	0	0	2	0	0	3.60417	0			1	61	30.9	1	1	1	1	0	0	16.1687	1.06484	112	70		10		1	0	0	0	0	1	0	0	0	0	0	0	0	0	0	1	0	0	0	0	0	0	0
E119	Type 2 diabetes mellitus without complications	0	0	2	0	0	3.60417	0			1	53		1		3	0	1	0	6.34444	1.09004	100	60	2	4	36	1	0	0	0	0	1	1	0	0	0	0	0	0	0	0	1	0	0	0	0	0	0	0
E1165	Type 2 diabetes mellitus with hyperglycemia	1	1	2	0	0	3.60417	0	6.14444	1		85		2			0	0	0	6.74861	0.77625	101	62		6	107	1	0	0	0	0	1	0	0	0	0	0	0	0	0	0	1	0	0	0	0	0	0	0
E1152	Type 2 diabetes mellitus with diabetic peripheral angiopathy with gangrene	6	1	2	0	0	3.60417	1			1	80	36.8	1	1	2	0	0	0		0.992912	125	64		10		0	1	0	0	1	1	1	0	0	1	0	0	0	0	0	0	1	0	0	0	0	0	1
E119	Type 2 diabetes mellitus without complications	0	0	2	0	0	3.60486	0			1	67	32.1	2	1	1	0	0	0	3.66667	0.807713	100	60		4		1	0	0	0	0	1	1	0	0	0	0	0	0	0	0	1	0	0	0	0	0	0	0
E119	Type 2 diabetes mellitus without complications	0	0	2	0	0	3.60486	0			1	66	27.2	2	0	2	0	0	0		0.796225	118	80		5		1	0	0	0	0	1	1	0	0	0	0	0	0	0	0	1	0	0	0	1	0	0	0
E11319	Type 2 diabetes mellitus with unspecified diabetic retinopathy without macular edema	4	1	2	1	0	3.60556	1	548.295	0	2	80	35.2	1	1	1	0	0	0		1.00252	121	74		10		1	1	1	1	1	1	1	0	1	1	0	0	0	0	0	1	1	1	0	0	0	0	0
E119	Type 2 diabetes mellitus without complications	0	0	2	0	0	3.60556	1			1	87		1		2	0	0	0	26.7493	1.00106	130	68		7	24	0	0	0	0	0	1	1	0	0	0	0	0	0	0	0	1	0	0	0	0	0	0	0
E119	Type 2 diabetes mellitus without complications	0	0	2	1	0	3.60625	0			2	58		1		1	0	0	0	3.68125	1.07452				4	27	0	0	0	0	0	1	0	0	0	0	0	0	1	0	0	1	0	0	0	0	0	0	0
E119	Type 2 diabetes mellitus without complications	0	0	2	1	0	3.60625	0			1	78	36.2	2	1	2	0	0	0		0.777962	100	70		5		1	0	0	0	1	1	1	0	0	0	0	0	0	0	0	1	0	0	0	0	0	0	0
E119	Type 2 diabetes mellitus without complications	0	0	2	0	0	3.60625	0			2	40	27.8	1	0	1	0	0	0	764.562	1.1479	108	62		3		0	0	0	0	0	0	0	0	0	0	0	0	0	0	0	0	0	0	0	0	0	0	0
E119	Type 2 diabetes mellitus without complications	0	0	2	0	0	3.60694	0			1	78	33.4	1	1	3	0	0	0		1.01825	110	69		7		0	1	1	0	1	1	1	0	0	0	0	0	0	0	0	0	1	0	0	0	0	0	0
E1122	Type 2 diabetes mellitus with diabetic chronic kidney disease	9	1	2	1	1	3.60694	1	439.298	0	1	79	33.6	1	1	4	0	0	0		1.0019			5	13	44	1	1	1	0	1	1	1	1	1	1	0	0	0	0	0	0	0	1	1	0	0	0	0
E1165	Type 2 diabetes mellitus with hyperglycemia	1	1	2	1	0	3.60694	0			2	48	33	1	1	2	0	0	0	3.83681	1.11172	127	60		3	23	0	0	0	0	0	1	1	0	0	1	0	0	0	0	0	1	0	0	1	0	0	0	0
E119	Type 2 diabetes mellitus without complications	0	0	2	0	0	3.60764	0			1	67	27.6	2	0	2	1	0	0	11.7785	0.809235	120	78	4	5	29	1	1	0	0	1	1	1	0	1	0	0	0	0	0	0	1	1	1	0	0	0	0	0
E119	Type 2 diabetes mellitus without complications	0	0	2	1	0	3.60764	0			2	73	27	2	0	4	1	0	0		0.783948	110	70		6		0	1	1	0	1	1	1	0	1	1	0	0	0	0	0	0	1	0	0	0	1	0	0
E119	Type 2 diabetes mellitus without complications	0	0	2	0	0	3.60764	1	192.015	0	1	61	24.8	1	0	1	0	0	0	192.397	1.04158	100	56		10		1	0	1	0	0	1	0	0	1	0	0	0	0	0	0	1	0	1	0	0	0	0	0
E119	Type 2 diabetes mellitus without complications	0	0	2	0	0	3.60833	0				81		1		3	0	0	0	6.73611	1.01271	104	70		5	50	1	0	0	0	0	0	0	0	0	0	0	0	0	0	0	0	0	0	0	0	0	0	0
E119	Type 2 diabetes mellitus without complications	0	0	2	0	0	3.60903	0			1	76		2		2	0	0	0	5.71667	0.790251	117	79		6	83	1	1	0	0	1	0	0	0	0	1	0	0	0	0	0	0	1	0	0	0	0	0	0
E1165	Type 2 diabetes mellitus with hyperglycemia	1	1	2	0	0	3.60903	0			1	64	25.8	2	0	2	0	0	0	3.12222	0.814948				6	25	1	0	0	0	0	1	0	0	0	0	0	0	0	0	0	1	0	0	0	0	0	0	0
E1142	Type 2 diabetes mellitus with diabetic polyneuropathy	5	1	2	0	0	3.60903	1			2	59	28.6	2	0	2	0	1	0	43.8188	0.809892				6	28	1	0	0	0	0	1	1	0	0	0	0	0	0	0	0	0	0	0	0	0	0	0	0
E119	Type 2 diabetes mellitus without complications	0	0	2	0	0	3.60903	0			1	73	33.1	1	1	2	0	0	0	9.30556	1.03124	104	60		7	27	1	0	0	0	0	1	1	0	0	0	0	0	0	0	0	1	0	0	0	0	0	0	0
E119	Type 2 diabetes mellitus without complications	0	0	2	1	0	3.60903	1			1	48	36.9	1	1	2	0	1	0	326.834	1.10202				6		1	0	0	0	0	1	1	0	0	0	0	0	0	0	0	1	0	0	0	0	0	0	0
[truncated: 9,524 more rows]
[truncated: 20 more columns]
